# Supplementary material for: Systemic and adipocyte transcriptional and metabolic dysregulation in idiopathic intracranial hypertension
Source: JCI Insight. 2021 May 24;6(10):e145346. doi: 10.1172/jci.insight.145346 (PMC8262372; doi:10.1172/jci.insight.145346)
Supplement: Supplemental Data Set 1 [file jciinsight-6-145346-s014.xlsx]

## Sheet: Baseline_vs_IIH
Table1. Differential gene expression analysis of adipose (SC) tissue in obese control versus obese IIH patients (DeSeq2 results table). Refseq genes shown
Gene Symbol	baseMean	log2FoldChange	pvalue	padj	name
HSPA1A	816.224	-1.14721	4.76113e-09	7.93776e-05	heat shock protein family A (Hsp70) member 1A
HSPA1B	448.33	-1.03885	7.42553e-08	0.000618992	heat shock protein family A (Hsp70) member 1B
HNRNPU-AS1	808.688	0.795613	1.38218e-07	0.000768124	NA
FADS2	648.754	1.00642	2.67935e-07	0.00111675	fatty acid desaturase 2
HSPA6	120.58	-0.961056	7.81217e-07	0.00260489	heat shock protein family A (Hsp70) member 6
NFYC-AS1	37.0967	0.854577	9.59928e-07	0.00266732	NFYC antisense RNA 1
STAG3L2	219.388	0.663573	1.38031e-06	0.00328751	stromal antigen 3-like 2 (pseudogene)
SRPX	1162.89	-0.549962	5.527e-06	0.0115182	sushi repeat containing protein, X-linked
LMOD1	1416.98	-0.565374	1.10035e-05	0.0203833	leiomodin 1
DNM3OS	474.227	0.711928	1.41046e-05	0.0210293	DNM3 opposite strand/antisense RNA
FMO3	320.359	-0.761222	1.6015e-05	0.0210293	flavin containing monooxygenase 3
HCG27	42.1401	0.828842	1.63976e-05	0.0210293	HLA complex group 27 (non-protein coding)
VIM	48131.4	-0.345297	1.40143e-05	0.0210293	vimentin
FKBP4	508.524	-0.577389	2.24505e-05	0.025744	FK506 binding protein 4
MIR143HG	162.056	0.745231	2.31622e-05	0.025744	NA
MAFF	372.992	-0.819877	2.62356e-05	0.0273375	MAF bZIP transcription factor F
IGLL5	76.7212	-0.803255	3.03832e-05	0.0281416	immunoglobulin lambda like polypeptide 5
TCOF1	341.679	-0.277801	2.96164e-05	0.0281416	treacle ribosome biogenesis factor 1
LINC01355	155.156	0.77211	3.61774e-05	0.0317447	long intergenic non-protein coding RNA 1355
RPS12	6522.37	-0.504692	3.8305e-05	0.031931	ribosomal protein S12
RPLP1	7347.35	-0.472901	5.13684e-05	0.0407816	ribosomal protein lateral stalk subunit P1
MAGOH2P	23.1776	0.749247	6.78144e-05	0.0469746	mago homolog 2, pseudogene
PDZD3	24.907	0.760836	7.04394e-05	0.0469746	PDZ domain containing 3
RBM33	1176.39	0.41112	6.96519e-05	0.0469746	RNA binding motif protein 33
SREBF1	800.441	0.730654	6.46244e-05	0.0469746	sterol regulatory element binding transcription factor 1
NRXN1	9.41985	0.729037	7.38312e-05	0.0473429	neurexin 1
LINC00472	137.41	0.638387	8.29102e-05	0.0476701	long intergenic non-protein coding RNA 472
RPS5	2975.02	-0.377104	8.29194e-05	0.0476701	ribosomal protein S5
SFPQ	1594.96	-0.58815	8.23356e-05	0.0476701	splicing factor proline and glutamine rich
CD151	5623.83	-0.512259	9.28971e-05	0.0499607	CD151 molecule (Raph blood group)
DDAH2	1497.65	-0.393014	9.10154e-05	0.0499607	dimethylarginine dimethylaminohydrolase 2
GRB14	100.084	-0.748023	9.64959e-05	0.0502744	growth factor receptor bound protein 14
EPB41L4A	425.657	0.447322	0.000105553	0.0522182	erythrocyte membrane protein band 4.1 like 4A
OLMALINC	41.9961	0.748492	0.000106491	0.0522182	oligodendrocyte maturation-associated long intergenic non-coding RNA
IFT81	261.061	0.531817	0.000110303	0.0525422	intraflagellar transport 81
TNK2	352.98	0.344243	0.00013104	0.0606861	tyrosine kinase non receptor 2
SNORA52	16.4746	-0.739866	0.000160008	0.0720987	small nucleolar RNA, H/ACA box 52
HOXA11	26.2775	0.734113	0.000166986	0.0732631	homeobox A11
PLEKHG5	956.474	0.571613	0.000178266	0.0758442	pleckstrin homology and RhoGEF domain containing G5
PLIN2	4124.68	-0.564847	0.000181968	0.0758442	perilipin 2
LUC7L3	3093.48	0.493938	0.000200212	0.081413	LUC7 like 3 pre-mRNA splicing factor
EPHB2	128.68	0.564705	0.000206999	0.0821687	EPH receptor B2
GSTP1	1985.06	-0.37448	0.000216595	0.0839784	glutathione S-transferase pi 1
VTRNA1-2	3.14831	-0.567136	0.000226876	0.0859655	vault RNA 1-2
FADS1	818.837	0.712446	0.000250841	0.0865982	fatty acid desaturase 1
HIF3A	360.933	0.642981	0.000265812	0.0865982	hypoxia inducible factor 3 alpha subunit
LINC00969	93.1545	0.663633	0.000254494	0.0865982	long intergenic non-protein coding RNA 969
MIR145	51.7779	0.706628	0.000296071	0.0865982	microRNA 145
NDST1	2215.7	0.300333	0.000248336	0.0865982	N-deacetylase and N-sulfotransferase 1
NEBL	99.7546	0.599028	0.000288551	0.0865982	nebulette
PTCH2	85.5944	0.661615	0.000259232	0.0865982	patched 2
RBM44	36.272	0.613465	0.000276654	0.0865982	RNA binding motif protein 44
RPL18A	1939.96	-0.395085	0.00029531	0.0865982	ribosomal protein L18a
RPL34	4937.37	-0.46161	0.000242727	0.0865982	ribosomal protein L34
RPS21	1138.81	-0.476022	0.000263158	0.0865982	ribosomal protein S21
SERPINH1	2085.71	-0.437381	0.000294747	0.0865982	serpin family H member 1
ZNF736	262.8	0.464974	0.000272354	0.0865982	zinc finger protein 736
FAM50A	626.337	-0.386475	0.000311944	0.0871306	family with sequence similarity 50 member A
HRASLS	16.7745	-0.693073	0.000311466	0.0871306	HRAS like suppressor
ZFP41	97.2509	0.461255	0.00031357	0.0871306	ZFP41 zinc finger protein
CACNA1H	30.457	0.672545	0.000356067	0.089113	calcium voltage-gated channel subunit alpha1 H
DDX26B	302.738	0.339908	0.000361177	0.089113	NA
FAM171A1	456.653	-0.361659	0.000357054	0.089113	family with sequence similarity 171 member A1
KIF26A	123.739	0.592539	0.000333943	0.089113	kinesin family member 26A
PNMA1	643.332	-0.412837	0.000363465	0.089113	paraneoplastic Ma antigen 1
SLC38A11	12.4732	0.700269	0.000352263	0.089113	solute carrier family 38 member 11
STARD7-AS1	66.5742	0.537968	0.000362352	0.089113	STARD7 antisense RNA 1
ZKSCAN8	590.27	0.426456	0.000346635	0.089113	zinc finger with KRAB and SCAN domains 8
CIB2	88.6527	-0.658618	0.000372994	0.0901241	calcium and integrin binding family member 2
ZNF345	210.703	0.568399	0.00039407	0.0938562	zinc finger protein 345
RPS13	5171.53	-0.428711	0.000400655	0.0940806	ribosomal protein S13
AVEN	167.715	-0.446871	0.000443171	0.0986249	apoptosis and caspase activation inhibitor
CTF1	56.7019	-0.625903	0.000479164	0.0986249	cardiotrophin 1
DPP6	5.51493	-0.563866	0.000441275	0.0986249	dipeptidyl peptidase like 6
FAM71A	3.23992	-0.469162	0.000475309	0.0986249	family with sequence similarity 71 member A
FCN2	15.2324	0.68779	0.000443691	0.0986249	ficolin 2
FGF13-AS1	93.8168	0.63653	0.000472572	0.0986249	FGF13 antisense RNA 1
IPO5P1	170.045	0.396612	0.00047018	0.0986249	importin 5 pseudogene 1
SUGP2	1410.03	0.323147	0.000454697	0.0986249	SURP and G-patch domain containing 2
TP53INP1	737.106	0.479731	0.000468154	0.0986249	tumor protein p53 inducible nuclear protein 1
YWHAH	1200.76	-0.367839	0.000440699	0.0986249	tyrosine 3-monooxygenase/tryptophan 5-monooxygenase activation protein eta
LOC729218	229.658	0.482513	0.000507034	0.103089	uncharacterized LOC729218
IPP	267.489	0.358888	0.000518451	0.10312	intracisternal A particle-promoted polypeptide
RPL30	8140.27	-0.379439	0.00051956	0.10312	ribosomal protein L30
NPTN-IT1	19.9069	0.677052	0.000551952	0.10826	NPTN intronic transcript 1
CENPV	42.7074	-0.590133	0.000583653	0.111847	centromere protein V
HSPA1L	33.1174	-0.51697	0.000579751	0.111847	heat shock protein family A (Hsp70) member 1 like
MIR452	15.0293	0.673184	0.000591612	0.112084	microRNA 452
EPSTI1	262.051	0.488173	0.000644028	0.120643	epithelial stromal interaction 1 (breast)
ENOSF1	560.677	0.325915	0.00065171	0.120726	enolase superfamily member 1
C11orf65	9.3939	-0.663344	0.000668483	0.121141	chromosome 11 open reading frame 65
GPATCH8	1021.89	0.246216	0.000662307	0.121141	G-patch domain containing 8
ABHD14A	67.1592	-0.537747	0.000786021	0.128418	abhydrolase domain containing 14A
GLUD1P3	69.4141	0.618319	0.000736321	0.128418	glutamate dehydrogenase 1 pseudogene 3
LAMC2	102.283	-0.620174	0.000732385	0.128418	laminin subunit gamma 2
LGALS1	13665.2	-0.375083	0.000796959	0.128418	galectin 1
LINC00643	19.951	0.640719	0.000808773	0.128418	long intergenic non-protein coding RNA 643
LINC01089	352.999	0.59058	0.000808494	0.128418	long intergenic non-protein coding RNA 1089
MEST	4181.29	-0.554313	0.000804604	0.128418	mesoderm specific transcript
MUC16	4.14296	-0.627472	0.00077683	0.128418	mucin 16, cell surface associated
NES	1433.81	-0.499671	0.0007648	0.128418	nestin
PEG3	271.474	-0.605755	0.000778503	0.128418	paternally expressed 3
QPRT	70.6407	0.594306	0.00073109	0.128418	quinolinate phosphoribosyltransferase
TMEM120B	675.427	0.438769	0.00079171	0.128418	transmembrane protein 120B
ZBTB12	18.4214	-0.627381	0.000754882	0.128418	zinc finger and BTB domain containing 12
SCARNA9	12.7475	-0.643943	0.000821595	0.129223	small Cajal body-specific RNA 9
RPL27	4160.56	-0.394673	0.000832477	0.129711	ribosomal protein L27
FLYWCH1	284.999	0.459324	0.000848212	0.130939	FLYWCH-type zinc finger 1
ALDH1A3	760.018	-0.646887	0.000910331	0.133391	aldehyde dehydrogenase 1 family member A3
FAU	2859.69	-0.379012	0.000906872	0.133391	FAU, ubiquitin like and ribosomal protein S30 fusion
HSP90B1	11500.5	-0.296306	0.000912102	0.133391	heat shock protein 90 beta family member 1
RAD51-AS1	58.3668	0.56142	0.00090955	0.133391	RAD51 antisense RNA 1 (head to head)
RPL32P3	111.498	0.480004	0.000887339	0.133391	ribosomal protein L32 pseudogene 3
SNORA20	4.83354	-0.571722	0.000910227	0.133391	small nucleolar RNA, H/ACA box 20
CREBZF	1249.94	0.355328	0.000928073	0.133903	CREB/ATF bZIP transcription factor
EPM2AIP1	574.583	0.356526	0.000989307	0.133903	EPM2A interacting protein 1
ERGIC1	1687.79	-0.238929	0.000988139	0.133903	endoplasmic reticulum-golgi intermediate compartment 1
LMO3	532.787	-0.570117	0.000975973	0.133903	LIM domain only 3
LRRTM2	57.1225	0.648029	0.000942999	0.133903	leucine rich repeat transmembrane neuronal 2
RNF139-AS1	26.9298	0.617444	0.000993837	0.133903	RNF139 antisense RNA 1 (head to head)
RPL10	15372.5	-0.354192	0.000980788	0.133903	ribosomal protein L10
RPL22L1	229.882	-0.515204	0.000965765	0.133903	ribosomal protein L22 like 1
RPS26	1647.19	-0.549741	0.000990121	0.133903	ribosomal protein S26
RPS6	14756.4	-0.349836	0.000995922	0.133903	ribosomal protein S6
PHF7	149.914	0.403323	0.00102265	0.135315	PHD finger protein 7
TXN	1380.14	-0.446141	0.00101748	0.135315	thioredoxin
RPS19	2604.98	-0.419771	0.00104288	0.135835	ribosomal protein S19
SORBS2	318.737	0.457654	0.00103987	0.135835	sorbin and SH3 domain containing 2
KIF7	123.26	-0.512689	0.00108136	0.138681	kinesin family member 7
MRPL18	407.727	-0.315077	0.00108036	0.138681	mitochondrial ribosomal protein L18
BRK1	2097.13	-0.245429	0.00110836	0.140896	BRICK1, SCAR/WAVE actin nucleating complex subunit
RPL9	12207.3	-0.472473	0.00111554	0.140896	ribosomal protein L9
MAPK10	642.977	0.426265	0.00114033	0.142355	mitogen-activated protein kinase 10
PLP2	517.157	-0.410717	0.00114417	0.142355	proteolipid protein 2
EEF1A1	108078	-0.256766	0.00121619	0.143803	eukaryotic translation elongation factor 1 alpha 1
FSIP2	16.6549	0.620436	0.00118628	0.143803	fibrous sheath interacting protein 2
KIAA1468	610.18	0.233155	0.00121534	0.143803	KIAA1468
METTL21EP	6.94333	0.58559	0.00116506	0.143803	methyltransferase like 21E, pseudogene
PTGES3	2585.8	-0.26181	0.00121306	0.143803	prostaglandin E synthase 3
RPL5	9311.22	-0.306877	0.00119558	0.143803	ribosomal protein L5
TGM1	58.1439	0.635658	0.0011822	0.143803	transglutaminase 1
CDKL1	137.739	0.541167	0.00127288	0.145352	cyclin dependent kinase like 1
CLIP2	173.036	-0.417709	0.00127237	0.145352	CAP-Gly domain containing linker protein 2
PEA15	6280.47	-0.314384	0.00126445	0.145352	phosphoprotein enriched in astrocytes 15
SSUH2	19.8014	0.625168	0.00124077	0.145352	ssu-2 homolog (C. elegans)
ZBTB6	194.892	0.368922	0.00126726	0.145352	zinc finger and BTB domain containing 6
TRHDE-AS1	2561.24	0.554129	0.00131098	0.148685	TRHDE antisense RNA 1
RPL23A	4636.2	-0.36239	0.00136256	0.15246	ribosomal protein L23a
RPL36	1704.14	-0.436916	0.00136053	0.15246	ribosomal protein L36
KIAA0907	667.744	0.439905	0.00137546	0.152878	KIAA0907
PDE4C	5.91007	0.61231	0.00140797	0.155454	phosphodiesterase 4C
CDH19	19.6022	0.617171	0.00143156	0.156804	cadherin 19
MB21D2	105.785	-0.55298	0.001439	0.156804	Mab-21 domain containing 2
IMPA2	188.363	-0.482412	0.00146757	0.158878	inositol monophosphatase 2
CERS2	1472.67	-0.298261	0.00151023	0.161433	ceramide synthase 2
IGFBP4	3582.74	-0.378766	0.00152021	0.161433	insulin like growth factor binding protein 4
RPL10A	4556.67	-0.345498	0.00151964	0.161433	ribosomal protein L10a
HSPA12A	2037.05	0.420412	0.00154407	0.162929	heat shock protein family A (Hsp70) member 12A
CTTNBP2	169.65	0.449751	0.00156347	0.163921	cortactin binding protein 2
RERGL	129.862	0.616576	0.0015777	0.163921	RERG like
RPS3	6314.25	-0.326051	0.00158297	0.163921	ribosomal protein S3
CETP	81.6855	0.613938	0.00161404	0.166107	cholesteryl ester transfer protein
C15orf52	203.99	0.493209	0.00176247	0.177011	chromosome 15 open reading frame 52
ELAC1	111.44	-0.354447	0.00174797	0.177011	elaC ribonuclease Z 1
PIM1	914.41	-0.603017	0.00175557	0.177011	Pim-1 proto-oncogene, serine/threonine kinase
PSMB6	792.122	-0.2744	0.00175209	0.177011	proteasome subunit beta 6
CARF	257.316	0.4809	0.00178582	0.177221	calcium responsive transcription factor
MAVS	2130.25	0.241431	0.0017829	0.177221	mitochondrial antiviral signaling protein
C5orf30	527.52	-0.578673	0.00184218	0.181733	chromosome 5 open reading frame 30
PPIL1	196.267	-0.398445	0.00186651	0.18305	peptidylprolyl isomerase like 1
EEF1B2	3210.47	-0.346724	0.0018851	0.183792	eukaryotic translation elongation factor 1 beta 2
TPCN2	329.081	0.451401	0.00193757	0.187809	two pore segment channel 2
TRIM66	568.125	0.482191	0.00198193	0.190999	tripartite motif containing 66
IDH2	409.428	0.40322	0.00200049	0.191679	isocitrate dehydrogenase (NADP(+)) 2, mitochondrial
RPL27A	6886.78	-0.332992	0.00203458	0.193831	ribosomal protein L27a
IFNGR2	1436.58	-0.399365	0.0020687	0.195962	interferon gamma receptor 2 (interferon gamma transducer 1)
A2M	19502.4	0.351779	0.00234018	0.207584	alpha-2-macroglobulin
C1orf220	14.2076	0.596134	0.00224314	0.207584	chromosome 1 open reading frame 220
CASZ1	66.7222	0.503234	0.0023091	0.207584	castor zinc finger 1
DIDO1	945.344	0.263436	0.0023408	0.207584	death inducer-obliterator 1
FAM218A	17.1272	0.57459	0.00231977	0.207584	family with sequence similarity 218 member A
IDNK	140.801	-0.439585	0.00224997	0.207584	IDNK, gluconokinase
LYRM4	326.641	-0.282752	0.00227377	0.207584	LYR motif containing 4
PCBP1	2267.34	-0.331881	0.00224064	0.207584	poly(rC) binding protein 1
RPL32	6618.15	-0.323485	0.00229405	0.207584	ribosomal protein L32
RPS27A	9243.5	-0.397525	0.00228144	0.207584	ribosomal protein S27a
STAG3L3	32.182	0.563494	0.00227238	0.207584	stromal antigen 3-like 3 (pseudogene)
THUMPD3-AS1	287.417	0.502598	0.00230157	0.207584	THUMPD3 antisense RNA 1
SH3BP5-AS1	392.041	0.322811	0.00237039	0.209096	SH3BP5 antisense RNA 1
FBLN7	67.7793	-0.57245	0.00238479	0.209259	fibulin 7
ANG	270.587	-0.390015	0.00241485	0.209663	angiogenin
POLR2J3	76.6206	0.512602	0.00242304	0.209663	RNA polymerase II subunit J3
TRIM52	363.782	0.254771	0.00242712	0.209663	tripartite motif containing 52
FASN	5838.76	0.590762	0.00246619	0.21194	fatty acid synthase
CSF1	1104.71	-0.518871	0.00256357	0.215536	colony stimulating factor 1
HEATR5B	643.015	0.273901	0.00257298	0.215536	HEAT repeat containing 5B
LOC100506746	86.89	0.432875	0.00257159	0.215536	uncharacterized LOC100506746
NRDE2	153.003	0.3084	0.00259853	0.215536	NRDE-2, necessary for RNA interference, domain containing
POMGNT1	640.356	-0.256653	0.00258399	0.215536	protein O-linked mannose N-acetylglucosaminyltransferase 1 (beta 1,2-)
RPS16	3062.7	-0.360296	0.00253049	0.215536	ribosomal protein S16
TRAF2	78.4849	-0.401727	0.00259051	0.215536	TNF receptor associated factor 2
HILPDA	772.735	0.454765	0.00264189	0.218048	hypoxia inducible lipid droplet associated
RPL19	8928.6	-0.299588	0.00268333	0.220377	ribosomal protein L19
FZD8	71.8444	-0.534096	0.00271683	0.222034	frizzled class receptor 8
ZNF500	107.159	0.387989	0.00274518	0.223257	zinc finger protein 500
MT1DP	6.39838	-0.539057	0.00276693	0.223933	metallothionein 1D, pseudogene
SFRP2	804.594	0.584887	0.00279116	0.224803	secreted frizzled related protein 2
COMMD6	955.315	-0.373654	0.00281877	0.224854	COMM domain containing 6
LRRN3	415.51	0.474277	0.00281474	0.224854	leucine rich repeat neuronal 3
CLIC1	3432.83	-0.312761	0.00283354	0.224956	chloride intracellular channel 1
FST	211.493	-0.561858	0.00285782	0.225808	follistatin
MT1L	75.2996	-0.582442	0.00289485	0.227281	metallothionein 1L (gene/pseudogene)
PLCD4	73.9151	0.564615	0.00290373	0.227281	phospholipase C delta 4
GALNT15	2041.62	0.401354	0.00296951	0.230576	polypeptide N-acetylgalactosaminyltransferase 15
SPATA6	219.582	0.361308	0.00297348	0.230576	spermatogenesis associated 6
C1orf145	3.00742	0.527111	0.00300863	0.231765	chromosome 1 open reading frame 145
CFDP1	609.905	-0.336934	0.00301661	0.231765	craniofacial development protein 1
APOE	2263.93	0.577844	0.00316538	0.232794	apolipoprotein E
C2orf15	12.0498	0.575406	0.00317792	0.232794	chromosome 2 open reading frame 15
CNTN6	65.6989	0.574326	0.00318204	0.232794	contactin 6
COMMD1	261.782	-0.321277	0.00314427	0.232794	copper metabolism domain containing 1
DNAJC18	250.916	0.391827	0.00307316	0.232794	DnaJ heat shock protein family (Hsp40) member C18
IER2	541.742	-0.571371	0.00308428	0.232794	immediate early response 2
KLRB1	80.3069	-0.560663	0.00317329	0.232794	killer cell lectin like receptor B1
LOC100129550	288.345	0.40401	0.00310772	0.232794	uncharacterized LOC100129550
MYL12B	4633.61	-0.239973	0.00313189	0.232794	myosin light chain 12B
PCID2	476.1	-0.198182	0.0031836	0.232794	PCI domain containing 2
TNFRSF21	1067.12	0.41173	0.00311558	0.232794	TNF receptor superfamily member 21
C12orf45	65.207	-0.445364	0.00322577	0.233229	chromosome 12 open reading frame 45
MRPL24	777.001	-0.300505	0.00322503	0.233229	mitochondrial ribosomal protein L24
TSC1	890.577	0.218246	0.00323152	0.233229	tuberous sclerosis 1
TBRG1	1036.15	0.172544	0.00325044	0.233583	transforming growth factor beta regulator 1
LTB4R	255.192	0.414422	0.0033242	0.237859	leukotriene B4 receptor
FYN	1464.63	-0.286349	0.00340778	0.242797	FYN proto-oncogene, Src family tyrosine kinase
ANXA2P2	83.9283	0.461695	0.00351152	0.243693	annexin A2 pseudogene 2
KCNQ1OT1	162.246	0.53565	0.00345613	0.243693	KCNQ1 opposite strand/antisense transcript 1 (non-protein coding)
LINC01004	191.677	0.543604	0.00350252	0.243693	long intergenic non-protein coding RNA 1004
NUDT3	25.8025	-0.533501	0.00358059	0.243693	nudix hydrolase 3
RPL35	2231.77	-0.391351	0.00359575	0.243693	ribosomal protein L35
RPS15A	6794.98	-0.345401	0.00356675	0.243693	ribosomal protein S15a
RPS4X	13675.8	-0.292414	0.00347552	0.243693	ribosomal protein S4, X-linked
RSAD2	234.136	0.540352	0.00357427	0.243693	radical S-adenosyl methionine domain containing 2
SEC23B	534.25	-0.240818	0.00356438	0.243693	Sec23 homolog B, coat complex II component
SUGT1	470.997	-0.289333	0.003481	0.243693	SGT1 homolog, MIS12 kinetochore complex assembly cochaperone
SUMO2	1929.27	-0.205828	0.00358577	0.243693	small ubiquitin-like modifier 2
ZNF738	127.712	0.376242	0.00343523	0.243693	zinc finger protein 738
TAGLN	5250.44	-0.493442	0.0037532	0.253334	transgelin
MIR224	48.5184	0.527248	0.00381186	0.256255	microRNA 224
JCHAIN	375.403	-0.566006	0.00387788	0.259647	joining chain of multimeric IgA and IgM
ANKAR	79.3936	0.36265	0.0039236	0.261657	ankyrin and armadillo repeat containing
RPL3	16101.4	-0.311974	0.00401002	0.265298	ribosomal protein L3
SLC36A2	8.50645	0.547305	0.00400505	0.265298	solute carrier family 36 member 2
ARRDC2	494.01	0.34875	0.00407633	0.266717	arrestin domain containing 2
LENG8	2205.66	0.358954	0.00409505	0.266717	leukocyte receptor cluster member 8
NSD1	1025.99	0.192521	0.00411146	0.266717	nuclear receptor binding SET domain protein 1
RPL36A	1353.32	-0.349356	0.00410712	0.266717	ribosomal protein L36a
UXT	362.433	-0.350714	0.0040646	0.266717	ubiquitously expressed prefoldin like chaperone
UBE2M	208.28	-0.289197	0.00416953	0.269435	ubiquitin conjugating enzyme E2 M
NABP1	1042.7	0.462668	0.00420356	0.269545	nucleic acid binding protein 1
POLR2M	35.5634	0.488194	0.00420097	0.269545	RNA polymerase II subunit M
KRTCAP2	464.031	-0.316372	0.00428978	0.27402	keratinocyte associated protein 2
MAPK8IP3	498.372	0.301658	0.00431794	0.274766	mitogen-activated protein kinase 8 interacting protein 3
ACACA	1452.21	0.473249	0.00433579	0.274853	acetyl-CoA carboxylase alpha
HABP4	514.392	-0.287001	0.00440017	0.276829	hyaluronan binding protein 4
TPBG	113.928	-0.385046	0.00439002	0.276829	trophoblast glycoprotein
LINC00889	24.8673	0.509647	0.00447181	0.277153	long intergenic non-protein coding RNA 889
LOC101927650	4.62364	-0.498034	0.00446987	0.277153	uncharacterized LOC101927650
RPL38	2224.19	-0.380354	0.00445174	0.277153	ribosomal protein L38
ZBTB40	753.143	0.301547	0.00442363	0.277153	zinc finger and BTB domain containing 40
MMP13	6.59508	0.506672	0.00448919	0.277199	matrix metallopeptidase 13
RPL29	4814.36	-0.265689	0.00452909	0.278631	ribosomal protein L29
CKAP4	475.487	-0.303311	0.00455222	0.279024	cytoskeleton associated protein 4
LRRTM4	12.9833	0.473022	0.00457144	0.279176	leucine rich repeat transmembrane neuronal 4
ARMCX4	491.073	0.363342	0.00465147	0.282383	armadillo repeat containing, X-linked 4
CDR2	399.807	-0.316192	0.00465783	0.282383	cerebellar degeneration related protein 2
HERC6	206.832	0.500325	0.00469672	0.282853	HECT and RLD domain containing E3 ubiquitin protein ligase family member 6
SMYD5	235.568	-0.292861	0.00469951	0.282853	SMYD family member 5
FAM219B	1676.53	0.251677	0.00472443	0.28333	family with sequence similarity 219 member B
DLEC1	128.616	0.520548	0.00487871	0.291533	deleted in lung and esophageal cancer 1
FAM60A	172.157	-0.509984	0.00491001	0.292356	family with sequence similarity 60 member A
ILK	1877.7	-0.218849	0.0049805	0.292454	integrin linked kinase
NUP43	460.274	0.370752	0.00498183	0.292454	nucleoporin 43
RPS25	7159.37	-0.342547	0.00493549	0.292454	ribosomal protein S25
SAP30L-AS1	8.13592	0.523696	0.0049512	0.292454	SAP30L antisense RNA 1 (head to head)
ANAPC11	287.544	-0.341702	0.00503937	0.292597	anaphase promoting complex subunit 11
KLC2	127.057	-0.335599	0.00505446	0.292597	kinesin light chain 2
SLC16A12	26.6992	0.543244	0.00504076	0.292597	solute carrier family 16 member 12
YWHAQ	2954.96	-0.175743	0.00501428	0.292597	tyrosine 3-monooxygenase/tryptophan 5-monooxygenase activation protein theta
TRIB1	1029.1	-0.540025	0.00509461	0.293901	tribbles pseudokinase 1
RASSF4	1245.77	0.383244	0.00512404	0.294182	Ras association domain family member 4
ZNF440	247.748	0.350367	0.00513477	0.294182	zinc finger protein 440
WDR33	1021.53	0.192893	0.00517325	0.294363	WD repeat domain 33
ZNF75A	277.465	-0.313624	0.00515977	0.294363	zinc finger protein 75a
GPAM	22683.7	0.475866	0.00521701	0.295844	glycerol-3-phosphate acyltransferase, mitochondrial
PKNOX2	64.64	0.535957	0.00524442	0.29639	PBX/knotted 1 homeobox 2
ADAMTS6	37.9933	0.526888	0.00531068	0.298113	ADAM metallopeptidase with thrombospondin type 1 motif 6
ZNF436	980.627	-0.389503	0.00530208	0.298113	zinc finger protein 436
DOK5	68.9721	-0.499831	0.00533188	0.298299	docking protein 5
CACNA1A	15.5466	0.490587	0.00536334	0.299055	calcium voltage-gated channel subunit alpha1 A
SCD	72075.7	0.489885	0.00538775	0.299379	stearoyl-CoA desaturase
TOMM7	2479.83	-0.367956	0.00540505	0.299379	translocase of outer mitochondrial membrane 7
GPT2	1099.61	0.405453	0.0054327	0.299914	glutamic--pyruvic transaminase 2
HERC2P2	1441.23	0.522959	0.00547183	0.301077	hect domain and RLD 2 pseudogene 2
MFSD8	382.323	0.320827	0.00551544	0.302478	major facilitator superfamily domain containing 8
RPL18	2489.14	-0.331333	0.00555995	0.30392	ribosomal protein L18
PCSK1	12.3337	-0.54295	0.00560294	0.304274	proprotein convertase subtilisin/kexin type 1
RPS3A	10790.4	-0.297648	0.00559595	0.304274	ribosomal protein S3A
ADD3-AS1	9.48298	0.539327	0.00564429	0.304694	ADD3 antisense RNA 1
FAM69B	90.0493	0.504666	0.00564721	0.304694	family with sequence similarity 69 member B
FAM66D	12.7065	0.541061	0.00572615	0.305277	family with sequence similarity 66 member D
RPL22	6885.1	-0.248944	0.00572928	0.305277	ribosomal protein L22
TAF7	1608.68	-0.280972	0.00569826	0.305277	TATA-box binding protein associated factor 7
ZNF385A	602.43	0.421573	0.00573128	0.305277	zinc finger protein 385A
EEF1D	2390.83	-0.306377	0.00579942	0.307923	eukaryotic translation elongation factor 1 delta
GAR1	266.927	-0.412495	0.00584025	0.308517	GAR1 ribonucleoprotein
TTLL12	167.038	-0.250546	0.00584761	0.308517	tubulin tyrosine ligase like 12
LINC01474	19.9672	0.532046	0.00587049	0.308614	long intergenic non-protein coding RNA 1474
PARP14	1376.72	0.37341	0.00588647	0.308614	poly(ADP-ribose) polymerase family member 14
VWCE	24.7789	0.49398	0.00590556	0.308644	von Willebrand factor C and EGF domains
RPL11	11255.6	-0.336782	0.00593508	0.309218	ribosomal protein L11
RAB43	14.8151	0.516136	0.00595483	0.30928	RAB43, member RAS oncogene family
AFF2	301.227	0.530447	0.00628781	0.310149	AF4/FMR2 family member 2
AGBL3	41.3695	0.499715	0.00601429	0.310149	ATP/GTP binding protein like 3
BTAF1	958.019	0.262433	0.00617157	0.310149	B-TFIID TATA-box binding protein associated factor 1
CCL8	193.046	-0.532162	0.00627822	0.310149	C-C motif chemokine ligand 8
CCT4	1687.06	-0.284806	0.00624568	0.310149	chaperonin containing TCP1 subunit 4
DNAJB2	653.798	-0.286747	0.00600094	0.310149	DnaJ heat shock protein family (Hsp40) member B2
DUSP8	45.7175	-0.513476	0.00617329	0.310149	dual specificity phosphatase 8
FAT3	44.2952	0.488539	0.00608792	0.310149	FAT atypical cadherin 3
GYS1	665.367	0.34754	0.00617638	0.310149	glycogen synthase 1
MAP2	183.654	0.456188	0.00622451	0.310149	microtubule associated protein 2
NOP2	312.592	-0.461056	0.00626206	0.310149	NOP2 nucleolar protein
PDIA6	2305.4	-0.240749	0.0062783	0.310149	protein disulfide isomerase family A member 6
RPL37A	8047.56	-0.371736	0.00611533	0.310149	ribosomal protein L37a
RPS29	1665.53	-0.440576	0.00625296	0.310149	ribosomal protein S29
RPS8	6851.81	-0.314755	0.00614096	0.310149	ribosomal protein S8
SKP2	365.454	0.373679	0.00628149	0.310149	S-phase kinase associated protein 2
UNKL	378.002	0.345272	0.0062636	0.310149	unkempt family like zinc finger
DPT	12152.1	-0.516514	0.00632527	0.311077	dermatopontin
N4BP2L1	412.185	0.33862	0.00646552	0.317039	NEDD4 binding protein 2 like 1
MYLK4	33.8101	0.530733	0.00649478	0.317539	myosin light chain kinase family member 4
HOXA11-AS	17.5727	0.505794	0.00653741	0.318689	HOXA11 antisense RNA
AGAP2	63.1364	0.481074	0.00673303	0.322566	ArfGAP with GTPase domain, ankyrin repeat and PH domain 2
ATP5E	2826.27	-0.371161	0.00670097	0.322566	ATP synthase, H+ transporting, mitochondrial F1 complex, epsilon subunit
MIR331	5.56318	0.496241	0.00670621	0.322566	microRNA 331
MTF2	336.092	0.251312	0.00673301	0.322566	metal response element binding transcription factor 2
RPS11	10935.5	-0.296918	0.00671401	0.322566	ribosomal protein S11
TIMM22	164.842	-0.287476	0.0066605	0.322566	translocase of inner mitochondrial membrane 22 homolog
ANOS1	368.805	0.440314	0.00698939	0.329066	anosmin 1
C17orf53	28.2083	0.493611	0.0070422	0.329066	chromosome 17 open reading frame 53
CAPNS1	3077.76	-0.23201	0.00695007	0.329066	calpain small subunit 1
FAM57A	60.0033	-0.471525	0.00714503	0.329066	family with sequence similarity 57 member A
FGFBP2	115.316	-0.486527	0.00700281	0.329066	fibroblast growth factor binding protein 2
LINC01057	7.84012	-0.526282	0.00712073	0.329066	long intergenic non-protein coding RNA 1057
LOC339874	15.3216	0.525776	0.00689182	0.329066	uncharacterized LOC339874
MANF	211.227	-0.40985	0.00695434	0.329066	mesencephalic astrocyte derived neurotrophic factor
MATN2	1838.37	-0.360761	0.00713263	0.329066	matrilin 2
NFYA	522.915	-0.278282	0.00711368	0.329066	nuclear transcription factor Y subunit alpha
PIK3IP1-AS1	5.21769	0.507433	0.00706555	0.329066	PIK3IP1 antisense RNA 1 (head to head)
RNASE4	2545.13	-0.318226	0.00709126	0.329066	ribonuclease A family member 4
RPL35A	4903.91	-0.320243	0.00710227	0.329066	ribosomal protein L35a
RPS28	1518.75	-0.348278	0.00706063	0.329066	ribosomal protein S28
SNHG7	268.935	0.31767	0.00719857	0.330619	small nucleolar RNA host gene 7
WDR34	82.7301	-0.419637	0.00724802	0.331975	WD repeat domain 34
FAM84A	11.2365	-0.502727	0.00737297	0.333122	family with sequence similarity 84 member A
KLHDC4	166.225	0.306774	0.00733966	0.333122	kelch domain containing 4
TMEM72-AS1	12.7075	0.523118	0.00730017	0.333122	TMEM72 antisense RNA 1
TRAF6	308.18	-0.255525	0.00736691	0.333122	TNF receptor associated factor 6
ZNF224	495.634	0.360058	0.00736072	0.333122	zinc finger protein 224
COX15	798.041	0.212867	0.00741132	0.33395	COX15, cytochrome c oxidase assembly homolog
PRRT3-AS1	39.4664	-0.459588	0.00743563	0.334142	PRRT3 antisense RNA 1
AEBP1	1846.07	-0.388447	0.00764847	0.341074	AE binding protein 1
AFAP1L2	171.066	0.463845	0.00772973	0.341074	actin filament associated protein 1 like 2
GABARAPL1	3259.85	-0.273858	0.00772397	0.341074	GABA type A receptor associated protein like 1
KLF11	908.368	-0.382872	0.00770959	0.341074	Kruppel like factor 11
ME1	2408.19	0.404109	0.00775353	0.341074	malic enzyme 1
NBPF3	224.165	0.446642	0.00772483	0.341074	neuroblastoma breakpoint family member 3
RPL7A	10035.8	-0.245915	0.00774806	0.341074	ribosomal protein L7a
STON1-GTF2A1L	9.60492	-0.508403	0.00764432	0.341074	STON1-GTF2A1L readthrough
STX16-NPEPL1	26.162	0.510748	0.0077805	0.341359	STX16-NPEPL1 readthrough (NMD candidate)
ZNF33A	835.084	0.296189	0.00780152	0.341383	zinc finger protein 33A
C16orf71	10.244	0.519962	0.00787076	0.342587	chromosome 16 open reading frame 71
HMGCLL1	27.7887	0.514238	0.00786933	0.342587	3-hydroxymethyl-3-methylglutaryl-CoA lyase like 1
VPS39	1481.84	0.21413	0.00789069	0.342587	VPS39, HOPS complex subunit
AGFG2	139.871	0.340678	0.00807315	0.347525	ArfGAP with FG repeats 2
DDX17	8738.47	0.259476	0.0080878	0.347525	DEAD-box helicase 17
PCOLCE2	4341.31	-0.341143	0.00806429	0.347525	procollagen C-endopeptidase enhancer 2
TNFRSF10D	261.482	-0.482304	0.008035	0.347525	TNF receptor superfamily member 10d
ALDH3A1	7.55384	-0.513046	0.00862761	0.349405	aldehyde dehydrogenase 3 family member A1
CRIP1	941.214	-0.487473	0.00829937	0.349405	cysteine rich protein 1
DHDDS	1957.23	0.302838	0.00825251	0.349405	dehydrodolichyl diphosphate synthase subunit
ENSA	2211.16	-0.21562	0.00840384	0.349405	endosulfine alpha
FER1L6	3.52393	0.418174	0.00842192	0.349405	fer-1 like family member 6
FFAR3	7.20942	-0.46996	0.00847653	0.349405	free fatty acid receptor 3
GBP4	785.399	0.442669	0.00820547	0.349405	guanylate binding protein 4
HINT1	1602.53	-0.308771	0.0083487	0.349405	histidine triad nucleotide binding protein 1
HSPH1	1239.91	-0.514076	0.00859216	0.349405	heat shock protein family H (Hsp110) member 1
IFI44L	751.288	0.499159	0.00846717	0.349405	interferon induced protein 44 like
KCP	46.953	0.509388	0.00863453	0.349405	kielin/chordin-like protein
KIAA1644	10.3403	-0.439458	0.00818787	0.349405	KIAA1644
NDUFAF2	215.987	-0.310704	0.00848983	0.349405	NADH:ubiquinone oxidoreductase complex assembly factor 2
PVRL3-AS1	3.73208	-0.488572	0.00835449	0.349405	PVRL3 antisense RNA 1
RPLP0	12563.5	-0.277809	0.00833228	0.349405	ribosomal protein lateral stalk subunit P0
RPS7	6796.38	-0.253513	0.00852298	0.349405	ribosomal protein S7
SBF2-AS1	90.9093	0.432248	0.00821775	0.349405	SBF2 antisense RNA 1
SPPL2B	242.259	0.368778	0.00859677	0.349405	signal peptide peptidase like 2B
SUZ12P1	81.8678	0.320544	0.00860115	0.349405	SUZ12 polycomb repressive complex 2 subunit pseudogene 1
TECPR1	350.117	0.394366	0.00836432	0.349405	tectonin beta-propeller repeat containing 1
TMEM132B	15.2993	0.503065	0.00860812	0.349405	transmembrane protein 132B
TMEM69	304.108	0.323378	0.00817409	0.349405	transmembrane protein 69
TOP1MT	117.308	-0.389279	0.00830924	0.349405	topoisomerase (DNA) I, mitochondrial
ZNF445	463.828	0.301684	0.0086203	0.349405	zinc finger protein 445
ACTG1	10823.9	-0.319286	0.00874439	0.352141	actin gamma 1
SYDE2	74.3514	-0.447863	0.00872742	0.352141	synapse defective Rho GTPase homolog 2
CCT7	1944.21	-0.19832	0.00880117	0.353421	chaperonin containing TCP1 subunit 7
NHLRC3	1429.46	0.290837	0.00882319	0.353421	NHL repeat containing 3
UNC93B1	187.498	0.385897	0.00883976	0.353421	unc-93 homolog B1 (C. elegans)
EEF1G	9436.35	-0.281425	0.00887134	0.353777	eukaryotic translation elongation factor 1 gamma
RASAL2	743.05	0.366889	0.00889112	0.353777	RAS protein activator like 2
SEC31B	524.858	0.291326	0.00891749	0.353982	SEC31 homolog B, COPII coat complex component
NHP2L1	782.18	-0.240464	0.00901623	0.356205	NA
RPL14	5299.36	-0.267087	0.0089992	0.356205	ribosomal protein L14
PTCH1	161.974	0.38163	0.00905958	0.357072	patched 1
KCNC3	25.081	0.482325	0.00910279	0.357929	potassium voltage-gated channel subfamily C member 3
CIPC	492.775	0.299688	0.00914599	0.357939	CLOCK interacting pacemaker
ETNK2	38.2661	0.450449	0.00913664	0.357939	ethanolamine kinase 2
PDGFA	74.3326	-0.439924	0.00922759	0.360287	platelet derived growth factor subunit A
AGPAT1	448.709	-0.234343	0.00938579	0.361274	1-acylglycerol-3-phosphate O-acyltransferase 1
CCNL1	2390.1	-0.499765	0.00935352	0.361274	cyclin L1
HYOU1	644.47	-0.347452	0.00935873	0.361274	hypoxia up-regulated 1
MYO1H	26.4139	0.482563	0.00942623	0.361274	myosin IH
P4HA3	17.1658	-0.503802	0.00929215	0.361274	prolyl 4-hydroxylase subunit alpha 3
PLEKHG3	353.939	0.359661	0.0093556	0.361274	pleckstrin homology and RhoGEF domain containing G3
SLC5A4	39.9597	0.500349	0.00937771	0.361274	solute carrier family 5 member 4
TPT1	41524.2	-0.276903	0.00942255	0.361274	tumor protein, translationally-controlled 1
ATP6V1A	1213.84	0.199655	0.00947543	0.362327	ATPase H+ transporting V1 subunit A
ANO5	89.375	0.441112	0.00952217	0.363281	anoctamin 5
SRI	934.562	-0.21362	0.00957893	0.364249	sorcin
WTIP	155.266	-0.350316	0.00959124	0.364249	Wilms tumor 1 interacting protein
EPB42	174.406	0.502045	0.00976505	0.369495	erythrocyte membrane protein band 4.2
PTGIR	29.6238	-0.50318	0.00980176	0.369495	prostaglandin I2 (prostacyclin) receptor (IP)
SENP5	598.904	0.377235	0.00981804	0.369495	SUMO1/sentrin specific peptidase 5
SNAP47	148.236	-0.248401	0.00979772	0.369495	synaptosome associated protein 47
ENTPD3	56.756	0.482757	0.00988707	0.371255	ectonucleoside triphosphate diphosphohydrolase 3
LOC730102	652.722	0.235035	0.00990949	0.371261	quinone oxidoreductase-like protein 2 pseudogene
GNAS	6866.6	-0.191673	0.00996816	0.371451	GNAS complex locus
MAP7D3	845.452	-0.233852	0.00994477	0.371451	MAP7 domain containing 3
MIR27B	5.49876	0.497549	0.00999195	0.371451	microRNA 27b
PAPPA	62.1599	-0.49119	0.0100037	0.371451	pappalysin 1
PIPOX	13.7577	0.5018	0.0100413	0.37202	pipecolic acid and sarcosine oxidase
RPL7	14395.8	-0.283107	0.0100888	0.372949	ribosomal protein L7
CHTOP	665.513	-0.192093	0.0101797	0.37385	chromatin target of PRMT1
OR7E14P	3.40281	-0.46816	0.0102253	0.37385	olfactory receptor family 7 subfamily E member 14 pseudogene
RIC8A	717.633	-0.217387	0.0102162	0.37385	RIC8 guanine nucleotide exchange factor A
STARD3NL	421.26	-0.243897	0.0101961	0.37385	STARD3 N-terminal like
ZNF285	42.7075	-0.498798	0.010207	0.37385	zinc finger protein 285
AKAP7	268.896	0.291791	0.0104612	0.377244	A-kinase anchoring protein 7
EDF1	1143.46	-0.282738	0.0104127	0.377244	endothelial differentiation related factor 1
NEMP1	432.929	0.36303	0.0104601	0.377244	nuclear envelope integral membrane protein 1
PTPN2	375.122	-0.367115	0.0104765	0.377244	protein tyrosine phosphatase, non-receptor type 2
RPL26	12711.5	-0.304339	0.0104055	0.377244	ribosomal protein L26
SNORA70F	5.4315	0.474322	0.0104158	0.377244	small nucleolar RNA, H/ACA box 70F
THBS1	8677.88	-0.468816	0.0104567	0.377244	thrombospondin 1
S100A3	17.9441	-0.50058	0.0105557	0.379275	S100 calcium binding protein A3
BDH1	53.9161	0.461758	0.0106006	0.380073	3-hydroxybutyrate dehydrogenase, type 1
BMPER	161.217	-0.460526	0.0107749	0.381273	BMP binding endothelial regulator
FBL	597.203	-0.327197	0.0107526	0.381273	fibrillarin
GAREM	249.298	-0.472112	0.0108141	0.381273	NA
LINC01230	55.6756	0.490886	0.0107581	0.381273	long intergenic non-protein coding RNA 1230
LOC101929719	16.5495	0.487494	0.0107889	0.381273	uncharacterized LOC101929719
PKNOX1	214.559	-0.291444	0.0108171	0.381273	PBX/knotted 1 homeobox 1
PON3	39.9163	0.482999	0.0107408	0.381273	paraoxonase 3
S100A6	11586.8	-0.389786	0.0107645	0.381273	S100 calcium binding protein A6
UBQLN4	437.689	-0.322054	0.0108562	0.381845	ubiquilin 4
IRX6	335.263	-0.458717	0.010934	0.383772	iroquois homeobox 6
CHMP4A	811.078	-0.267349	0.011007	0.385522	charged multivesicular body protein 4A
CCT3	1678.44	-0.261828	0.0110561	0.385897	chaperonin containing TCP1 subunit 3
PMS2P3	51.9873	0.388486	0.011064	0.385897	PMS1 homolog 2, mismatch repair system component pseudogene 3
AGAP4	81.0779	0.439184	0.0111874	0.38697	ArfGAP with GTPase domain, ankyrin repeat and PH domain 4
AGL	1062.05	0.289973	0.0112063	0.38697	amylo-alpha-1, 6-glucosidase, 4-alpha-glucanotransferase
ARHGEF9	311.611	0.276097	0.0112262	0.38697	Cdc42 guanine nucleotide exchange factor 9
CECR2	24.7317	0.478723	0.01125	0.38697	CECR2, histone acetyl-lysine reader
LAMP1	2716.13	-0.176597	0.0111823	0.38697	lysosomal associated membrane protein 1
LOC101928020	13.0087	0.496918	0.0111731	0.38697	uncharacterized LOC101928020
NUDT16	1291.94	0.258434	0.0112572	0.38697	nudix hydrolase 16
TCF15	21.6553	-0.496438	0.0112817	0.387013	transcription factor 15 (basic helix-loop-helix)
KDELR1	897.298	-0.157203	0.0113444	0.388366	KDEL endoplasmic reticulum protein retention receptor 1
ACTG1P4	19.3447	0.493426	0.0114078	0.389052	actin gamma 1 pseudogene 4
LUC7L2	79.7539	0.352433	0.0114111	0.389052	LUC7 like 2, pre-mRNA splicing factor
KIAA0391	339.271	0.254003	0.0114602	0.389928	KIAA0391
ELP3	576.943	0.235234	0.0115923	0.392818	elongator acetyltransferase complex subunit 3
STK35	402.421	0.347516	0.0115917	0.392818	serine/threonine kinase 35
METTL9	1128.66	-0.21027	0.0117216	0.396145	methyltransferase like 9
SRSF7	1644.12	-0.326508	0.011738	0.396145	serine and arginine rich splicing factor 7
DDX31	109.348	-0.384029	0.0117944	0.397027	DEAD-box helicase 31
FOXP1	642.636	-0.284694	0.0118117	0.397027	forkhead box P1
LOC654342	190.401	-0.443865	0.0118635	0.397784	lymphocyte-specific protein 1 pseudogene
MYEOV2	363.158	-0.366855	0.0119297	0.397784	NA
PAXIP1-AS1	101.571	0.349096	0.0119086	0.397784	PAXIP1 antisense RNA 1 (head to head)
RPS10	835.397	-0.356655	0.0119251	0.397784	ribosomal protein S10
CTLA4	16.3909	-0.489057	0.0121157	0.397861	cytotoxic T-lymphocyte associated protein 4
DOCK3	88.2484	0.4864	0.0120217	0.397861	dedicator of cytokinesis 3
GATAD1	1102.49	0.243448	0.0121298	0.397861	GATA zinc finger domain containing 1
GDI1	977.09	-0.220901	0.0121706	0.397861	GDP dissociation inhibitor 1
LTF	140.016	0.48891	0.0121315	0.397861	lactotransferrin
PDCD6IP	3141.96	0.184428	0.0120844	0.397861	programmed cell death 6 interacting protein
POU2F1	378.013	0.265669	0.0121515	0.397861	POU class 2 homeobox 1
SRF	447.129	-0.38481	0.0120796	0.397861	serum response factor
TMEM39B	96.9816	-0.301978	0.0120681	0.397861	transmembrane protein 39B
TSLP	99.0464	-0.440098	0.0120946	0.397861	thymic stromal lymphopoietin
HNRNPA1	1980.61	-0.237487	0.0122934	0.401087	heterogeneous nuclear ribonucleoprotein A1
MEF2BNB	93.1418	-0.317697	0.0123935	0.401831	NA
RPL4	15185.2	-0.258756	0.0123654	0.401831	ribosomal protein L4
UVSSA	185.972	0.390681	0.012352	0.401831	UV stimulated scaffold protein A
ZNF540	104.287	0.457817	0.0124126	0.401831	zinc finger protein 540
CNKSR1	7.71566	-0.472145	0.0124825	0.40331	connector enhancer of kinase suppressor of Ras 1
WDR66	46.782	0.442899	0.0125425	0.404467	WD repeat domain 66
CLDN1	12.9042	0.487562	0.0128609	0.405076	claudin 1
DNAJB1	2015.11	-0.486762	0.0126852	0.405076	DnaJ heat shock protein family (Hsp40) member B1
DNLZ	17.922	-0.472572	0.0128405	0.405076	DNL-type zinc finger
ETHE1	118.231	-0.334105	0.0128773	0.405076	ETHE1, persulfide dioxygenase
INAFM1	40.0573	-0.388602	0.0127537	0.405076	InaF motif containing 1
MAML1	548.259	0.2304	0.0126213	0.405076	mastermind like transcriptional coactivator 1
MYDGF	322.535	-0.289147	0.0128325	0.405076	myeloid derived growth factor
PA2G4	1355.87	-0.263406	0.0127185	0.405076	proliferation-associated 2G4
PMS2	233.083	0.256715	0.0126293	0.405076	PMS1 homolog 2, mismatch repair system component
PROKR1	9.59122	-0.474912	0.0127556	0.405076	prokineticin receptor 1
PSMA3-AS1	995.208	0.224205	0.0128327	0.405076	PSMA3 antisense RNA 1
RAD23A	722.469	-0.258922	0.0127879	0.405076	RAD23 homolog A, nucleotide excision repair protein
TMEM232	15.9139	-0.487307	0.0126408	0.405076	transmembrane protein 232
CBX3P2	27.2189	0.48318	0.013032	0.405354	chromobox 3 pseudogene 2
HACD2	588.493	0.406856	0.0130297	0.405354	3-hydroxyacyl-CoA dehydratase 2
LINC00173	11.8543	0.484417	0.0129431	0.405354	long intergenic non-protein coding RNA 173
MIR5047	1702.95	0.341328	0.0130259	0.405354	microRNA 5047
TAF12	271.082	-0.295218	0.0129948	0.405354	TATA-box binding protein associated factor 12
ZNF329	197.028	-0.260374	0.0129566	0.405354	zinc finger protein 329
CA3-AS1	11.0073	0.474394	0.0132048	0.408194	CA3 antisense RNA 1
IFI44	778.71	0.386351	0.0132317	0.408194	interferon induced protein 44
PLAC8	40.9375	-0.478878	0.0132458	0.408194	placenta specific 8
RCN1	1895.4	-0.278088	0.0131633	0.408194	reticulocalbin 1
ZSCAN21	166.636	-0.28398	0.0132215	0.408194	zinc finger and SCAN domain containing 21
RBM14	311.688	-0.332949	0.0133994	0.410944	RNA binding motif protein 14
TBC1D3C	3.12828	0.391822	0.0133699	0.410944	TBC1 domain family member 3C
UTP6	752.894	-0.219628	0.0134089	0.410944	UTP6, small subunit processome component
PRDX4	645.759	-0.2934	0.0134469	0.411352	peroxiredoxin 4
BACE1-AS	34.8658	0.422653	0.0135663	0.413993	BACE1 antisense RNA
STX1B	53.7494	0.437405	0.0135829	0.413993	syntaxin 1B
ABCC6P1	31.3659	0.483419	0.0136515	0.414724	ATP binding cassette subfamily C member 6 pseudogene 1
GOLGA6L4	42.1749	0.483383	0.0136567	0.414724	golgin A6 family-like 4
ACOX1	3260.6	0.379043	0.0137626	0.414918	acyl-CoA oxidase 1
FBXO38	717.466	0.214597	0.0137297	0.414918	F-box protein 38
LOC100270804	54.204	0.471541	0.013734	0.414918	uncharacterized LOC100270804
RPL6	8005.5	-0.287377	0.0137513	0.414918	ribosomal protein L6
KRT79	49.0996	0.475081	0.0137956	0.415002	keratin 79
PARK7	2307.89	-0.242031	0.0138151	0.415002	Parkinsonism associated deglycase
NDUFA10	1212.57	0.257869	0.0138801	0.416202	NADH:ubiquinone oxidoreductase subunit A10
ZNF346	123.648	0.282338	0.0139698	0.41814	zinc finger protein 346
CXorf23	435.864	0.296832	0.014066	0.420266	chromosome X open reading frame 23
ZNF234	260.495	0.323005	0.0141092	0.420802	zinc finger protein 234
ABCA2	699.056	0.311254	0.0141801	0.421865	ATP binding cassette subfamily A member 2
RFNG	213.756	-0.268092	0.0141954	0.421865	RFNG O-fucosylpeptide 3-beta-N-acetylglucosaminyltransferase
CLPX	526.527	0.215026	0.0142239	0.42196	caseinolytic mitochondrial matrix peptidase chaperone subunit
CASP12	13.0218	0.452359	0.0142591	0.422202	caspase 12 (gene/pseudogene)
EMG1	259.785	-0.236709	0.0143189	0.422202	EMG1, N1-specific pseudouridine methyltransferase
GNB2L1	6847.41	-0.220203	0.0143078	0.422202	NA
RBM10	386.421	-0.258106	0.0143334	0.422202	RNA binding motif protein 10
LPPR4	101.925	0.435586	0.0143694	0.422217	NA
TBL1X	447.002	0.266582	0.0143846	0.422217	transducin beta like 1X-linked
SNORA28	4.83992	-0.395562	0.0144436	0.423205	small nucleolar RNA, H/ACA box 28
FMOD	9124.79	0.385765	0.0145901	0.426746	fibromodulin
GREM1	33.3056	-0.461308	0.0146639	0.428154	gremlin 1, DAN family BMP antagonist
GALNT18	103.378	0.446079	0.0147989	0.429941	polypeptide N-acetylgalactosaminyltransferase 18
SCEL	6.71901	0.390641	0.0147822	0.429941	sciellin
THAP9-AS1	757.223	0.244043	0.0148024	0.429941	THAP9 antisense RNA 1
SNORA27	10.071	-0.465604	0.0148434	0.43038	small nucleolar RNA, H/ACA box 27
FTX	58.2357	0.367764	0.0149315	0.430688	FTX transcript, XIST regulator (non-protein coding)
GAPVD1	746.075	0.226035	0.0148902	0.430688	GTPase activating protein and VPS9 domains 1
MSL2	436.281	-0.30507	0.0149269	0.430688	male-specific lethal 2 homolog (Drosophila)
FAM161B	103.647	-0.33733	0.0150044	0.431216	family with sequence similarity 161 member B
MTURN	7296.43	-0.345141	0.0150274	0.431216	maturin, neural progenitor differentiation regulator homolog
MYOM2	43.5742	-0.47628	0.0150254	0.431216	myomesin 2
EPG5	573.698	0.207922	0.0150557	0.431285	ectopic P-granules autophagy protein 5 homolog
LAGE3	34.3777	-0.411159	0.0151157	0.432263	L antigen family member 3
CHORDC1	477.766	-0.409308	0.0152768	0.433174	cysteine and histidine rich domain containing 1
CMTR1	702.139	0.200948	0.0154697	0.433174	cap methyltransferase 1
CTGLF12P	14.9124	-0.45478	0.0153303	0.433174	NA
DTX1	524.008	0.395368	0.0153488	0.433174	deltex E3 ubiquitin ligase 1
EIF3D	2013.06	-0.17536	0.0155214	0.433174	eukaryotic translation initiation factor 3 subunit D
FXR2	468.477	-0.245097	0.0153784	0.433174	FMR1 autosomal homolog 2
LOC101929771	4.56425	-0.432281	0.0154155	0.433174	uncharacterized LOC101929771
LOC554206	12.686	0.470444	0.0155652	0.433174	leucine carboxyl methyltransferase 1 pseudogene
MC1R	28.8235	0.474021	0.0155282	0.433174	melanocortin 1 receptor
MTHFD1L	134.351	-0.376081	0.015536	0.433174	methylenetetrahydrofolate dehydrogenase (NADP+ dependent) 1-like
PARP12	368.806	0.262979	0.0154309	0.433174	poly(ADP-ribose) polymerase family member 12
PRMT1	529.285	-0.211277	0.0153144	0.433174	protein arginine methyltransferase 1
SNTB1	301.283	0.373159	0.0155727	0.433174	syntrophin beta 1
TNFRSF11B	182.79	-0.450558	0.0153813	0.433174	TNF receptor superfamily member 11b
TXNL4A	337.241	-0.3116	0.0152587	0.433174	thioredoxin like 4A
VCAM1	449.905	-0.427362	0.0156026	0.433174	vascular cell adhesion molecule 1
ZFP36L1	4082.76	-0.356126	0.0153165	0.433174	ZFP36 ring finger protein like 1
ZNF391	99.9013	0.382807	0.0156153	0.433174	zinc finger protein 391
KRT14	17.3834	0.448598	0.0156996	0.434038	keratin 14
MYRIP	140.55	0.436616	0.0157148	0.434038	myosin VIIA and Rab interacting protein
RHOG	290.067	-0.314775	0.0157245	0.434038	ras homolog family member G
ABHD17C	44.1019	-0.40738	0.0157865	0.435028	abhydrolase domain containing 17C
WBP2	1073.38	-0.192428	0.0158359	0.43567	WW domain binding protein 2
C6orf141	100.184	0.469029	0.0159218	0.436493	chromosome 6 open reading frame 141
CHPT1	870.045	-0.310173	0.015894	0.436493	choline phosphotransferase 1
MTMR10	1323.47	0.2481	0.0159444	0.436493	myotubularin related protein 10
NKG7	79.2854	-0.465062	0.015979	0.436725	natural killer cell granule protein 7
C2orf27A	21.19	0.468638	0.0161188	0.437687	chromosome 2 open reading frame 27A
FMO2	3659.54	-0.434631	0.0161192	0.437687	flavin containing monooxygenase 2
MAF1	718.686	-0.263762	0.0160521	0.437687	MAF1 homolog, negative regulator of RNA polymerase III
RPL28	1794.26	-0.306505	0.0160782	0.437687	ribosomal protein L28
LOC202181	29.3154	0.468667	0.0161977	0.437813	SUMO interacting motifs containing 1 pseudogene
MRPS25	659.711	0.240596	0.0162027	0.437813	mitochondrial ribosomal protein S25
STX6	574.274	0.230848	0.0161655	0.437813	syntaxin 6
BAIAP2	143.12	0.385824	0.01629	0.43892	BAI1 associated protein 2
MRPL54	297.594	-0.318203	0.0162963	0.43892	mitochondrial ribosomal protein L54
GLDN	545.876	0.397437	0.0164295	0.438963	gliomedin
HOXD9	19.7494	-0.467312	0.0163707	0.438963	homeobox D9
NAALAD2	279.423	0.376198	0.0164017	0.438963	N-acetylated alpha-linked acidic dipeptidase 2
PIGQ	168.897	0.260747	0.0164159	0.438963	phosphatidylinositol glycan anchor biosynthesis class Q
PSMC3IP	87.8698	-0.329916	0.0163594	0.438963	PSMC3 interacting protein
TIAF1	18.0885	0.435821	0.0164899	0.43987	TGFB1-induced anti-apoptotic factor 1
C5AR2	51.3724	0.469777	0.0165388	0.440468	complement component 5a receptor 2
OST4	1088.49	-0.343657	0.0165651	0.440468	oligosaccharyltransferase complex subunit 4, non-catalytic
LINC00313	8.60718	-0.461181	0.0167084	0.442164	long intergenic non-protein coding RNA 313
NHP2	396.807	-0.271136	0.016706	0.442164	NHP2 ribonucleoprotein
RPL12	7792.51	-0.297997	0.0166837	0.442164	ribosomal protein L12
ZNF791	251.34	0.345145	0.0167998	0.443877	zinc finger protein 791
SSR4	716.127	-0.333736	0.0168394	0.444218	signal sequence receptor subunit 4
C3orf38	264.629	-0.24352	0.016934	0.446008	chromosome 3 open reading frame 38
CYP4X1	199.333	0.367929	0.0170148	0.446024	cytochrome P450 family 4 subfamily X member 1
RMRP	8.74907	-0.462607	0.0169748	0.446024	RNA component of mitochondrial RNA processing endoribonuclease
SPEF2	87.8352	0.326146	0.0170053	0.446024	sperm flagellar 2
MYSM1	707.461	0.235777	0.0171738	0.446935	Myb like, SWIRM and MPN domains 1
NEU3	96.5996	0.397525	0.0171836	0.446935	neuraminidase 3
PYGM	138.942	0.411856	0.0171675	0.446935	phosphorylase, glycogen, muscle
TDRD1	8.51666	0.441088	0.0171049	0.446935	tudor domain containing 1
ZNF528	306.068	0.371226	0.0171593	0.446935	zinc finger protein 528
DHFRL1	154.256	0.313781	0.0173736	0.45047	NA
PEPD	962.415	-0.403956	0.0173566	0.45047	peptidase D
C8orf44	78.3572	0.423615	0.0174277	0.450883	chromosome 8 open reading frame 44
LINC01006	16.0775	0.465742	0.0174436	0.450883	long intergenic non-protein coding RNA 1006
SERPINE2	130.837	-0.465492	0.0174793	0.451107	serpin family E member 2
LOC401320	443.174	0.324961	0.0175222	0.451433	uncharacterized LOC401320
PIGL	186.505	0.384555	0.0175461	0.451433	phosphatidylinositol glycan anchor biosynthesis class L
AURKAPS1	9.1535	-0.441379	0.0180432	0.452633	aurora kinase A pseudogene 1
AXIN2	282.729	0.398062	0.0179832	0.452633	axin 2
B3GAT1	3.04884	-0.380268	0.017892	0.452633	beta-1,3-glucuronyltransferase 1
C19orf53	292.61	-0.263365	0.0179633	0.452633	chromosome 19 open reading frame 53
CKAP2	256.585	0.360837	0.017885	0.452633	cytoskeleton associated protein 2
EBLN2	20.0934	-0.459816	0.018021	0.452633	endogenous Bornavirus-like nucleoprotein 2
EFEMP2	660.435	-0.272581	0.0177523	0.452633	EGF containing fibulin like extracellular matrix protein 2
FUT1	73.3165	-0.428276	0.0180814	0.452633	fucosyltransferase 1 (H blood group)
GPATCH11	1132.16	0.341787	0.0178142	0.452633	G-patch domain containing 11
MFSD6	407.434	0.308646	0.0176929	0.452633	major facilitator superfamily domain containing 6
MME	5644.84	0.381012	0.0177076	0.452633	membrane metalloendopeptidase
NDRG4	64.9325	0.433842	0.0179437	0.452633	NDRG family member 4
NUP62	374.369	-0.224075	0.0180763	0.452633	nucleoporin 62
RPL31	6575.04	-0.32597	0.0178978	0.452633	ribosomal protein L31
SLC13A5	3.27191	-0.394685	0.0179748	0.452633	solute carrier family 13 member 5
SPR	229.109	-0.353718	0.0177182	0.452633	sepiapterin reductase (7,8-dihydrobiopterin:NADP+ oxidoreductase)
UBA52	3253.52	-0.269919	0.0180486	0.452633	ubiquitin A-52 residue ribosomal protein fusion product 1
ZNF274	322.079	-0.197869	0.0176765	0.452633	zinc finger protein 274
C18orf42	9.80618	-0.461508	0.0185329	0.455723	NA
IPW	136.118	0.33519	0.0182552	0.455723	imprinted in Prader-Willi syndrome (non-protein coding)
IQSEC3	123.567	0.44036	0.0184574	0.455723	IQ motif and Sec7 domain 3
KRT10	79.7674	-0.352177	0.0183539	0.455723	keratin 10
LINC01176	37.3877	0.43875	0.0184447	0.455723	long intergenic non-protein coding RNA 1176
MRPL17	256.4	-0.305603	0.018267	0.455723	mitochondrial ribosomal protein L17
SCN7A	37.3828	0.46233	0.0183155	0.455723	sodium voltage-gated channel alpha subunit 7
SFRP1	2522.94	-0.445208	0.0184782	0.455723	secreted frizzled related protein 1
TAOK2	991.541	0.266706	0.0184797	0.455723	TAO kinase 2
TBX2	112.646	0.392599	0.0185127	0.455723	T-box 2
TCTEX1D1	31.4244	0.453725	0.018397	0.455723	Tctex1 domain containing 1
ZHX3	895.779	0.264066	0.0184183	0.455723	zinc fingers and homeoboxes 3
BIRC7	5.80739	0.332622	0.0186984	0.455759	baculoviral IAP repeat containing 7
CFAP20	256.343	-0.293982	0.0186366	0.455759	cilia and flagella associated protein 20
RNF138P1	14.1672	-0.440859	0.0186939	0.455759	ring finger protein 138 pseudogene 1
RPL24	4188.73	-0.286357	0.0186123	0.455759	ribosomal protein L24
SACS	327.091	-0.360725	0.0185982	0.455759	sacsin molecular chaperone
TMBIM1	3925.49	-0.236105	0.0186939	0.455759	transmembrane BAX inhibitor motif containing 1
ACADSB	890.164	0.280465	0.0190288	0.456471	acyl-CoA dehydrogenase, short/branched chain
ADRB1	70.2872	-0.450501	0.0190191	0.456471	adrenoceptor beta 1
CAPN10-AS1	34.3627	0.45979	0.018955	0.456471	CAPN10 antisense RNA 1 (head to head)
FGD6	181.393	0.31937	0.0187721	0.456471	FYVE, RhoGEF and PH domain containing 6
FRY	667.261	0.280551	0.0189939	0.456471	FRY microtubule binding protein
LOC642846	141.425	0.356847	0.0188239	0.456471	DEAD/H (Asp-Glu-Ala-Asp/His) box polypeptide 11-like
MTIF2	748.247	0.220488	0.0188792	0.456471	mitochondrial translational initiation factor 2
NUS1	578.907	-0.31598	0.0189051	0.456471	NUS1 dehydrodolichyl diphosphate synthase subunit
SLC23A2	742.203	0.239776	0.0188699	0.456471	solute carrier family 23 member 2
TDRD9	25.5306	0.459997	0.0189202	0.456471	tudor domain containing 9
ZC3HAV1	782.487	-0.281626	0.0189675	0.456471	zinc finger CCCH-type containing, antiviral 1
AP4E1	249.406	0.201205	0.0191006	0.457537	adaptor related protein complex 4 epsilon 1 subunit
TNNT3	266.4	-0.459177	0.0191338	0.457675	troponin T3, fast skeletal type
COTL1	1014.14	-0.372839	0.0193818	0.46096	coactosin like F-actin binding protein 1
IMPDH2	1292.73	-0.179793	0.0193457	0.46096	inosine monophosphate dehydrogenase 2
LINC00910	58.9805	0.376818	0.019355	0.46096	long intergenic non-protein coding RNA 910
PSMB7	798.379	-0.221616	0.0193656	0.46096	proteasome subunit beta 7
BOP1	89.2551	-0.369603	0.0194129	0.461041	block of proliferation 1
ANKH	625.638	-0.227192	0.0195549	0.461149	ANKH inorganic pyrophosphate transport regulator
LOC101927415	14.3062	0.448272	0.0195181	0.461149	uncharacterized LOC101927415
PRPF19	703.285	-0.252542	0.0195333	0.461149	pre-mRNA processing factor 19
TMEM38A	18.4385	0.449955	0.0194881	0.461149	transmembrane protein 38A
ZNF776	275.471	0.230369	0.0195557	0.461149	zinc finger protein 776
RPSA	4526.52	-0.282822	0.0196143	0.461877	ribosomal protein SA
C17orf89	65.6461	-0.405236	0.0196759	0.462676	NA
STK31	9.00778	0.453136	0.0197403	0.463535	serine/threonine kinase 31
ZNF12	515.789	0.224143	0.019805	0.464401	zinc finger protein 12
B3GLCT	177.17	-0.2985	0.0198494	0.464604	beta 3-glucosyltransferase
ISM1	189.211	-0.433338	0.0198973	0.464604	isthmin 1
TNFRSF25	269.281	0.405635	0.0198837	0.464604	TNF receptor superfamily member 25
BET1L	560.257	0.214585	0.0200455	0.464719	Bet1 golgi vesicular membrane trafficking protein like
MXD3	41.0161	0.375729	0.0199663	0.464719	MAX dimerization protein 3
PABPN1	293.386	0.234105	0.0200973	0.464719	poly(A) binding protein nuclear 1
PSME2	813.651	-0.251561	0.0199473	0.464719	proteasome activator subunit 2
PTMA	7206.51	-0.272121	0.0199957	0.464719	prothymosin, alpha
TTC14	1219.55	0.333256	0.0200754	0.464719	tetratricopeptide repeat domain 14
ZNF136	239.629	0.246587	0.0200714	0.464719	zinc finger protein 136
AACS	471.278	0.399802	0.0203592	0.464864	acetoacetyl-CoA synthetase
ABO	47.8305	0.444484	0.02118	0.464864	ABO blood group (transferase A, alpha 1-3-N-acetylgalactosaminyltransferase; transferase B, alpha 1-3-galactosyltransferase)
ADRA2B	40.3591	0.448929	0.0209368	0.464864	adrenoceptor alpha 2B
AKR1B15	81.0248	-0.434921	0.0206502	0.464864	aldo-keto reductase family 1 member B15
BCAS3	340.535	0.215699	0.0209027	0.464864	BCAS3, microtubule associated cell migration factor
C12orf57	506.129	-0.295931	0.0211471	0.464864	chromosome 12 open reading frame 57
CCZ1B	225.034	0.336574	0.020465	0.464864	CCZ1 homolog B, vacuolar protein trafficking and biogenesis associated
CMSS1	314.136	-0.20456	0.020979	0.464864	cms1 ribosomal small subunit homolog (yeast)
CNIH1	817.26	-0.234445	0.020262	0.464864	cornichon family AMPA receptor auxiliary protein 1
CRIPAK	223.976	0.345631	0.0203061	0.464864	cysteine rich PAK1 inhibitor
DCTPP1	140.989	-0.285147	0.0204954	0.464864	dCTP pyrophosphatase 1
ENTPD5	181.266	0.294258	0.0205882	0.464864	ectonucleoside triphosphate diphosphohydrolase 5
HSP90AB1	14199.2	-0.281344	0.0211985	0.464864	heat shock protein 90 alpha family class B member 1
HTRA2	329.018	-0.233877	0.0208339	0.464864	HtrA serine peptidase 2
IKBKB	810.333	0.263143	0.0203364	0.464864	inhibitor of kappa light polypeptide gene enhancer in B-cells, kinase beta
KCNA4	13.2778	-0.452329	0.0209881	0.464864	potassium voltage-gated channel subfamily A member 4
KDM3B	1544.9	0.1559	0.0203425	0.464864	lysine demethylase 3B
LOC100506258	28.4074	0.436496	0.0207739	0.464864	uncharacterized LOC100506258
LOC652276	14.6035	0.443383	0.0203804	0.464864	potassium channel tetramerization domain containing 5 pseudogene
MYPOP	26.7622	-0.360066	0.0209261	0.464864	Myb related transcription factor, partner of profilin
NFASC	120.085	0.37081	0.0210832	0.464864	neurofascin
NPEPL1	20.5607	0.449501	0.0210151	0.464864	aminopeptidase-like 1
PNISR	3316.63	0.292972	0.0201597	0.464864	PNN interacting serine and arginine rich protein
POT1	344.842	0.180178	0.0211205	0.464864	protection of telomeres 1
PPID	534.548	-0.198107	0.020571	0.464864	peptidylprolyl isomerase D
RBM18	500.007	-0.219874	0.0205498	0.464864	RNA binding motif protein 18
RPL39	2219.92	-0.344912	0.0207674	0.464864	ribosomal protein L39
RRAS2	795.775	-0.296018	0.0205067	0.464864	related RAS viral (r-ras) oncogene homolog 2
S100A10	5376.4	-0.32315	0.020947	0.464864	S100 calcium binding protein A10
SCARNA15	9.41732	0.419499	0.0212169	0.464864	small Cajal body-specific RNA 15
SEC24B-AS1	11.9575	0.451466	0.0212468	0.464864	SEC24B antisense RNA 1
SEPT7P2	281.357	0.249051	0.0205627	0.464864	septin 7 pseudogene 2
SLC25A43	412.888	-0.219003	0.0212292	0.464864	solute carrier family 25 member 43
SMAGP	57.9357	-0.383604	0.0207327	0.464864	small cell adhesion glycoprotein
ST18	7.13236	0.369097	0.0211378	0.464864	ST18, C2H2C-type zinc finger
TCL1A	5.47462	-0.368298	0.0207404	0.464864	T-cell leukemia/lymphoma 1A
TMEM17	79.392	0.287657	0.021046	0.464864	transmembrane protein 17
TMEM256	247.323	-0.359377	0.0202938	0.464864	transmembrane protein 256
TUBA1A	2642.71	-0.321831	0.0203913	0.464864	tubulin alpha 1a
XPNPEP3	341.703	0.271724	0.0203819	0.464864	X-prolyl aminopeptidase 3
ZNF785	59.2721	0.404274	0.0212095	0.464864	zinc finger protein 785
SUMF1	664.879	-0.250097	0.0212844	0.465077	sulfatase modifying factor 1
TMEM74B	38.7778	0.440074	0.0213524	0.465951	transmembrane protein 74B
RPS9	4792.32	-0.295255	0.0215063	0.466867	ribosomal protein S9
SEMA3B-AS1	18.8327	-0.450539	0.0214413	0.466867	SEMA3B antisense RNA 1 (head to head)
TPSD1	15.1749	0.387951	0.0214862	0.466867	tryptase delta 1
ZNF74	59.9371	-0.390818	0.0214793	0.466867	zinc finger protein 74
DBNDD1	33.3072	0.434368	0.0215722	0.46708	dysbindin domain containing 1
SLC27A4	145.058	-0.280215	0.021567	0.46708	solute carrier family 27 member 4
ZSCAN16	69.4531	0.273621	0.0216129	0.467354	zinc finger and SCAN domain containing 16
LMNA	4024.91	-0.378343	0.0216551	0.46766	lamin A/C
TSPAN31	601.328	-0.219173	0.0217038	0.468106	tetraspanin 31
ATAD3C	11.8601	-0.449627	0.021792	0.468191	ATPase family, AAA domain containing 3C
TES	371.924	-0.373726	0.0217696	0.468191	testin LIM domain protein
ZDHHC11	48.5622	0.44282	0.0217846	0.468191	zinc finger DHHC-type containing 11
CHAC2	36.3488	-0.40029	0.0219797	0.471617	ChaC cation transport regulator homolog 2
ARHGDIG	26.2624	0.446894	0.0221294	0.473049	Rho GDP dissociation inhibitor gamma
KLHL41	20.6628	0.424768	0.0221784	0.473049	kelch like family member 41
LINC01330	28.452	0.445625	0.0221384	0.473049	long intergenic non-protein coding RNA 1330
MIR4426	29.876	-0.405786	0.0221779	0.473049	microRNA 4426
TCP11L2	175.558	0.365311	0.0221884	0.473049	t-complex 11 like 2
FAM117B	157.726	0.330531	0.0222963	0.474744	family with sequence similarity 117 member B
ECSIT	174.653	-0.235031	0.0224785	0.476164	ECSIT signalling integrator
GOLGA3	1141.95	-0.1915	0.0224054	0.476164	golgin A3
NUTF2	303.498	-0.239435	0.0225017	0.476164	nuclear transport factor 2
TUBB6	2420.89	-0.290226	0.0224513	0.476164	tubulin beta 6 class V
ZNF337-AS1	42.4135	0.377002	0.0225058	0.476164	ZNF337 antisense RNA 1
DCAF16	478.155	0.253712	0.0226695	0.477053	DDB1 and CUL4 associated factor 16
EFS	187.231	-0.337586	0.0226809	0.477053	embryonal Fyn-associated substrate
HSPA5	5828.84	-0.336132	0.0227096	0.477053	heat shock protein family A (Hsp70) member 5
PDAP1	969.547	-0.151607	0.0227127	0.477053	PDGFA associated protein 1
SDHAP1	185.608	0.303126	0.0227254	0.477053	succinate dehydrogenase complex flavoprotein subunit A pseudogene 1
SHPK	188.341	0.296901	0.0227093	0.477053	sedoheptulokinase
USP19	782.568	0.201092	0.0227481	0.477053	ubiquitin specific peptidase 19
PBXIP1	2199	-0.243046	0.0228511	0.478609	PBX homeobox interacting protein 1
LOC100996286	3.2282	-0.352284	0.0228848	0.478714	uncharacterized LOC100996286
CCZ1	252.884	-0.320208	0.0230269	0.47988	CCZ1 homolog, vacuolar protein trafficking and biogenesis associated
PRUNE2	139.815	0.439904	0.0230082	0.47988	prune homolog 2
RAD51D	149.895	0.293993	0.0230208	0.47988	RAD51 paralog D
PM20D1	21.7358	-0.415978	0.0231309	0.481446	peptidase M20 domain containing 1
PIGU	155.648	-0.225164	0.0231636	0.481525	phosphatidylinositol glycan anchor biosynthesis class U
SDSL	80.8242	-0.376786	0.0232088	0.481865	serine dehydratase like
N6AMT2	98.3366	-0.281532	0.0232976	0.483107	NA
ARC	13.2914	-0.433162	0.0234061	0.484151	activity regulated cytoskeleton associated protein
SNORD101	16.2894	-0.44436	0.0233857	0.484151	small nucleolar RNA, C/D box 101
B4GALNT1	9.31731	0.443697	0.0235544	0.484638	beta-1,4-N-acetyl-galactosaminyltransferase 1
LOC440300	39.7229	0.443333	0.0236033	0.484638	chondroitin sulfate proteoglycan 4 pseudogene
PTRF	14028.9	-0.156576	0.0235921	0.484638	polymerase I and transcript release factor
SPX	169.824	0.402463	0.0234964	0.484638	spexin hormone
TCONS_00029157	4.1163	-0.369817	0.023604	0.484638	uncharacterized LOC101928399
UBL5	851.625	-0.310513	0.0234783	0.484638	ubiquitin like 5
DNAJC3-AS1	43.2263	0.416892	0.0236955	0.485917	DNAJC3 antisense RNA 1 (head to head)
PDCL3	235.544	-0.289398	0.0238723	0.488941	phosducin like 3
ALDOC	2733.74	0.432793	0.0239592	0.489057	aldolase, fructose-bisphosphate C
CCL19	169.531	-0.439072	0.023957	0.489057	C-C motif chemokine ligand 19
MTERF3	274.023	-0.246664	0.0240237	0.489057	mitochondrial transcription termination factor 3
PPIL6	21.966	-0.399444	0.0240295	0.489057	peptidylprolyl isomerase like 6
RBM6	2688.14	-0.231333	0.0240511	0.489057	RNA binding motif protein 6
ZNF213-AS1	45.4282	0.418815	0.0240539	0.489057	ZNF213 antisense RNA 1 (head to head)
ACAD11	162.654	0.360686	0.024156	0.490374	acyl-CoA dehydrogenase family member 11
CRY1	366.896	-0.36996	0.0241775	0.490374	cryptochrome circadian clock 1
ZKSCAN2	114.945	0.330175	0.0243516	0.493305	zinc finger with KRAB and SCAN domains 2
LOC100128993	9.31983	-0.409369	0.0244903	0.495512	uncharacterized LOC100128993
CD200	285.096	-0.325541	0.0247151	0.498856	CD200 molecule
IFIT2	588.963	0.314915	0.0247394	0.498856	interferon induced protein with tetratricopeptide repeats 2
TSHR	18.3177	0.356342	0.0247453	0.498856	thyroid stimulating hormone receptor
C2CD2	3214.11	-0.290407	0.0248055	0.499465	C2 calcium dependent domain containing 2
GTSE1	17.3076	0.437006	0.0248913	0.500169	G2 and S-phase expressed 1
PPP2CB	1749.4	-0.262754	0.0249005	0.500169	protein phosphatase 2 catalytic subunit beta
ARPC1A	1008.51	-0.203156	0.0250368	0.502304	actin related protein 2/3 complex subunit 1A
AKR7L	12.8666	0.438683	0.0252023	0.50237	aldo-keto reductase family 7 like (gene/pseudogene)
DPH3	666.032	-0.255976	0.0252726	0.50237	diphthamide biosynthesis 3
HOXD8	180.886	-0.363805	0.0251456	0.50237	homeobox D8
PFDN5	3549.14	-0.26144	0.0250937	0.50237	prefoldin subunit 5
RPL37	5599	-0.329112	0.0252	0.50237	ribosomal protein L37
SEC61B	704.648	-0.238181	0.0251488	0.50237	Sec61 translocon beta subunit
SERTAD1	93.9122	-0.383259	0.0252812	0.50237	SERTA domain containing 1
TOR3A	369.63	-0.235076	0.0252654	0.50237	torsin family 3 member A
FLYWCH2	105.356	0.356271	0.0254345	0.504815	FLYWCH family member 2
OVGP1	72.4611	0.360948	0.0255231	0.50597	oviductal glycoprotein 1
BANF1	591.793	-0.263115	0.0256989	0.507079	barrier to autointegration factor 1
FBRSL1	154.861	0.252971	0.0256986	0.507079	fibrosin like 1
FRA10AC1	461.941	-0.246631	0.0257311	0.507079	fragile site, folic acid type, rare, fra(10)(q23.3) or fra(10)(q24.2) candidate 1
HBG2	44.9141	0.347701	0.0257036	0.507079	hemoglobin subunit gamma 2
MRPL52	235.705	-0.317252	0.0256104	0.507079	mitochondrial ribosomal protein L52
COL7A1	37.7128	0.398387	0.0259081	0.509447	collagen type VII alpha 1 chain
CTDNEP1	599.815	-0.204399	0.0259124	0.509447	CTD nuclear envelope phosphatase 1
FABP4	92985.5	-0.355935	0.0260117	0.510196	fatty acid binding protein 4
LOC103611081	361.916	0.263629	0.0259824	0.510196	uncharacterized LOC103611081
ZNF767P	286.683	0.379116	0.0260452	0.510254	zinc finger family member 767, pseudogene
ADRB3	13.3054	0.376716	0.026229	0.510448	adrenoceptor beta 3
DIP2C	1262.22	0.283544	0.0261963	0.510448	disco interacting protein 2 homolog C
FCGR2A	928.481	-0.408122	0.0262286	0.510448	Fc fragment of IgG receptor IIa
LTBP2	1218.59	-0.399312	0.0262951	0.510448	latent transforming growth factor beta binding protein 2
PAPSS2	1318.89	-0.303789	0.0261612	0.510448	3'-phosphoadenosine 5'-phosphosulfate synthase 2
PKDCC	1031.56	-0.293542	0.0263001	0.510448	protein kinase domain containing, cytoplasmic
PLCG1-AS1	23.1157	0.422765	0.0261649	0.510448	PLCG1 antisense RNA 1
TNKS1BP1	2769.98	-0.200996	0.0262667	0.510448	tankyrase 1 binding protein 1
FAM46B	14.1174	0.357926	0.0264093	0.510513	family with sequence similarity 46 member B
LAIR1	1424.46	0.300625	0.026354	0.510513	leukocyte associated immunoglobulin like receptor 1
NLGN1	61.2874	0.419279	0.0264264	0.510513	neuroligin 1
POLR2J	320.297	-0.237049	0.0264547	0.510513	RNA polymerase II subunit J
SFXN4	219.163	-0.320645	0.0264565	0.510513	sideroflexin 4
CDR2L	137.309	0.367241	0.0265193	0.510543	cerebellar degeneration related protein 2 like
DAD1	1049.62	-0.233109	0.026518	0.510543	defender against cell death 1
SIN3B	669.467	0.215513	0.0265916	0.511343	SIN3 transcription regulator family member B
CPNE4	6.3046	0.337459	0.0266457	0.511793	copine 4
DLC1	2749.19	-0.419457	0.0267668	0.512501	DLC1 Rho GTPase activating protein
HBP1	2390.26	0.226088	0.0267747	0.512501	HMG-box transcription factor 1
ZNF23	497.012	0.23164	0.0267413	0.512501	zinc finger protein 23
CCNE1	22.9968	0.394652	0.0268102	0.512591	cyclin E1
DNAJC14	510.639	-0.17181	0.0270261	0.516128	DnaJ heat shock protein family (Hsp40) member C14
PAPSS1	800.345	0.291706	0.0270596	0.516175	3'-phosphoadenosine 5'-phosphosulfate synthase 1
AHSA1	937.448	-0.229428	0.0271018	0.516334	activator of Hsp90 ATPase activity 1
CD302	80.2366	0.343126	0.0272917	0.516334	CD302 molecule
COBL	185.604	0.409081	0.0272132	0.516334	cordon-bleu WH2 repeat protein
FTSJ1	335.403	-0.207011	0.0272574	0.516334	FtsJ RNA methyltransferase homolog 1 (E. coli)
LDB3	44.1259	0.424186	0.0274395	0.516334	LIM domain binding 3
LINC01260	16.0877	0.431779	0.0273965	0.516334	long intergenic non-protein coding RNA 1260
PLA2G4A	973.91	0.323071	0.02741	0.516334	phospholipase A2 group IVA
SELK	743.912	-0.258918	0.0273403	0.516334	NA
TNFSF14	72.1591	-0.432062	0.0273729	0.516334	tumor necrosis factor superfamily member 14
TRIM56	414.612	0.304251	0.0273817	0.516334	tripartite motif containing 56
UQCC1	597.837	0.18731	0.0272673	0.516334	ubiquinol-cytochrome c reductase complex assembly factor 1
USP30	398.514	0.254268	0.0273558	0.516334	ubiquitin specific peptidase 30
LCN10	36.0767	-0.431875	0.0275102	0.516498	lipocalin 10
NACA	9148.31	-0.23922	0.0275067	0.516498	nascent polypeptide-associated complex alpha subunit
CDS2	1187.57	0.172068	0.0276731	0.516648	CDP-diacylglycerol synthase 2
CFAP221	76.8523	0.42593	0.0276703	0.516648	cilia and flagella associated protein 221
EMD	300.737	-0.230278	0.0276299	0.516648	emerin
LOC220729	266.722	0.362642	0.0276063	0.516648	succinate dehydrogenase complex flavoprotein subunit A pseudogene
WSB1	3329.66	0.172254	0.0275565	0.516648	WD repeat and SOCS box containing 1
CTDSP1	1002.31	-0.179062	0.0279872	0.516725	CTD small phosphatase 1
DYNC2H1	519.875	0.340846	0.0278461	0.516725	dynein cytoplasmic 2 heavy chain 1
ERMARD	366.731	0.223438	0.027807	0.516725	ER membrane associated RNA degradation
HTT	1157.36	0.195098	0.0277286	0.516725	huntingtin
KIF4A	16.6246	0.418334	0.0279848	0.516725	kinesin family member 4A
MIR650	14.1482	-0.388489	0.0279714	0.516725	microRNA 650
PBX1	1702.81	0.234921	0.0278673	0.516725	PBX homeobox 1
TST	307.554	-0.294012	0.027961	0.516725	thiosulfate sulfurtransferase
ZNF417	161.646	0.283322	0.0277494	0.516725	zinc finger protein 417
ZNF621	752.904	0.201649	0.0278756	0.516725	zinc finger protein 621
BCL7C	148.891	-0.294588	0.0280578	0.517282	BCL tumor suppressor 7C
DSC2	309.201	0.338194	0.0281104	0.517282	desmocollin 2
ZNF461	164.107	0.308825	0.02809	0.517282	zinc finger protein 461
ABCA11P	156.632	0.308703	0.0281921	0.517645	ATP binding cassette subfamily A member 11, pseudogene
JRK	345.651	0.346539	0.0282156	0.517645	Jrk helix-turn-helix protein
LOC391322	20.8666	0.358797	0.0282233	0.517645	D-dopachrome tautomerase-like
ALS2CL	456.038	0.313087	0.0287683	0.51821	ALS2 C-terminal like
ANK2	1389.09	-0.400224	0.0284667	0.51821	ankyrin 2
ARID4A	699.999	0.224789	0.0285351	0.51821	AT-rich interaction domain 4A
COL9A3	6.48623	0.387863	0.0282857	0.51821	collagen type IX alpha 3 chain
DHCR24	1752.23	0.354679	0.0288674	0.51821	24-dehydrocholesterol reductase
DHTKD1	459.195	0.281466	0.028683	0.51821	dehydrogenase E1 and transketolase domain containing 1
DIRC3	89.606	0.333945	0.0287522	0.51821	disrupted in renal carcinoma 3
EHD4-AS1	11.8626	0.429579	0.0283202	0.51821	EHD4 antisense RNA 1
FGFR3	24.647	0.427101	0.0285945	0.51821	fibroblast growth factor receptor 3
FLOT1	1578.68	-0.212872	0.028908	0.51821	flotillin 1
GPX3	12658.7	-0.417907	0.0287833	0.51821	glutathione peroxidase 3
LDLR	230.433	-0.422566	0.028969	0.51821	low density lipoprotein receptor
LENG8-AS1	53.2548	0.402488	0.0287679	0.51821	LENG8 antisense RNA 1
MAU2	554.069	0.137627	0.0286562	0.51821	MAU2 sister chromatid cohesion factor
MCUR1	553.115	-0.257376	0.0285404	0.51821	mitochondrial calcium uniporter regulator 1
NOS1AP	31.0428	0.404977	0.0285915	0.51821	nitric oxide synthase 1 adaptor protein
P2RX1	64.9258	0.426101	0.0289486	0.51821	purinergic receptor P2X 1
PLA2G2A	790.188	-0.422907	0.028729	0.51821	phospholipase A2 group IIA
POLR2F	205.762	-0.241377	0.028908	0.51821	RNA polymerase II subunit F
RNF130	2062.81	-0.217972	0.0284885	0.51821	ring finger protein 130
SAMM50	878.064	0.203697	0.0286936	0.51821	SAMM50 sorting and assembly machinery component
SF3B4	336.234	-0.217929	0.0289589	0.51821	splicing factor 3b subunit 4
TP53	247.748	-0.257089	0.0286102	0.51821	tumor protein p53
PNN	2111.17	0.224242	0.0291247	0.519399	pinin, desmosome associated protein
S100A13	1765.41	-0.284868	0.029129	0.519399	S100 calcium binding protein A13
VSIG2	45.1003	0.41444	0.0291252	0.519399	V-set and immunoglobulin domain containing 2
FMO5	90.8743	0.388035	0.0291977	0.519938	flavin containing monooxygenase 5
LINC00607	9.41128	0.415977	0.0292215	0.519938	long intergenic non-protein coding RNA 607
BTN3A3	671.86	0.290557	0.0293625	0.520641	butyrophilin subfamily 3 member A3
C18orf32	149.616	0.352892	0.029386	0.520641	chromosome 18 open reading frame 32
CDK2AP1	869.73	-0.214607	0.0293084	0.520641	cyclin dependent kinase 2 associated protein 1
SIX2	21.2341	-0.414761	0.0293667	0.520641	SIX homeobox 2
TMEM258	374.012	-0.315195	0.0294964	0.522043	transmembrane protein 258
SELT	1263.29	-0.171854	0.0295485	0.522409	NA
SEMA4F	187.287	-0.342776	0.0296674	0.523642	ssemaphorin 4F
STYXL1	168.312	-0.385194	0.029681	0.523642	serine/threonine/tyrosine interacting like 1
PLAT	372.403	0.407884	0.0297952	0.524488	plasminogen activator, tissue type
TFDP2	1202.97	0.17991	0.0297888	0.524488	transcription factor Dp-2
UBE2D2	880.458	-0.205326	0.0298233	0.524488	ubiquitin conjugating enzyme E2 D2
ANKRD36B	52.5101	-0.40463	0.0301233	0.524931	ankyrin repeat domain 36B
CHMP4B	1136.19	-0.185336	0.029956	0.524931	charged multivesicular body protein 4B
CX3CL1	514.834	-0.414392	0.0300204	0.524931	C-X3-C motif chemokine ligand 1
FLII	1588.92	-0.128225	0.030086	0.524931	FLII, actin remodeling protein
FN3KRP	413.048	-0.216766	0.0299916	0.524931	fructosamine 3 kinase related protein
GIT2	896.2	0.189007	0.0298947	0.524931	GIT ArfGAP 2
MAGOHB	163.534	-0.249425	0.0301319	0.524931	mago homolog B, exon junction complex core component
SNX10	1404.56	-0.416556	0.0300521	0.524931	sorting nexin 10
TUBA1B	6233.94	-0.306332	0.0301168	0.524931	tubulin alpha 1b
PRKCSH	994.585	-0.158441	0.0302218	0.525948	protein kinase C substrate 80K-H
LANCL2	320.801	0.312599	0.0303185	0.526656	LanC like 2
LDB1	542.864	0.220141	0.0303572	0.526656	LIM domain binding 1
ZNF43	298.971	0.371006	0.0303556	0.526656	zinc finger protein 43
RP1L1	5.19923	0.412259	0.0304056	0.526947	retinitis pigmentosa 1-like 1
MANEA-AS1	22.984	0.4207	0.0305659	0.527875	MANEA antisense RNA 1 (head to head)
RANGAP1	472.332	-0.207348	0.0305755	0.527875	Ran GTPase activating protein 1
RPL15	8572.8	-0.187029	0.0305001	0.527875	ribosomal protein L15
SLC9B1	18.7448	0.397957	0.0305858	0.527875	solute carrier family 9 member B1
KIF27	77.0233	0.361302	0.0306503	0.527977	kinesin family member 27
PPA1	3789.68	-0.322727	0.0306695	0.527977	pyrophosphatase (inorganic) 1
SNCG	2386.71	-0.372417	0.0306867	0.527977	synuclein gamma
SLC25A12	374.129	0.227474	0.0307562	0.528626	solute carrier family 25 member 12
LIG4	402.613	-0.21099	0.0309132	0.529766	DNA ligase 4
LNX1	174.304	0.383005	0.0309496	0.529766	ligand of numb-protein X 1
MUC3A	114.153	0.395682	0.0309149	0.529766	mucin 3A, cell surface associated
PALM2-AKAP2	99.5802	0.380991	0.0309189	0.529766	PALM2-AKAP2 readthrough
LINC00920	21.4911	-0.422606	0.0310386	0.530745	long intergenic non-protein coding RNA 920
MRE11A	540.336	0.246516	0.0310739	0.530803	MRE11 homolog A, double strand break repair nuclease
EFHB	38.2935	0.399685	0.0311191	0.531031	EF-hand domain family member B
ZMIZ1-AS1	68.5364	0.414537	0.0312542	0.532791	ZMIZ1 antisense RNA 1
C9orf139	18.9917	0.405092	0.0313678	0.533864	chromosome 9 open reading frame 139
GTPBP2	768.982	-0.192199	0.0313883	0.533864	GTP binding protein 2
RPS27	9777.09	-0.343513	0.0314132	0.533864	ribosomal protein S27
SNORA16B	4.74123	0.341111	0.0314689	0.534267	small nucleolar RNA, H/ACA box 16B
KLHL3	359.896	0.308656	0.0315613	0.534976	kelch like family member 3
SLC4A2	532.703	-0.224853	0.0315749	0.534976	solute carrier family 4 member 2
C14orf80	40.793	0.381163	0.03184	0.538373	chromosome 14 open reading frame 80
IER3IP1	488.083	-0.206178	0.0318108	0.538373	immediate early response 3 interacting protein 1
ANAPC2	308.066	0.196052	0.0320669	0.53893	anaphase promoting complex subunit 2
CPSF6	919.603	0.229657	0.0320378	0.53893	cleavage and polyadenylation specific factor 6
LINC00504	31.5844	0.39895	0.0320661	0.53893	long intergenic non-protein coding RNA 504
SHMT1	976.011	0.304142	0.0320145	0.53893	serine hydroxymethyltransferase 1
TRAPPC6B	851.116	0.156052	0.0319257	0.53893	trafficking protein particle complex 6B
TREX2	4.37249	0.41313	0.0319576	0.53893	three prime repair exonuclease 2
C11orf1	171.051	-0.325799	0.0321806	0.539212	chromosome 11 open reading frame 1
CD59	8660.91	-0.233673	0.032131	0.539212	CD59 molecule
RANGRF	186.293	-0.260791	0.0321489	0.539212	RAN guanine nucleotide release factor
GLRX	1280.77	-0.358014	0.0323046	0.540202	glutaredoxin
TMEM116	121.105	-0.314518	0.0322947	0.540202	transmembrane protein 116
AOC4P	81.2642	0.394062	0.0327165	0.541658	amine oxidase, copper containing 4, pseudogene
ASCC3	425.901	-0.210771	0.0325577	0.541658	activating signal cointegrator 1 complex subunit 3
B4GALT3	280.112	-0.306522	0.0325794	0.541658	beta-1,4-galactosyltransferase 3
BRI3	452.102	-0.280094	0.0327145	0.541658	brain protein I3
DLEU2L	7.21555	0.409395	0.0326976	0.541658	deleted in lymphocytic leukemia 2-like
OGT	3676.36	0.246846	0.0324696	0.541658	O-linked N-acetylglucosamine (GlcNAc) transferase
PCLO	480.476	0.400584	0.0325674	0.541658	piccolo presynaptic cytomatrix protein
SVBP	309.744	-0.289914	0.0326389	0.541658	small vasohibin binding protein
YBX1	5663.22	-0.227747	0.0324442	0.541658	Y-box binding protein 1
ZNF3	413.672	0.222605	0.0326185	0.541658	zinc finger protein 3
C10orf25	47.1792	-0.341222	0.0328056	0.542595	chromosome 10 open reading frame 25
LOC100288069	132.963	0.379969	0.0328865	0.542717	uncharacterized LOC100288069
POLR2B	1775.7	0.14574	0.0329107	0.542717	RNA polymerase II subunit B
STX3	618.812	0.342945	0.0328913	0.542717	syntaxin 3
PLAG1	40.3083	0.397017	0.0330316	0.544172	PLAG1 zinc finger
VPS41	1154.27	0.145502	0.0330643	0.544173	VPS41, HOPS complex subunit
ATG14	667.823	0.216882	0.0331369	0.54483	autophagy related 14
BMS1P4	81.5672	0.347884	0.0333076	0.546026	BMS1, ribosome biogenesis factor pseudogene 4
HNRNPL	1346.32	-0.164593	0.0333734	0.546026	heterogeneous nuclear ribonucleoprotein L
RRAS	682.838	-0.291073	0.0333514	0.546026	related RAS viral (r-ras) oncogene homolog
SNORD100	8.51892	-0.385554	0.0333361	0.546026	small nucleolar RNA, C/D box 100
ZDHHC24	43.1924	0.313741	0.0332606	0.546026	zinc finger DHHC-type containing 24
TTN	100.588	0.384841	0.0334195	0.546245	titin
FAM229A	4.94093	0.328461	0.0334939	0.546925	family with sequence similarity 229 member A
CTC-338M12.4	69.7905	0.31711	0.0336784	0.547109	uncharacterized LOC101928649
EME1	19.6077	0.408487	0.0336231	0.547109	essential meiotic structure-specific endonuclease 1
FAM35A	936.794	0.203745	0.0335773	0.547109	family with sequence similarity 35 member A
FTH1	32498.8	-0.333627	0.0336607	0.547109	ferritin heavy chain 1
GRIA3	53.9666	0.411097	0.033807	0.547109	glutamate ionotropic receptor AMPA type subunit 3
LIFR-AS1	27.8016	0.379648	0.0338822	0.547109	LIFR antisense RNA 1
NRIP2	21.5945	0.415872	0.0338461	0.547109	nuclear receptor interacting protein 2
PSPH	118.9	-0.313424	0.0336095	0.547109	phosphoserine phosphatase
RPS6KA2	765.154	0.271002	0.0338161	0.547109	ribosomal protein S6 kinase A2
SCARB1	1176.86	0.263625	0.0338158	0.547109	scavenger receptor class B member 1
SH3D21	42.7661	0.374528	0.0338566	0.547109	SH3 domain containing 21
ZNF557	103.748	-0.275666	0.033899	0.547109	zinc finger protein 557
ZNF552	85.1812	0.331173	0.0339397	0.547236	zinc finger protein 552
CIAO1	1274.44	0.113326	0.0341277	0.549736	cytosolic iron-sulfur assembly component 1
LINC01305	106.994	0.414266	0.0342007	0.549849	long intergenic non-protein coding RNA 1305
NIPAL2	239.185	0.33541	0.0341953	0.549849	NIPA like domain containing 2
LOXL2	1216.64	0.302298	0.034235	0.549871	lysyl oxidase like 2
TBCEL	365.752	0.263316	0.0342997	0.55038	tubulin folding cofactor E like
POLG2	145.5	0.328979	0.0343935	0.551355	DNA polymerase gamma 2, accessory subunit
DMPK	605.653	0.261448	0.0345374	0.553129	dystrophia myotonica protein kinase
NXPH4	6.33915	0.383183	0.0346374	0.554198	neurexophilin 4
TPM4	5492.02	-0.280687	0.0347125	0.554868	tropomyosin 4
BBOX1	69.0463	0.41341	0.0348307	0.555443	gamma-butyrobetaine hydroxylase 1
FAM149B1	472.961	-0.26161	0.034883	0.555443	family with sequence similarity 149 member B1
LCNL1	8.68093	0.367481	0.0348297	0.555443	lipocalin like 1
MMP7	72.0531	0.334936	0.0349484	0.555443	matrix metallopeptidase 7
SNORD10	15.0483	-0.39161	0.0349353	0.555443	small nucleolar RNA, C/D box 10
TTC30A	151.174	0.305377	0.0348543	0.555443	tetratricopeptide repeat domain 30A
LINC01484	50.0892	0.410636	0.0352238	0.559286	long intergenic non-protein coding RNA 1484
LAMA4	10859.1	-0.1825	0.0353275	0.559866	laminin subunit alpha 4
LINC01515	6.97196	0.368969	0.0353133	0.559866	long intergenic non-protein coding RNA 1515
SATB2	165.164	0.302452	0.035362	0.559882	SATB homeobox 2
TRIM52-AS1	161.764	0.334883	0.0354341	0.560491	TRIM52 antisense RNA 1 (head to head)
CCNL2	1817.08	0.128613	0.0355962	0.561606	cyclin L2
SLC22A12	17.0848	0.383269	0.0356107	0.561606	solute carrier family 22 member 12
TBC1D8	455.104	0.387679	0.0356393	0.561606	TBC1 domain family member 8
TSEN34	147.164	-0.232081	0.0355387	0.561606	tRNA splicing endonuclease subunit 34
OTUD1	304.643	-0.297163	0.0358586	0.564059	OTU deubiquitinase 1
PSD	6.23516	0.383217	0.0358627	0.564059	pleckstrin and Sec7 domain containing
ABCB9	33.8943	0.387019	0.0367075	0.566838	ATP binding cassette subfamily B member 9
B4GALT6	529.2	0.40065	0.0368644	0.566838	beta-1,4-galactosyltransferase 6
C20orf24	114.479	0.334447	0.0370877	0.566838	chromosome 20 open reading frame 24
COLEC11	64.8429	-0.410049	0.036439	0.566838	collectin subfamily member 11
CYP27B1	9.55521	-0.363801	0.0371443	0.566838	cytochrome P450 family 27 subfamily B member 1
DBI	4122.62	0.305152	0.0369278	0.566838	diazepam binding inhibitor, acyl-CoA binding protein
DIRAS3	10.585	0.40789	0.0369424	0.566838	DIRAS family GTPase 3
EIF1	8283.77	-0.341386	0.0370018	0.566838	eukaryotic translation initiation factor 1
FOXF2	13.7598	-0.405889	0.0368455	0.566838	forkhead box F2
GDA	131.045	0.364415	0.0363035	0.566838	guanine deaminase
IFIT5	369.781	0.249718	0.0364289	0.566838	interferon induced protein with tetratricopeptide repeats 5
IWS1	862.59	-0.226622	0.0368076	0.566838	IWS1, SUPT6H interacting protein
KCNJ1	17.9963	0.356276	0.0362421	0.566838	potassium voltage-gated channel subfamily J member 1
KIF20B	161.356	0.295308	0.0369125	0.566838	kinesin family member 20B
LENG1	64.1318	-0.28802	0.0363951	0.566838	leukocyte receptor cluster member 1
LINC01128	664.643	0.312904	0.0366193	0.566838	long intergenic non-protein coding RNA 1128
LNX2	146.729	0.335076	0.0370943	0.566838	ligand of numb-protein X 2
LOC101928068	52.081	0.392279	0.0370515	0.566838	uncharacterized LOC101928068
MAN1B1-AS1	25.9967	0.376816	0.0362037	0.566838	MAN1B1 antisense RNA 1 (head to head)
MB	6.09484	-0.395662	0.037158	0.566838	myoglobin
MFGE8	1253.89	-0.236993	0.0371329	0.566838	milk fat globule-EGF factor 8 protein
MINOS1	823.325	-0.233018	0.0365775	0.566838	mitochondrial inner membrane organizing system 1
MIR497HG	90.073	-0.360874	0.0368064	0.566838	mir-497-195 cluster host gene
MRPL27	350.831	-0.236878	0.0371614	0.566838	mitochondrial ribosomal protein L27
OLFM2	510.15	0.392951	0.0371345	0.566838	olfactomedin 2
PDK1	301.375	0.240131	0.0367424	0.566838	pyruvate dehydrogenase kinase 1
SCGB1B2P	4.63005	0.342754	0.0367306	0.566838	secretoglobin family 1B member 2, pseudogene
SRM	209.41	-0.269131	0.0370669	0.566838	spermidine synthase
STIP1	1089.26	-0.286206	0.0366399	0.566838	stress induced phosphoprotein 1
TNFAIP6	205.646	0.407176	0.0364891	0.566838	TNF alpha induced protein 6
TNIP2	304.812	-0.236213	0.036475	0.566838	TNFAIP3 interacting protein 2
TTC39B	59.3417	0.404356	0.0361726	0.566838	tetratricopeptide repeat domain 39B
UNC5B	92.556	-0.386646	0.0361832	0.566838	unc-5 netrin receptor B
LGI1	18.8091	-0.347661	0.0372201	0.566855	leucine rich glioma inactivated 1
TENM2	6.89073	0.336125	0.0372304	0.566855	teneurin transmembrane protein 2
PHYHIPL	4.45385	0.368791	0.0373015	0.567418	phytanoyl-CoA 2-hydroxylase interacting protein like
DEPDC5	158.49	0.23232	0.0375639	0.57089	DEP domain containing 5
KIF18B	9.29456	0.360786	0.037683	0.571657	kinesin family member 18B
SS18L1	377.43	0.184551	0.0376598	0.571657	SS18L1, nBAF chromatin remodeling complex subunit
DNHD1	297.592	0.269244	0.0377578	0.572107	dynein heavy chain domain 1
IQCB1	303.318	-0.215975	0.0377813	0.572107	IQ motif containing B1
ATP5S	187.927	0.252197	0.0378491	0.572614	ATP synthase, H+ transporting, mitochondrial Fo complex subunit s (factor B)
KRT1	10.0471	-0.344607	0.0378908	0.572725	keratin 1
ACAT2	265.289	0.301333	0.0379818	0.572794	acetyl-CoA acetyltransferase 2
DSE	1102.02	-0.338056	0.0381147	0.572794	dermatan sulfate epimerase
METAP1	439.319	-0.216863	0.0380655	0.572794	methionyl aminopeptidase 1
SNHG10	54.342	0.362883	0.0381703	0.572794	small nucleolar RNA host gene 10
TCEANC	117.146	-0.247823	0.0379686	0.572794	transcription elongation factor A N-terminal and central domain containing
TPT1-AS1	240.323	0.332432	0.0381577	0.572794	TPT1 antisense RNA 1
YBX3	1488.29	-0.369161	0.0380171	0.572794	Y-box binding protein 3
ZNF888	93.714	0.336195	0.0381368	0.572794	zinc finger protein 888
AMY2B	891.061	0.280947	0.0383651	0.574087	amylase, alpha 2B (pancreatic)
INHBB	1073.91	-0.365327	0.0383144	0.574087	inhibin beta B subunit
RRP7A	360.429	-0.269235	0.0383941	0.574087	ribosomal RNA processing 7 homolog A
VIPR1	260.22	0.363556	0.0383299	0.574087	vasoactive intestinal peptide receptor 1
C8orf4	390.658	-0.404513	0.0384352	0.574185	chromosome 8 open reading frame 4
ANKRD6	191.544	0.207825	0.03852	0.574938	ankyrin repeat domain 6
ID2	890.677	-0.255225	0.0388212	0.578278	inhibitor of DNA binding 2, HLH protein
STBD1	307.814	0.32767	0.0388189	0.578278	starch binding domain 1
ZNF175	187.598	0.246193	0.0388479	0.578278	zinc finger protein 175
B3GALT2	9.40867	0.393596	0.0389176	0.578284	beta-1,3-galactosyltransferase 2
DYNC1I1	53.727	-0.352546	0.0388898	0.578284	dynein cytoplasmic 1 intermediate chain 1
MANBAL	559.183	-0.151442	0.0390245	0.579356	mannosidase beta like
C5orf56	46.1574	0.349024	0.0391314	0.579458	chromosome 5 open reading frame 56
DCAF8	2294.31	0.103133	0.0391704	0.579458	DDB1 and CUL4 associated factor 8
NELFE	575.838	-0.160521	0.0390781	0.579458	negative elongation factor complex member E
VEGFC	206.886	-0.289947	0.0391526	0.579458	vascular endothelial growth factor C
ZNF273	118.527	0.367285	0.0392064	0.579476	zinc finger protein 273
RANBP3L	178.005	0.382427	0.0392533	0.579655	RAN binding protein 3 like
HSPBAP1	216.204	0.18179	0.0393908	0.581171	HSPB1 associated protein 1
PBK	10.1282	0.325408	0.0395214	0.582582	PDZ binding kinase
CYP2C8	26.9517	-0.383973	0.0396951	0.583777	cytochrome P450 family 2 subfamily C member 8
GOLGA8O	20.3194	0.400724	0.0397424	0.583777	golgin A8 family member O
PDPR	1003.49	0.306434	0.0397213	0.583777	pyruvate dehydrogenase phosphatase regulatory subunit
SCRN3	527.103	0.226523	0.0397425	0.583777	secernin 3
LAMB4	4.11059	0.348464	0.0398198	0.584398	laminin subunit beta 4
PRR5L	160.885	-0.386167	0.0399701	0.58567	proline rich 5 like
PSME1	1591.74	-0.203643	0.0399767	0.58567	proteasome activator subunit 1
TM6SF1	211.764	0.331745	0.0400363	0.586028	transmembrane 6 superfamily member 1
CAMTA1	216.905	-0.278748	0.0402188	0.587667	calmodulin binding transcription activator 1
D2HGDH	188.735	0.254088	0.0401947	0.587667	D-2-hydroxyglutarate dehydrogenase
BRIP1	25.539	0.397872	0.0403775	0.588508	BRCA1 interacting protein C-terminal helicase 1
CASKIN2	381.724	-0.29785	0.0403823	0.588508	CASK interacting protein 2
PDCD4	2234.64	0.234079	0.0403717	0.588508	programmed cell death 4 (neoplastic transformation inhibitor)
GRAMD3	195.237	-0.259402	0.040473	0.589315	GRAM domain containing 3
PPP1R36	118.944	-0.346556	0.0405102	0.589342	protein phosphatase 1 regulatory subunit 36
KRT8	99.767	-0.39152	0.0405829	0.589605	keratin 8
LOC100130476	9.19059	0.400318	0.0406278	0.589605	uncharacterized LOC100130476
MAP3K10	109.467	-0.244285	0.0406343	0.589605	mitogen-activated protein kinase kinase kinase 10
JOSD1	705.689	-0.240095	0.0406723	0.589643	Josephin domain containing 1
RHOC	1665	-0.216682	0.0407485	0.590233	ras homolog family member C
SHOX2	42.1052	0.388615	0.0409952	0.593291	short stature homeobox 2
HSPD1	4082.37	-0.316687	0.0412615	0.594877	heat shock protein family D (Hsp60) member 1
P2RY14	389.574	0.377519	0.0412832	0.594877	purinergic receptor P2Y14
PATL2	39.1059	0.396037	0.041195	0.594877	PAT1 homolog 2
SMIM19	422.768	-0.227662	0.0412236	0.594877	small integral membrane protein 19
SPRYD7	153.159	-0.201332	0.0412	0.594877	SPRY domain containing 7
BCAT2	122.807	-0.252585	0.0415539	0.595105	branched chain amino acid transaminase 2
C7	1436.27	-0.398622	0.0418505	0.595105	complement C7
DCPS	78.8094	-0.28211	0.0415116	0.595105	decapping enzyme, scavenger
FKRP	114.791	-0.312756	0.0419219	0.595105	fukutin related protein
HCAR3	144.814	-0.388891	0.0416565	0.595105	hydroxycarboxylic acid receptor 3
LOC101927027	170.992	0.333646	0.0418061	0.595105	uncharacterized LOC101927027
MAB21L1	53.511	0.398959	0.0414012	0.595105	mab-21 like 1
MAPRE3	334.502	-0.256282	0.0417697	0.595105	microtubule associated protein RP/EB family member 3
MKL2	1478.59	0.283626	0.0419415	0.595105	MKL1/myocardin like 2
MMP17	51.2931	0.368121	0.0416821	0.595105	matrix metallopeptidase 17
NIPBL-AS1	221.418	0.329796	0.0415852	0.595105	NIPBL antisense RNA 1 (head to head)
SLC1A5	1408.45	-0.333136	0.0416009	0.595105	solute carrier family 1 member 5
SNORD2	9.29018	-0.397242	0.041792	0.595105	small nucleolar RNA, C/D box 2
SPINK5	28.8242	0.301727	0.041727	0.595105	serine peptidase inhibitor, Kazal type 5
THAP2	82.8228	-0.347693	0.0414712	0.595105	THAP domain containing 2
TOMM5	508.861	-0.219612	0.0417422	0.595105	translocase of outer mitochondrial membrane 5
TSGA10	147.62	0.369499	0.0418694	0.595105	testis specific 10
WNT16	14.5021	0.341733	0.0419311	0.595105	Wnt family member 16
DPH5	291.197	-0.22011	0.0422494	0.596119	diphthamide biosynthesis 5
GPN3	358.253	-0.145457	0.0422222	0.596119	GPN-loop GTPase 3
LIMD1	469.473	0.270034	0.0422546	0.596119	LIM domains containing 1
MALT1	520.345	0.192587	0.0420929	0.596119	MALT1 paracaspase
PDLIM3	124.859	-0.39594	0.0422309	0.596119	PDZ and LIM domain 3
SSR2	1568.37	-0.175154	0.0421901	0.596119	signal sequence receptor subunit 2
TM4SF19-TCTEX1D2	4.62834	0.275506	0.0422632	0.596119	TM4SF19-TCTEX1D2 readthrough (NMD candidate)
C17orf80	511.459	0.182376	0.0424498	0.596229	chromosome 17 open reading frame 80
CBR3	163.777	-0.286938	0.0424092	0.596229	carbonyl reductase 3
CROCCP3	82.4764	0.380089	0.0423516	0.596229	ciliary rootlet coiled-coil, rootletin pseudogene 3
KCNS3	57.329	-0.391995	0.0423645	0.596229	potassium voltage-gated channel modifier subfamily S member 3
LINC01186	61.6781	0.381125	0.042432	0.596229	long intergenic non-protein coding RNA 1186
C20orf96	113.354	0.269961	0.042774	0.59676	chromosome 20 open reading frame 96
CYSTM1	1092.98	-0.228607	0.0427389	0.59676	cysteine rich transmembrane module containing 1
LOC100129534	18.0028	-0.353881	0.0427016	0.59676	small nuclear ribonucleoprotein polypeptide N pseudogene
PTOV1	356.791	-0.174795	0.0426429	0.59676	prostate tumor overexpressed 1
SLC35F1	12.5216	0.377943	0.0426923	0.59676	solute carrier family 35 member F1
TMEM132A	30.385	0.39722	0.0425468	0.59676	transmembrane protein 132A
TSIX	23.8944	-0.397181	0.0427034	0.59676	TSIX transcript, XIST antisense RNA
ZNF625	19.6994	0.391854	0.0426972	0.59676	zinc finger protein 625
BTC	50.9643	0.356618	0.0429004	0.597025	betacellulin
HIST1H2BD	13.5664	-0.396079	0.0428907	0.597025	histone cluster 1 H2B family member d
ZFHX2	35.0289	-0.361892	0.0428454	0.597025	zinc finger homeobox 2
NMI	333.991	-0.204589	0.0430556	0.598685	N-myc and STAT interactor
HNRNPU	4957.1	-0.233127	0.0433885	0.600605	heterogeneous nuclear ribonucleoprotein U
KCTD1	40.6881	-0.324102	0.043273	0.600605	potassium channel tetramerization domain containing 1
MEGF9	1722.28	0.381817	0.043382	0.600605	multiple EGF like domains 9
PIGF	252.576	-0.265547	0.0434099	0.600605	phosphatidylinositol glycan anchor biosynthesis class F
SRRM3	20.8902	-0.377698	0.0433688	0.600605	serine/arginine repetitive matrix 3
ZBTB5	194.384	0.248889	0.0433548	0.600605	zinc finger and BTB domain containing 5
CLDN11	102.787	0.38094	0.0437769	0.601081	claudin 11
CLDN4	17.7772	0.390242	0.0439331	0.601081	claudin 4
ENPP5	39.7926	0.370147	0.0440489	0.601081	ectonucleotide pyrophosphatase/phosphodiesterase 5 (putative)
ESM1	14.7553	-0.391217	0.0435197	0.601081	endothelial cell specific molecule 1
FBXL7	362.196	-0.235355	0.0435764	0.601081	F-box and leucine rich repeat protein 7
KIAA0226L	107.268	-0.38965	0.043906	0.601081	NA
LMAN2	606.99	-0.1693	0.0441653	0.601081	lectin, mannose binding 2
MAP7	115.769	0.318048	0.0440352	0.601081	microtubule associated protein 7
NOCT	55.8179	-0.380844	0.0436993	0.601081	nocturnin
NOLC1	708.925	-0.214841	0.0436584	0.601081	nucleolar and coiled-body phosphoprotein 1
POLD2	481.19	-0.212471	0.0440979	0.601081	DNA polymerase delta 2, accessory subunit
RNPC3	558.575	0.336571	0.0436799	0.601081	RNA binding region (RNP1, RRM) containing 3
SDF2	453.155	-0.211698	0.0441643	0.601081	stromal cell derived factor 2
SERINC5	636.167	0.268565	0.0440382	0.601081	serine incorporator 5
SIM2	9.21715	-0.347344	0.0437959	0.601081	single-minded family bHLH transcription factor 2
TMSB10	7310.86	-0.260054	0.0438899	0.601081	thymosin beta 10
TREML1	28.7169	0.338048	0.0436359	0.601081	triggering receptor expressed on myeloid cells like 1
USP6	12.8731	0.392923	0.0440744	0.601081	ubiquitin specific peptidase 6
ZNF239	63.3422	-0.307532	0.0436875	0.601081	zinc finger protein 239
ZNF605	272.574	0.262419	0.0441622	0.601081	zinc finger protein 605
AASDH	257.986	-0.198041	0.0442512	0.601269	aminoadipate-semialdehyde dehydrogenase
TGFB1I1	189.622	-0.247735	0.0442308	0.601269	transforming growth factor beta 1 induced transcript 1
ATP8A2	10.6017	0.393437	0.044301	0.601455	ATPase phospholipid transporting 8A2
TNKS2-AS1	7.41464	0.374582	0.0443847	0.602101	TNKS2 antisense RNA 1 (head to head)
EFEMP1	10325.8	-0.182053	0.0445007	0.602204	EGF containing fibulin like extracellular matrix protein 1
FZD6	513.218	0.238054	0.0444841	0.602204	frizzled class receptor 6
PTMS	484.836	-0.246511	0.0444651	0.602204	parathymosin
CC2D2B	11.4458	0.376423	0.0445937	0.602582	coiled-coil and C2 domain containing 2B
ST6GALNAC6	1770.1	-0.214168	0.0446009	0.602582	ST6 N-acetylgalactosaminide alpha-2,6-sialyltransferase 6
C1orf140	11.3927	0.391022	0.044879	0.603342	uncharacterized LOC400804
FAM71F2	163.533	0.266066	0.0448702	0.603342	family with sequence similarity 71 member F2
MPP6	236.623	-0.279812	0.0448167	0.603342	membrane palmitoylated protein 6
PDXK	2300.11	0.236661	0.0448801	0.603342	pyridoxal (pyridoxine, vitamin B6) kinase
PER3	923.575	0.372077	0.0449069	0.603342	period circadian clock 3
SPTLC3	185.019	0.242887	0.0449105	0.603342	serine palmitoyltransferase long chain base subunit 3
ZNF514	439.438	0.324378	0.0447484	0.603342	zinc finger protein 514
C5orf63	63.303	0.296945	0.0449796	0.603785	chromosome 5 open reading frame 63
CHCHD5	100.728	-0.290086	0.0450166	0.603795	coiled-coil-helix-coiled-coil-helix domain containing 5
ADAMTS15	932.105	-0.303971	0.0453611	0.604756	ADAM metallopeptidase with thrombospondin type 1 motif 15
ANKRD29	593.61	0.317769	0.0454148	0.604756	ankyrin repeat domain 29
C1QTNF7	365.065	-0.333594	0.0451345	0.604756	C1q and tumor necrosis factor related protein 7
HOMER1	27.1673	-0.391879	0.0453617	0.604756	homer scaffolding protein 1
MALAT1	10962.8	-0.328936	0.0453934	0.604756	metastasis associated lung adenocarcinoma transcript 1 (non-protein coding)
MCTS1	885.618	0.233406	0.0453618	0.604756	MCTS1, re-initiation and release factor
RASSF1	381.779	-0.210887	0.0452609	0.604756	Ras association domain family member 1
STT3A	1224.53	-0.210719	0.0454136	0.604756	STT3A, catalytic subunit of the oligosaccharyltransferase complex
THSD4	29.5205	0.388583	0.0453954	0.604756	thrombospondin type 1 domain containing 4
NENF	288.445	-0.256033	0.0454519	0.604768	neudesin neurotrophic factor
NFKB1	769.445	-0.328112	0.0454889	0.604777	nuclear factor kappa B subunit 1
LOC100132356	6.91312	0.377941	0.0456267	0.605162	uncharacterized LOC100132356
PHEX	6.83231	0.329774	0.0456125	0.605162	phosphate regulating endopeptidase homolog, X-linked
RPL36AL	1546.44	-0.271734	0.0455657	0.605162	ribosomal protein L36a like
EIF3I	1634.46	-0.195855	0.0456753	0.605325	eukaryotic translation initiation factor 3 subunit I
ADGRL1	533.248	0.278064	0.0459287	0.606274	adhesion G protein-coupled receptor L1
KIFAP3	677.304	-0.152672	0.0458998	0.606274	kinesin associated protein 3
LOC645434	44.0091	0.342281	0.0458787	0.606274	NA
WDR11	1405.32	0.184791	0.0458415	0.606274	WD repeat domain 11
ZNF629	310.479	0.266219	0.0458774	0.606274	zinc finger protein 629
TTC27	228.211	-0.22648	0.046077	0.607678	tetratricopeptide repeat domain 27
ZNF837	4.11454	0.325556	0.046108	0.607678	zinc finger protein 837
ANKRD13A	710.912	0.186009	0.0461457	0.607694	ankyrin repeat domain 13A
LOC101928505	14.66	0.373723	0.0461875	0.607764	uncharacterized LOC101928505
ABCA8	2533.6	-0.316053	0.0462631	0.6078	ATP binding cassette subfamily A member 8
LEPR	1173.95	-0.368069	0.0462336	0.6078	leptin receptor
ZNF709	49.2524	0.352743	0.0464503	0.609779	zinc finger protein 709
KCTD7	440.626	0.347574	0.0465742	0.610868	potassium channel tetramerization domain containing 7
OAS2	526.583	0.369944	0.0466065	0.610868	2'-5'-oligoadenylate synthetase 2
AMPH	84.6662	0.360661	0.0466836	0.610925	amphiphysin
RFK	280.511	-0.239072	0.0466842	0.610925	riboflavin kinase
ADAM1A	97.1117	0.316303	0.0469993	0.611137	ADAM metallopeptidase domain 1A (pseudogene)
CHI3L1	838.347	0.354525	0.0470257	0.611137	chitinase 3 like 1
COX20	551.387	-0.324592	0.0468074	0.611137	COX20, cytochrome c oxidase assembly factor
FLJ42969	4.59072	-0.344412	0.0469344	0.611137	uncharacterized LOC441374
GPR12	7.75958	0.304671	0.0470303	0.611137	G protein-coupled receptor 12
PAXBP1-AS1	43.6045	0.290902	0.0468329	0.611137	PAXBP1 antisense RNA 1
PDCD2L	38.8237	-0.327073	0.0467468	0.611137	programmed cell death 2 like
RIC1	714.347	0.239511	0.0468685	0.611137	RIC1 homolog, RAB6A GEF complex partner 1
SZT2	820.797	0.216052	0.0469342	0.611137	seizure threshold 2 homolog (mouse)
DDX46	1104.99	0.146609	0.0470943	0.611207	DEAD-box helicase 46
HRC	59.414	0.350684	0.047109	0.611207	histidine rich calcium binding protein
POLA2	119.1	0.314697	0.0471635	0.611439	DNA polymerase alpha 2, accessory subunit
LITAF	2460.71	-0.334938	0.0472343	0.611845	lipopolysaccharide induced TNF factor
ZNF572	30.8305	0.381475	0.0472683	0.611845	zinc finger protein 572
NTRK3	131.72	0.388421	0.0473349	0.61201	neurotrophic receptor tyrosine kinase 3
PHKA1	193.331	0.236128	0.0473544	0.61201	phosphorylase kinase regulatory subunit alpha 1
DUSP6	1658.21	-0.369392	0.0474128	0.612154	dual specificity phosphatase 6
ZNF614	158.694	-0.267999	0.047439	0.612154	zinc finger protein 614
ARHGEF16	38.947	0.37815	0.0478672	0.612465	Rho guanine nucleotide exchange factor 16
CLEC1A	224.719	0.312497	0.0475858	0.612465	C-type lectin domain family 1 member A
COX17	399.583	-0.318085	0.0478411	0.612465	COX17, cytochrome c oxidase copper chaperone
DDX58	462.769	0.268981	0.0477554	0.612465	DEXD/H-box helicase 58
IL2RB	56.9162	-0.368303	0.0478522	0.612465	interleukin 2 receptor subunit beta
LMLN	184.4	0.223061	0.0476599	0.612465	leishmanolysin like peptidase
LOC101927468	3.89676	0.342424	0.0476257	0.612465	uncharacterized LOC101927468
PMVK	494.263	-0.215009	0.0476559	0.612465	phosphomevalonate kinase
S100P	28.1325	-0.247304	0.0475423	0.612465	S100 calcium binding protein P
SLC26A10	36.0061	0.329784	0.047797	0.612465	solute carrier family 26 member 10
ZNF75D	426.443	0.248575	0.0477544	0.612465	zinc finger protein 75D
HCG26	58.8211	0.355931	0.0479286	0.612781	HLA complex group 26 (non-protein coding)
PLEKHG2	587.847	-0.297961	0.0479664	0.612794	pleckstrin homology and RhoGEF domain containing G2
AKAP1	1182.93	-0.30786	0.04805	0.613312	A-kinase anchoring protein 1
WAC-AS1	515.711	0.185747	0.0480805	0.613312	WAC antisense RNA 1 (head to head)
LOC388692	5.91501	-0.385967	0.04822	0.614353	uncharacterized LOC388692
VASP	476.509	-0.300965	0.0482358	0.614353	vasodilator-stimulated phosphoprotein
AUP1	966.125	-0.170308	0.0483186	0.614938	ancient ubiquitous protein 1
LINC01220	6.45979	-0.359162	0.048458	0.616241	long intergenic non-protein coding RNA 1220
SLC6A7	6.70128	0.286404	0.0485538	0.616518	solute carrier family 6 member 7
TMED9	944.762	-0.19425	0.0485279	0.616518	transmembrane p24 trafficking protein 9
CA3	273.933	0.336169	0.0486894	0.616559	carbonic anhydrase 3
CCDC153	23.3263	-0.379089	0.0487049	0.616559	coiled-coil domain containing 153
KLHL13	54.3297	-0.364589	0.0486805	0.616559	kelch like family member 13
SLC24A3	780.275	0.278859	0.0486627	0.616559	solute carrier family 24 member 3
FAM221A	79.0631	0.298268	0.0487539	0.616711	family with sequence similarity 221 member A
H1F0	1371.99	0.272491	0.0488316	0.617226	H1 histone family member 0
MRPL45P2	59.996	0.303404	0.0489691	0.618027	mitochondrial ribosomal protein L45 pseudogene 2
ZNF169	49.7904	0.345538	0.0489633	0.618027	zinc finger protein 169
CNTNAP4	12.7009	-0.349427	0.0490952	0.618214	contactin associated protein like 4
ERBB3	13.0988	0.371568	0.0490634	0.618214	erb-b2 receptor tyrosine kinase 3
MZB1	8.60458	-0.382943	0.0490905	0.618214	marginal zone B and B1 cell specific protein
DCUN1D2	223.59	0.173043	0.0491744	0.61826	defective in cullin neddylation 1 domain containing 2
ERBB2	273.605	-0.271101	0.0492101	0.61826	erb-b2 receptor tyrosine kinase 2
PCYT1A	516.858	0.191186	0.049192	0.61826	phosphate cytidylyltransferase 1, choline, alpha
ARGLU1	2099.36	0.255487	0.0501746	0.618363	arginine and glutamate rich 1
BAG6	1396.51	-0.158508	0.0500051	0.618363	BCL2 associated athanogene 6
BTBD9	206.974	0.217765	0.0503285	0.618363	BTB domain containing 9
CDH1	7.27298	0.291712	0.0501061	0.618363	cadherin 1
CIART	62.6718	0.365644	0.0497813	0.618363	circadian associated repressor of transcription
CIR1	869.152	0.188177	0.0494053	0.618363	corepressor interacting with RBPJ, 1
DLGAP4	590.641	-0.213407	0.0501359	0.618363	DLG associated protein 4
EIF3G	1025.72	-0.21264	0.0496771	0.618363	eukaryotic translation initiation factor 3 subunit G
ERLIN1	882.657	-0.149693	0.0502232	0.618363	ER lipid raft associated 1
FHL2	130.625	-0.358827	0.0497637	0.618363	four and a half LIM domains 2
GNMT	5.20551	0.373264	0.049355	0.618363	glycine N-methyltransferase
GPN2	117.479	0.244992	0.0493146	0.618363	GPN-loop GTPase 2
HCG25	6.14576	0.376742	0.0500715	0.618363	HLA complex group 25 (non-protein coding)
IL1R2	51.2659	0.382732	0.0504052	0.618363	interleukin 1 receptor type 2
LHFPL3-AS2	3.04675	0.259237	0.0500078	0.618363	LHFPL3 antisense RNA 2
LINC01010	32.8108	0.341407	0.0498928	0.618363	long intergenic non-protein coding RNA 1010
LINC01024	68.8726	0.268253	0.0502957	0.618363	long intergenic non-protein coding RNA 1024
LMNB1	121.478	-0.384083	0.0498616	0.618363	lamin B1
LRP11	596.436	-0.241282	0.0503939	0.618363	LDL receptor related protein 11
MEAF6	638.355	-0.146715	0.0494667	0.618363	MYST/Esa1 associated factor 6
NCOA3	812.948	0.223166	0.0497567	0.618363	nuclear receptor coactivator 3
NDN	637.9	-0.27284	0.0496662	0.618363	necdin, MAGE family member
NPPA-AS1	12.7421	0.378317	0.0501866	0.618363	NPPA antisense RNA 1
PCMT1	1053.78	-0.140713	0.0498603	0.618363	protein-L-isoaspartate (D-aspartate) O-methyltransferase
PGRMC1	1996.5	-0.245127	0.049523	0.618363	progesterone receptor membrane component 1
RNF19B	257.789	-0.346304	0.050183	0.618363	ring finger protein 19B
SMIM13	204.919	-0.275687	0.0503759	0.618363	small integral membrane protein 13
SNHG21	57.1771	0.344005	0.0503401	0.618363	small nucleolar RNA host gene 21
STAT2	2384.8	0.253378	0.0500025	0.618363	signal transducer and activator of transcription 2
TALDO1	1789.85	-0.24113	0.0494022	0.618363	transaldolase 1
TMEM216	108.586	-0.283299	0.0498036	0.618363	transmembrane protein 216
UNG	388.044	-0.204782	0.0500926	0.618363	uracil DNA glycosylase
DCAF7	832.168	0.197398	0.0505598	0.619348	DDB1 and CUL4 associated factor 7
WDR37	370.351	0.239138	0.0505342	0.619348	WD repeat domain 37
ATP5G2	1400.71	-0.207544	0.0506972	0.620489	ATP synthase, H+ transporting, mitochondrial Fo complex subunit C2 (subunit 9)
CUTC	635.28	0.206273	0.0507274	0.620489	cutC copper transporter
ADAMDEC1	19.5224	0.339512	0.0509581	0.621683	ADAM like decysin 1
NDRG1	4483.67	-0.290801	0.0509445	0.621683	N-myc downstream regulated 1
RPL17	2254.67	-0.224922	0.0509861	0.621683	ribosomal protein L17
SNORA81	15.9473	-0.369657	0.0510114	0.621683	small nucleolar RNA, H/ACA box 81
ZBTB49	74.0325	-0.24192	0.0509281	0.621683	zinc finger and BTB domain containing 49
TRPC4AP	1622.52	0.129113	0.0511693	0.623151	transient receptor potential cation channel subfamily C member 4 associated protein
BAMBI	61.355	-0.378057	0.0512142	0.623243	BMP and activin membrane bound inhibitor
ANK3	181.402	0.360946	0.0513725	0.623307	ankyrin 3
MED21	265.894	-0.240594	0.0513478	0.623307	mediator complex subunit 21
PNMAL1	70.3235	0.380031	0.0513592	0.623307	paraneoplastic Ma antigen family like 1
SLC18B1	399.379	0.299344	0.0513076	0.623307	solute carrier family 18 member B1
SOD1	2825.69	-0.218183	0.0514064	0.623307	superoxide dismutase 1, soluble
E2F5	23.8715	-0.371054	0.0514607	0.623512	E2F transcription factor 5
STEAP1	796.774	-0.27375	0.051563	0.624297	STEAP family member 1
METTL12	22.7165	-0.340377	0.0516314	0.624673	methyltransferase like 12
GIMAP6	1244.96	0.240781	0.0517364	0.624698	GTPase, IMAP family member 6
PPP1R14B	152.102	-0.294927	0.0517221	0.624698	protein phosphatase 1 regulatory inhibitor subunit 14B
ZSWIM1	71.5488	0.302495	0.0517459	0.624698	zinc finger SWIM-type containing 1
SMARCA4	401.741	-0.172905	0.0519411	0.626148	SWI/SNF related, matrix associated, actin dependent regulator of chromatin, subfamily a, member 4
TMEM150C	203.786	0.24377	0.0519327	0.626148	transmembrane protein 150C
C17orf107	8.05374	-0.35085	0.0519954	0.626349	chromosome 17 open reading frame 107
CALCOCO1	2976.93	0.13816	0.0527851	0.629326	calcium binding and coiled-coil domain 1
CD300E	136.89	-0.37717	0.0525392	0.629326	CD300e molecule
CDKN1A	838.811	-0.376947	0.0528	0.629326	cyclin dependent kinase inhibitor 1A
ECHDC1	3096.99	0.357772	0.0524004	0.629326	ethylmalonyl-CoA decarboxylase 1
FAM192A	828.556	0.146997	0.0528094	0.629326	family with sequence similarity 192 member A
FAM66A	5.77454	0.351582	0.0526926	0.629326	family with sequence similarity 66 member A
MED12	694.022	0.190509	0.0528991	0.629326	mediator complex subunit 12
MIRLET7D	29.3376	0.371754	0.0530895	0.629326	microRNA let-7d
MORF4L2-AS1	21.6257	0.378315	0.0530915	0.629326	MORF4L2 antisense RNA 1
MRGPRX2	22.8715	0.350119	0.0529403	0.629326	MAS related GPR family member X2
NCOA4	6185.55	0.166774	0.0529771	0.629326	nuclear receptor coactivator 4
NME8	9.64799	-0.365603	0.0528395	0.629326	NME/NM23 family member 8
PLIN3	471.148	-0.286533	0.0528067	0.629326	perilipin 3
POLR2H	322.946	-0.171921	0.0527856	0.629326	RNA polymerase II subunit H
ROMO1	303.366	-0.290397	0.0531107	0.629326	reactive oxygen species modulator 1
RPS14P3	13.2956	-0.380101	0.0523914	0.629326	ribosomal protein S14 pseudogene 3
RRAGB	288.756	0.176038	0.0528199	0.629326	Ras related GTP binding B
SLC25A25-AS1	64.6514	0.261184	0.0526044	0.629326	SLC25A25 antisense RNA 1
SOX7	243.665	-0.340457	0.0530169	0.629326	SRY-box 7
TSPAN17	306.912	-0.175939	0.0528081	0.629326	tetraspanin 17
USP51	54.1492	0.329782	0.0530201	0.629326	ubiquitin specific peptidase 51
ZBTB38	1226.45	-0.189827	0.0523747	0.629326	zinc finger and BTB domain containing 38
ZNF644	525.172	0.223413	0.0526408	0.629326	zinc finger protein 644
MIR4292	4.21581	-0.36307	0.0531865	0.62933	microRNA 4292
SNRPD1	393.608	-0.270379	0.0531559	0.62933	small nuclear ribonucleoprotein D1 polypeptide
A4GALT	154.981	-0.275708	0.0534467	0.630272	alpha 1,4-galactosyltransferase
CEP95	588.33	0.146404	0.053393	0.630272	centrosomal protein 95
CHCHD1	234.137	-0.227917	0.0533223	0.630272	coiled-coil-helix-coiled-coil-helix domain containing 1
FJX1	13.1758	-0.347376	0.0533464	0.630272	four jointed box 1
SLC35E3	124.61	0.266408	0.0534552	0.630272	solute carrier family 35 member E3
AAK1	717.661	0.184637	0.0535911	0.630806	AP2 associated kinase 1
IKBKAP	759.14	-0.177941	0.0536896	0.630806	inhibitor of kappa light polypeptide gene enhancer in B-cells, kinase complex-associated protein
PRCD	44.703	0.364402	0.0536743	0.630806	progressive rod-cone degeneration
PTPN21	983.717	-0.182431	0.0535888	0.630806	protein tyrosine phosphatase, non-receptor type 21
ZNF596	134.127	0.276847	0.0536571	0.630806	zinc finger protein 596
LOC101928837	26.8762	0.377845	0.0537577	0.631161	uncharacterized LOC101928837
ATOX1	399.309	-0.269166	0.0539657	0.632268	antioxidant 1 copper chaperone
FAM96B	230.92	-0.234177	0.0539648	0.632268	family with sequence similarity 96 member B
SPIN4	60.4824	0.326129	0.0539444	0.632268	spindlin family member 4
CRYBB1	8.82818	-0.372933	0.0540423	0.63272	crystallin beta B1
CCDC146	328.734	0.30598	0.0541943	0.633927	coiled-coil domain containing 146
CCL16	27.3997	0.374027	0.0546784	0.633927	C-C motif chemokine ligand 16
CPLX1	28.9111	0.375353	0.0546085	0.633927	complexin 1
EFTUD1	336.405	-0.190512	0.0549468	0.633927	NA
ELP2	827.435	-0.161436	0.0549583	0.633927	elongator acetyltransferase complex subunit 2
FLJ44635	6.23491	-0.375868	0.0546263	0.633927	TPT1-like protein
HYKK	63.6323	0.299038	0.0543165	0.633927	hydroxylysine kinase
KDELC2	1017.01	-0.232947	0.0544697	0.633927	KDEL motif containing 2
KMT2A	850.201	0.1849	0.0545009	0.633927	lysine methyltransferase 2A
LINC01296	22.6072	-0.349996	0.0546948	0.633927	long intergenic non-protein coding RNA 1296
LIPA	5240.32	0.37641	0.0546187	0.633927	lipase A, lysosomal acid type
PMS2P9	10.9226	0.376173	0.0548515	0.633927	PMS1 homolog 2, mismatch repair system component pseudogene 9
PTPRM	3091.74	0.231459	0.0546224	0.633927	protein tyrosine phosphatase, receptor type M
RCC1	167.274	-0.267567	0.054835	0.633927	regulator of chromosome condensation 1
RET	109.832	0.376149	0.0547149	0.633927	ret proto-oncogene
RSL24D1	1208.19	-0.219656	0.0549819	0.633927	ribosomal L24 domain containing 1
RUNX1	545.088	-0.365177	0.0549039	0.633927	runt related transcription factor 1
SCART1	35.8672	0.363923	0.0545935	0.633927	scavenger receptor protein family member
SLC25A24	833.249	0.1824	0.0546361	0.633927	solute carrier family 25 member 24
TBC1D2B	2027.66	0.185714	0.054789	0.633927	TBC1 domain family member 2B
TRIM67	5.27328	0.285893	0.0548149	0.633927	tripartite motif containing 67
TTI2	117.095	-0.221225	0.0546896	0.633927	TELO2 interacting protein 2
FGFR2	270.202	-0.366395	0.0550826	0.634648	fibroblast growth factor receptor 2
HSD11B1L	26.1153	0.359479	0.055293	0.635925	hydroxysteroid 11-beta dehydrogenase 1 like
KLRAP1	114.504	0.363044	0.0553078	0.635925	NA
UTP14A	302.237	-0.260768	0.0552435	0.635925	UTP14A small subunit processome component
SLC44A4	5.7722	-0.281494	0.0554419	0.63659	solute carrier family 44 member 4
TBC1D10B	261.327	-0.197055	0.0554294	0.63659	TBC1 domain family member 10B
ZNF781	103.252	-0.352618	0.0554943	0.636752	zinc finger protein 781
SRD5A3-AS1	8.23552	0.356793	0.0556753	0.638389	SRD5A3 antisense RNA 1
TAS2R10	3.58535	0.288048	0.055744	0.638738	taste 2 receptor member 10
C10orf55	5.47879	-0.364738	0.0558064	0.638811	chromosome 10 open reading frame 55
C15orf27	3.93711	0.316937	0.0559238	0.638811	NA
CECR1	699.47	0.366698	0.0563634	0.638811	cat eye syndrome chromosome region, candidate 1
CEP152	96.0545	-0.328694	0.0563577	0.638811	centrosomal protein 152
CPSF3	517.419	0.190831	0.0559944	0.638811	cleavage and polyadenylation specific factor 3
EPB41L4B	1443.22	-0.283273	0.0561863	0.638811	erythrocyte membrane protein band 4.1 like 4B
LOC100506127	59.7458	0.352147	0.0560279	0.638811	putative uncharacterized protein FLJ37770-like
MAD2L2	101.172	-0.276082	0.0563293	0.638811	MAD2 mitotic arrest deficient-like 2 (yeast)
MAGEE1	47.0446	-0.315511	0.0563569	0.638811	MAGE family member E1
NDUFAF7	239.731	0.200283	0.0561768	0.638811	NADH:ubiquinone oxidoreductase complex assembly factor 7
PRPF18	343.464	-0.190955	0.0559404	0.638811	pre-mRNA processing factor 18
RPS23	8509.87	-0.229401	0.0561299	0.638811	ribosomal protein S23
SLC16A9	28.3055	0.364894	0.0560887	0.638811	solute carrier family 16 member 9
SMS	618.12	-0.214523	0.0559338	0.638811	spermine synthase
SYCP2	95.4628	0.328139	0.0560533	0.638811	synaptonemal complex protein 2
TSNAX	637.999	0.22169	0.056312	0.638811	translin associated factor X
CLEC12A	145.56	0.372375	0.0564493	0.63935	C-type lectin domain family 12 member A
NR2F1	127.402	-0.356135	0.0565341	0.639875	nuclear receptor subfamily 2 group F member 1
SLC15A5	12.3573	0.360436	0.0565941	0.64012	solute carrier family 15 member 5
SURF6	317.252	-0.166723	0.0566744	0.640594	surfeit 6
MTCH1	1319.46	-0.145376	0.056755	0.64107	mitochondrial carrier 1
CLEC5A	19.0731	-0.343629	0.056994	0.641596	C-type lectin domain family 5 member A
DDHD2	2138.41	0.19217	0.0569859	0.641596	DDHD domain containing 2
DUXAP8	21.8628	-0.372771	0.056956	0.641596	double homeobox A pseudogene 8
LOC100288152	96.7507	0.337068	0.0569301	0.641596	uncharacterized LOC100288152
RPS20	12693.4	-0.254782	0.0569544	0.641596	ribosomal protein S20
PPP1R3C	132.731	0.354139	0.0570992	0.642138	protein phosphatase 1 regulatory subunit 3C
TCEB2	655.021	-0.261138	0.0571192	0.642138	transcription elongation factor B subunit 2
ARPP21	27.9081	0.343355	0.0574777	0.642765	cAMP regulated phosphoprotein 21
CDKN2D	61.5698	-0.307776	0.0577881	0.642765	cyclin dependent kinase inhibitor 2D
CHRNA5	9.51342	-0.353185	0.057272	0.642765	cholinergic receptor nicotinic alpha 5 subunit
ELFN1	9.69333	-0.365043	0.0576254	0.642765	extracellular leucine rich repeat and fibronectin type III domain containing 1
ESD	1957.83	-0.125179	0.0576077	0.642765	esterase D
FAM151A	9.39037	0.317543	0.0574369	0.642765	family with sequence similarity 151 member A
KARS	1331.05	-0.147897	0.0577681	0.642765	lysyl-tRNA synthetase
LINC01359	14.418	0.371632	0.0577918	0.642765	long intergenic non-protein coding RNA 1359
LOC400685	10.3567	0.356119	0.0576983	0.642765	uncharacterized LOC400685
MRPS5	463.994	-0.160886	0.0573907	0.642765	mitochondrial ribosomal protein S5
NTMT1	145.54	-0.251366	0.0577049	0.642765	N-terminal Xaa-Pro-Lys N-methyltransferase 1
PDIA4	705.413	-0.261594	0.0573696	0.642765	protein disulfide isomerase family A member 4
RPL13A	1728.71	-0.244122	0.0574347	0.642765	ribosomal protein L13a
SKOR1	6.45134	0.362745	0.0577208	0.642765	SKI family transcriptional corepressor 1
TMEM147	277.044	-0.273103	0.0577097	0.642765	transmembrane protein 147
TMEM64	1034.01	0.30902	0.0574015	0.642765	transmembrane protein 64
TTC13	384.459	0.203363	0.0578565	0.643055	tetratricopeptide repeat domain 13
CCDC7	85.7177	0.252012	0.0580732	0.643585	coiled-coil domain containing 7
CDKN2B	1998.36	0.239862	0.0584668	0.643585	cyclin dependent kinase inhibitor 2B
CLCN2	39.4837	0.326344	0.0579821	0.643585	chloride voltage-gated channel 2
COA4	280.641	-0.22622	0.0581415	0.643585	cytochrome c oxidase assembly factor 4 homolog
CTDP1	137.561	0.273151	0.0585603	0.643585	CTD phosphatase subunit 1
DERL2	508.264	-0.177794	0.0585479	0.643585	derlin 2
DTWD1	580.082	-0.214299	0.0585166	0.643585	DTW domain containing 1
FBXW2	1798.43	0.144083	0.0582228	0.643585	F-box and WD repeat domain containing 2
KHK	40.4903	-0.326025	0.0581423	0.643585	ketohexokinase
MIR3064	131.532	0.28322	0.0583306	0.643585	microRNA 3064
OSM	17.2102	-0.286254	0.0582849	0.643585	oncostatin M
P3H4	48.899	-0.338166	0.0579524	0.643585	prolyl 3-hydroxylase family member 4 (non-enzymatic)
PIGB	275.755	-0.215254	0.0584512	0.643585	phosphatidylinositol glycan anchor biosynthesis class B
PLEKHM1P	269.894	0.264749	0.0584674	0.643585	NA
RBMS2	1578.1	0.169317	0.0583045	0.643585	RNA binding motif single stranded interacting protein 2
SPATA6L	45.151	0.335492	0.0580789	0.643585	spermatogenesis associated 6 like
YWHAE	4980.6	-0.183382	0.05833	0.643585	tyrosine 3-monooxygenase/tryptophan 5-monooxygenase activation protein epsilon
MMP9	702.058	0.326598	0.0586398	0.644034	matrix metallopeptidase 9
SYNRG	646.151	0.176351	0.0587237	0.644393	synergin gamma
TMEM9B	538.129	-0.183092	0.0587499	0.644393	TMEM9 domain family member B
AARS2	161.068	-0.230853	0.0602303	0.646764	alanyl-tRNA synthetase 2, mitochondrial
ARL4A	459.372	-0.329197	0.0595984	0.646764	ADP ribosylation factor like GTPase 4A
C6orf165	6.96602	0.358026	0.0593938	0.646764	NA
CD84	614.382	0.364099	0.060778	0.646764	CD84 molecule
CDH20	112.137	0.364219	0.0591089	0.646764	cadherin 20
CENPBD1P1	182.296	-0.256875	0.0600685	0.646764	CENPB DNA-binding domains containing 1 pseudogene 1
CHST10	82.8572	-0.281351	0.0594372	0.646764	carbohydrate sulfotransferase 10
COL9A2	38.0409	0.361262	0.0608627	0.646764	collagen type IX alpha 2 chain
DIO3	15.3856	-0.364081	0.0607152	0.646764	deiodinase, iodothyronine type III
DNTTIP1	144.616	-0.182012	0.0591688	0.646764	deoxynucleotidyltransferase terminal interacting protein 1
DOCK9	1223.5	0.279483	0.0608732	0.646764	dedicator of cytokinesis 9
E2F8	8.62322	0.336213	0.0591093	0.646764	E2F transcription factor 8
GRM1	3.37269	0.312388	0.0607153	0.646764	glutamate metabotropic receptor 1
GZMB	35.7607	-0.36583	0.0600073	0.646764	granzyme B
HGH1	12.0563	-0.36516	0.0604069	0.646764	HGH1 homolog
HOXA10	363.192	0.291842	0.0594657	0.646764	homeobox A10
HTRA1	5252.34	-0.241502	0.0600345	0.646764	HtrA serine peptidase 1
IFITM3	3155.37	-0.271658	0.059344	0.646764	interferon induced transmembrane protein 3
ING2	129.818	-0.244271	0.0601763	0.646764	inhibitor of growth family member 2
KCND1	37.0682	0.317279	0.0602145	0.646764	potassium voltage-gated channel subfamily D member 1
KIF21A	304.891	-0.295032	0.0598782	0.646764	kinesin family member 21A
LAMA3	591.052	0.286486	0.0590969	0.646764	laminin subunit alpha 3
LOC100289230	43.2785	0.360027	0.0606451	0.646764	uncharacterized LOC100289230
LOC100507577	384.398	0.252468	0.0601108	0.646764	uncharacterized LOC100507577
LOC653653	3.25767	0.301491	0.0608372	0.646764	adaptor related protein complex 1 sigma 2 subunit pseudogene
MCCC2	786.532	0.199786	0.0606773	0.646764	methylcrotonoyl-CoA carboxylase 2
NCKAP5L	420.535	0.256441	0.0602697	0.646764	NCK associated protein 5 like
NUGGC	24.8131	0.368873	0.0598416	0.646764	nuclear GTPase, germinal center associated
P4HA1	686.085	-0.214855	0.0606636	0.646764	prolyl 4-hydroxylase subunit alpha 1
PGP	132.562	0.298407	0.0598235	0.646764	phosphoglycolate phosphatase
PHPT1	394.708	-0.254868	0.0591395	0.646764	phosphohistidine phosphatase 1
RAN	2004.54	-0.279827	0.059698	0.646764	RAN, member RAS oncogene family
SCARB2	5563.75	0.168428	0.0608083	0.646764	scavenger receptor class B member 2
SDHAP2	127.664	0.314646	0.0607212	0.646764	succinate dehydrogenase complex flavoprotein subunit A pseudogene 2
SELO	180.958	0.174724	0.0601688	0.646764	NA
SERPINI2	3.59325	0.329777	0.0602068	0.646764	serpin family I member 2
SESN3	963.09	0.293452	0.0596183	0.646764	sestrin 3
SRXN1	490.01	-0.291074	0.0604501	0.646764	sulfiredoxin 1
SVIP	99.0099	-0.268006	0.060601	0.646764	small VCP interacting protein
TBCCD1	156.132	-0.221862	0.0608195	0.646764	TBCC domain containing 1
TMEM160	16.9564	0.333768	0.0603068	0.646764	transmembrane protein 160
UBB	6692.98	-0.188088	0.0608455	0.646764	ubiquitin B
WLS	899.188	0.213032	0.0609057	0.646764	wntless Wnt ligand secretion mediator
XRRA1	118.624	0.362641	0.0603734	0.646764	X-ray radiation resistance associated 1
ZNF124	77.2674	0.302774	0.0604267	0.646764	zinc finger protein 124
ZNF141	38.114	0.350977	0.060508	0.646764	zinc finger protein 141
ZNF674	86.5779	0.287018	0.0608732	0.646764	zinc finger protein 674
ZNF721	429.814	-0.271603	0.0600808	0.646764	zinc finger protein 721
ZRANB2	1934.29	0.240282	0.0595809	0.646764	zinc finger RANBP2-type containing 2
ZSWIM5	32.65	-0.339135	0.0595846	0.646764	zinc finger SWIM-type containing 5
MYADM	1850.59	-0.358239	0.0610805	0.647384	myeloid associated differentiation marker
TNFRSF19	82.1742	0.313462	0.0610767	0.647384	TNF receptor superfamily member 19
ZNF595	168.527	-0.261558	0.0610608	0.647384	zinc finger protein 595
PLCXD3	90.8326	0.363574	0.0611837	0.648065	phosphatidylinositol specific phospholipase C X domain containing 3
GADD45G	23.6273	0.365977	0.0612804	0.648678	growth arrest and DNA damage inducible gamma
BCR	652.639	-0.21929	0.0614819	0.648751	BCR, RhoGEF and GTPase activating protein
HDDC3	129.406	-0.279695	0.0614407	0.648751	HD domain containing 3
LAMTOR2	391.957	-0.257394	0.0613797	0.648751	late endosomal/lysosomal adaptor, MAPK and MTOR activator 2
NLRC5	624.652	0.222089	0.0614518	0.648751	NLR family CARD domain containing 5
SLC50A1	272.54	-0.209218	0.0614279	0.648751	solute carrier family 50 member 1
NUMBL	316.99	-0.224374	0.0616322	0.649926	NUMB like, endocytic adaptor protein
OTUD4	891.649	-0.305002	0.0617044	0.650275	OTU deubiquitinase 4
LINC00954	9.31126	0.343781	0.0618426	0.650352	long intergenic non-protein coding RNA 954
OAS3	546.611	0.301933	0.0617772	0.650352	2'-5'-oligoadenylate synthetase 3
PAXIP1-AS2	104.967	0.300363	0.0618249	0.650352	PAXIP1 antisense RNA 2
TULP4	504.248	0.254624	0.0618677	0.650352	tubby like protein 4
ANGPTL4	1521.72	-0.352639	0.0621757	0.65168	angiopoietin like 4
BISPR	72.9743	0.329738	0.0626585	0.65168	BST2 interferon stimulated positive regulator (non-protein coding)
CCNB2	17.2258	0.344509	0.0621908	0.65168	cyclin B2
CHST2	115.042	-0.301683	0.0623929	0.65168	carbohydrate sulfotransferase 2
CMPK2	123.12	0.356732	0.0623021	0.65168	cytidine/uridine monophosphate kinase 2
CWC15	733.37	-0.176196	0.062504	0.65168	CWC15 spliceosome associated protein homolog
CYP1B1-AS1	14.4005	0.363951	0.0622073	0.65168	CYP1B1 antisense RNA 1
DENND2C	63.9971	0.288758	0.0623693	0.65168	DENN domain containing 2C
ERCC5	53.1656	0.281731	0.0621495	0.65168	ERCC excision repair 5, endonuclease
FABP5	1789.71	-0.310774	0.0625058	0.65168	fatty acid binding protein 5
IFIT3	958.63	0.335061	0.0623338	0.65168	interferon induced protein with tetratricopeptide repeats 3
LOC100133985	3.55664	-0.311714	0.0626168	0.65168	uncharacterized LOC100133985
MMGT1	617.644	-0.215894	0.0622361	0.65168	membrane magnesium transporter 1
PINX1	90.0839	-0.283572	0.0622341	0.65168	PIN2/TERF1 interacting, telomerase inhibitor 1
SNORA4	10.9922	-0.363548	0.062482	0.65168	small nucleolar RNA, H/ACA box 4
TDP1	171.262	0.224247	0.0626469	0.65168	tyrosyl-DNA phosphodiesterase 1
TSEN54	82.2792	-0.281142	0.0625698	0.65168	tRNA splicing endonuclease subunit 54
FGF1	716.011	-0.329101	0.0629075	0.652767	fibroblast growth factor 1
GALNS	156.53	-0.252689	0.0629809	0.652767	galactosamine (N-acetyl)-6-sulfatase
GLIPR1L2	39.664	-0.339597	0.062998	0.652767	GLI pathogenesis-related 1 like 2
KDM3A	877.696	0.184803	0.0629831	0.652767	lysine demethylase 3A
NOD1	414.949	-0.261165	0.062864	0.652767	nucleotide binding oligomerization domain containing 1
TMEM108	8.63482	0.335348	0.0628655	0.652767	transmembrane protein 108
L2HGDH	183.263	0.244698	0.0634192	0.655112	L-2-hydroxyglutarate dehydrogenase
PTER	294.906	0.257231	0.0632991	0.655112	phosphotriesterase related
RASGRP3	306.412	0.320814	0.0634475	0.655112	RAS guanyl releasing protein 3
RPS24	12241.5	-0.226095	0.06346	0.655112	ribosomal protein S24
VPS28	615.447	-0.190478	0.0634337	0.655112	VPS28, ESCRT-I subunit
ZNF676	36.007	-0.363809	0.0633309	0.655112	zinc finger protein 676
ATP6V0D2	32.2392	0.310854	0.0635521	0.655657	ATPase H+ transporting V0 subunit d2
ARL15	321.435	0.249366	0.0637937	0.656754	ADP ribosylation factor like GTPase 15
MIR600HG	90.4932	0.255221	0.0638161	0.656754	MIR600 host gene
MTA3	566.117	0.141808	0.0637564	0.656754	metastasis associated 1 family member 3
ZNF397	397.206	0.24635	0.0637996	0.656754	zinc finger protein 397
LEFTY2	12.0392	0.288884	0.0642257	0.660562	left-right determination factor 2
RNU6-2	6.13305	-0.29825	0.064341	0.660932	RNA, U6 small nuclear 2
TRAPPC12	274.58	-0.182198	0.0643402	0.660932	trafficking protein particle complex 12
LINC01126	15.1722	0.362291	0.0644414	0.661556	long intergenic non-protein coding RNA 1126
LOC100379224	19.2713	-0.361329	0.0645046	0.661798	uncharacterized LOC100379224
ABLIM1	4490.4	0.207554	0.0649463	0.662193	actin binding LIM protein 1
AHRR	12.225	0.348813	0.0650109	0.662193	aryl-hydrocarbon receptor repressor
CDCA2	9.9118	0.342197	0.0649956	0.662193	cell division cycle associated 2
EIF5A	1522.18	-0.249843	0.0649558	0.662193	eukaryotic translation initiation factor 5A
HERC5	191.612	0.250069	0.0650285	0.662193	HECT and RLD domain containing E3 ubiquitin protein ligase 5
HTATSF1P2	201.54	0.352459	0.0647845	0.662193	HIV-1 Tat specific factor 1 pseudogene 2
IFITM10	55.455	0.359557	0.064716	0.662193	interferon induced transmembrane protein 10
LDLRAD4	486.63	0.276732	0.0650595	0.662193	low density lipoprotein receptor class A domain containing 4
LOC200772	9.31398	-0.357015	0.0647102	0.662193	uncharacterized LOC200772
MEX3D	56.2221	-0.281131	0.0648541	0.662193	mex-3 RNA binding family member D
MOB3B	282.824	0.239719	0.0645885	0.662193	MOB kinase activator 3B
MTMR14	365.055	0.212426	0.0649284	0.662193	myotubularin related protein 14
SNORA33	10.7061	-0.356044	0.06483	0.662193	small nucleolar RNA, H/ACA box 33
SNRPE	575.257	-0.22598	0.0651388	0.662595	small nuclear ribonucleoprotein polypeptide E
DHFR	797.871	0.315467	0.0652608	0.663195	dihydrofolate reductase
LAMC1	8745.8	-0.18537	0.065341	0.663195	laminin subunit gamma 1
PDPK1	795.494	0.15144	0.0653183	0.663195	3-phosphoinositide dependent protein kinase 1
ZNF354A	338.387	-0.156054	0.0653568	0.663195	zinc finger protein 354A
CCDC103	12.703	0.358218	0.0656121	0.663363	coiled-coil domain containing 103
GTF2E2	516.501	-0.2156	0.0655448	0.663363	general transcription factor IIE subunit 2
NEAT1	51667	0.320667	0.0655818	0.663363	nuclear paraspeckle assembly transcript 1 (non-protein coding)
NFATC2	413.445	-0.350919	0.0655714	0.663363	nuclear factor of activated T-cells 2
SLFN12	138.042	0.276597	0.0654757	0.663363	schlafen family member 12
STOML1	148.003	-0.2142	0.0655641	0.663363	stomatin like 1
ADAM11	14.8781	0.35739	0.0659555	0.664696	ADAM metallopeptidase domain 11
CD28	236.401	-0.360439	0.0658509	0.664696	CD28 molecule
CYFIP2	112.846	-0.331175	0.0659832	0.664696	cytoplasmic FMR1 interacting protein 2
MIR616	14.8645	-0.335218	0.0659034	0.664696	microRNA 616
RCOR1	495.22	0.265324	0.0659568	0.664696	REST corepressor 1
ZNF584	86.0275	-0.262936	0.06592	0.664696	zinc finger protein 584
PHF14	513.483	-0.170686	0.0662083	0.666561	PHD finger protein 14
LOC728673	25.5253	0.357441	0.0662766	0.666845	uncharacterized LOC728673
WDR12	280.476	-0.234293	0.066381	0.667091	WD repeat domain 12
WNT5A	26.5907	0.357863	0.0663582	0.667091	Wnt family member 5A
BTN2A2	178.857	0.259709	0.0666508	0.667847	butyrophilin subfamily 2 member A2
LCORL	133.881	0.258244	0.0665883	0.667847	ligand dependent nuclear receptor corepressor like
MYL9	5774.28	-0.261073	0.0666066	0.667847	myosin light chain 9
RBBP8	276.768	-0.260557	0.0666858	0.667847	RB binding protein 8, endonuclease
SLITRK2	77.9587	-0.330499	0.0666965	0.667847	SLIT and NTRK like family member 2
TM4SF19	67.3451	0.284707	0.0666649	0.667847	transmembrane 4 L six family member 19
C4orf46	131.137	0.264747	0.0668513	0.668994	chromosome 4 open reading frame 46
SCN4B	855.721	0.280894	0.0669194	0.669024	sodium voltage-gated channel beta subunit 4
SLC25A10	216.726	0.29008	0.0669746	0.669024	solute carrier family 25 member 10
SNRNP200	2441.91	0.166251	0.066966	0.669024	small nuclear ribonucleoprotein U5 subunit 200
MIR146A	10.0821	0.300797	0.0670537	0.66907	microRNA 146a
SRPRB	524.555	-0.183355	0.0670595	0.66907	SRP receptor beta subunit
ARFGAP3	747.209	-0.278467	0.0671936	0.669248	ADP ribosylation factor GTPase activating protein 3
DGKE	216.59	0.320338	0.0671399	0.669248	diacylglycerol kinase epsilon
NFKBID	78.3547	0.296171	0.0671978	0.669248	NFKB inhibitor delta
ABAT	125.942	0.243321	0.0673711	0.669411	4-aminobutyrate aminotransferase
AKTIP	655.931	0.155008	0.0678967	0.669411	AKT interacting protein
ALG6	194.455	-0.227896	0.0678958	0.669411	ALG6, alpha-1,3-glucosyltransferase
CDH6	138.545	0.35691	0.0677917	0.669411	cadherin 6
DUSP4	666.634	-0.357946	0.0678113	0.669411	dual specificity phosphatase 4
HAX1	823.645	-0.162581	0.067685	0.669411	HCLS1 associated protein X-1
HCAR2	606.588	-0.343492	0.0678128	0.669411	hydroxycarboxylic acid receptor 2
KCNJ2	103.647	0.344782	0.0672905	0.669411	potassium voltage-gated channel subfamily J member 2
LIG3	146.687	-0.218684	0.0677559	0.669411	DNA ligase 3
LINC00884	6.20069	0.34343	0.0678352	0.669411	long intergenic non-protein coding RNA 884
PMF1-BGLAP	9.18752	-0.348664	0.0678809	0.669411	PMF1-BGLAP readthrough
PMS2P1	229.066	0.201994	0.0677335	0.669411	PMS1 homolog 2, mismatch repair system component pseudogene 1
RABL2A	120.449	0.223645	0.0675376	0.669411	RAB, member of RAS oncogene family-like 2A
SHC4	7.0639	0.352128	0.0675815	0.669411	SHC adaptor protein 4
SYNDIG1L	5.28302	0.332253	0.0673922	0.669411	synapse differentiation inducing 1 like
TTLL3	289.878	0.251727	0.0673873	0.669411	tubulin tyrosine ligase like 3
ZFAT	220.83	0.334024	0.0677553	0.669411	zinc finger and AT-hook domain containing
CD34	3984.63	0.222636	0.0680142	0.669469	CD34 molecule
GPR153	177.047	-0.278317	0.0680231	0.669469	G protein-coupled receptor 153
IL4R	545.73	-0.336114	0.0679654	0.669469	interleukin 4 receptor
SIM1	46.3393	-0.353374	0.0683337	0.671337	single-minded family bHLH transcription factor 1
SNRPD2	806.058	-0.22468	0.0683047	0.671337	small nuclear ribonucleoprotein D2 polypeptide
WISP2	1332.17	-0.306951	0.068278	0.671337	WNT1 inducible signaling pathway protein 2
ARSI	7.0485	-0.286057	0.0689104	0.671489	arylsulfatase family member I
BTF3	4316.2	-0.175868	0.0689926	0.671489	basic transcription factor 3
C12orf73	81.7204	0.258451	0.0695564	0.671489	chromosome 12 open reading frame 73
C16orf59	5.17945	0.31219	0.0699247	0.671489	chromosome 16 open reading frame 59
C2orf42	135.402	-0.213854	0.068834	0.671489	chromosome 2 open reading frame 42
CHN2	111.457	0.344327	0.0690299	0.671489	chimerin 2
CYB561A3	582.275	0.192265	0.0688589	0.671489	cytochrome b561 family member A3
CYP4F29P	50.2683	0.288431	0.06847	0.671489	cytochrome P450 family 4 subfamily F member 29, pseudogene
DLGAP5	18.9435	0.3084	0.0692818	0.671489	DLG associated protein 5
DRAP1	364.513	-0.218797	0.0694842	0.671489	DR1 associated protein 1
EHD3	32.8759	0.356118	0.0684721	0.671489	EH domain containing 3
EIF2AK1	1464.4	0.141021	0.069621	0.671489	eukaryotic translation initiation factor 2 alpha kinase 1
ELANE	9.61553	0.341844	0.0694369	0.671489	elastase, neutrophil expressed
GTF3C3	592.314	0.143692	0.0687039	0.671489	general transcription factor IIIC subunit 3
HNRNPA0	1005.88	-0.216887	0.0700408	0.671489	heterogeneous nuclear ribonucleoprotein A0
HSF2BP	7.55721	0.355877	0.0689915	0.671489	heat shock transcription factor 2 binding protein
IFT22	148.433	-0.248894	0.0692404	0.671489	intraflagellar transport 22
JUN	3036.68	-0.329609	0.0697895	0.671489	Jun proto-oncogene, AP-1 transcription factor subunit
LIN7A	29.9532	0.328199	0.069987	0.671489	lin-7 homolog A, crumbs cell polarity complex component
LOC100130744	91.9993	0.259903	0.068539	0.671489	uncharacterized LOC100130744
LOC400043	85.6465	-0.285112	0.0686984	0.671489	uncharacterized LOC400043
MAP3K13	292.607	-0.222019	0.0685438	0.671489	mitogen-activated protein kinase kinase kinase 13
MOGAT1	13.0588	0.34669	0.0686952	0.671489	monoacylglycerol O-acyltransferase 1
MRFAP1	3228.35	-0.192902	0.0687609	0.671489	Morf4 family associated protein 1
MSH3	432.38	0.242891	0.0697388	0.671489	mutS homolog 3
NBL1	23.9781	0.340001	0.0700211	0.671489	neuroblastoma 1, DAN family BMP antagonist
NEIL1	214.399	0.25096	0.0696926	0.671489	nei like DNA glycosylase 1
NSL1	443.591	-0.161708	0.0691409	0.671489	NSL1, MIS12 kinetochore complex component
PCDHGA9	34.8155	0.339118	0.0691828	0.671489	protocadherin gamma subfamily A, 9
RGPD1	5.76707	0.244874	0.069363	0.671489	RANBP2-like and GRIP domain containing 1
SCN3B	44.496	-0.299684	0.0693984	0.671489	sodium voltage-gated channel beta subunit 3
SEC11A	2230.27	-0.166652	0.0698216	0.671489	SEC11 homolog A, signal peptidase complex subunit
SKP1	5227.76	-0.161166	0.0691344	0.671489	S-phase kinase associated protein 1
SLC35G1	62.8303	0.348672	0.0699629	0.671489	solute carrier family 35 member G1
SMIM20	341.182	-0.208665	0.0697624	0.671489	small integral membrane protein 20
SOWAHC	292.194	-0.317451	0.0700358	0.671489	sosondowah ankyrin repeat domain family member C
SP1	1869.88	0.19201	0.0693462	0.671489	Sp1 transcription factor
STAT1	2416.41	0.212223	0.0691179	0.671489	signal transducer and activator of transcription 1
TCEANC2	255.91	0.231594	0.0700076	0.671489	transcription elongation factor A N-terminal and central domain containing 2
TMEM135	1344.6	0.25331	0.0692352	0.671489	transmembrane protein 135
ZNF805	216.618	-0.209546	0.0697547	0.671489	zinc finger protein 805
ZNRF2	157.276	-0.20844	0.0688576	0.671489	zinc and ring finger 2
C3orf67	19.8332	0.354555	0.0702147	0.671726	chromosome 3 open reading frame 67
CYBRD1	11408.3	-0.22289	0.0702735	0.671726	cytochrome b reductase 1
DBT	609.197	0.198755	0.0702943	0.671726	dihydrolipoamide branched chain transacylase E2
GABPB1-AS1	134.426	0.340424	0.0703073	0.671726	GABPB1 antisense RNA 1
HPRT1	191.983	-0.240636	0.0701106	0.671726	hypoxanthine phosphoribosyltransferase 1
ZZEF1	985.767	0.204095	0.0701594	0.671726	zinc finger ZZ-type and EF-hand domain containing 1
CDC42EP2	343.781	-0.327599	0.0703843	0.672045	CDC42 effector protein 2
EIF4B	6719.77	-0.19097	0.0704212	0.672045	eukaryotic translation initiation factor 4B
AKAP8L	589.323	0.165341	0.0704722	0.672146	A-kinase anchoring protein 8 like
C14orf39	15.7624	0.352224	0.0705953	0.672699	chromosome 14 open reading frame 39
CACNA1D	4.65785	0.340568	0.0708591	0.672699	calcium voltage-gated channel subunit alpha1 D
CES3	27.1329	0.351123	0.0711749	0.672699	carboxylesterase 3
CWF19L1	344.863	0.187676	0.0712656	0.672699	CWF19-like 1, cell cycle control (S. pombe)
DCUN1D3	491.59	-0.330386	0.0713371	0.672699	defective in cullin neddylation 1 domain containing 3
GNPDA2	322.838	0.221399	0.070709	0.672699	glucosamine-6-phosphate deaminase 2
HBS1L	848.024	0.142561	0.0712415	0.672699	HBS1 like translational GTPase
HIST1H2BC	43.0349	0.336876	0.0707534	0.672699	histone cluster 1 H2B family member c
HS1BP3	245.501	-0.186716	0.0709512	0.672699	HCLS1 binding protein 3
HSPA4L	38.2383	-0.342839	0.0709815	0.672699	heat shock protein family A (Hsp70) member 4 like
KCNJ5	161.06	0.351975	0.0708385	0.672699	potassium voltage-gated channel subfamily J member 5
MIR30C2	3.1671	0.311565	0.0708892	0.672699	microRNA 30c-2
MIR4691	6.67414	0.335599	0.0713299	0.672699	microRNA 4691
OTUD5	516.022	-0.133251	0.0710547	0.672699	OTU deubiquitinase 5
PIAS2	394.713	0.181248	0.0711095	0.672699	protein inhibitor of activated STAT 2
PNPLA3	98.9111	0.349881	0.0712679	0.672699	patatin like phospholipase domain containing 3
SURF2	51.8747	-0.254962	0.0710684	0.672699	surfeit 2
TCIRG1	528.319	0.315859	0.0713049	0.672699	T-cell immune regulator 1, ATPase H+ transporting V0 subunit a3
TET3	263.497	0.238934	0.0709513	0.672699	tet methylcytosine dioxygenase 3
ZNF251	518.875	0.228018	0.0709006	0.672699	zinc finger protein 251
ABCA3	271.39	-0.213011	0.0719457	0.672983	ATP binding cassette subfamily A member 3
ACTL6A	539.863	-0.153702	0.0730551	0.672983	actin like 6A
ANO2	122.84	-0.330897	0.0721429	0.672983	anoctamin 2
ARFIP2	394.569	0.145647	0.0727647	0.672983	ADP ribosylation factor interacting protein 2
ARL3	225.306	-0.181862	0.0718103	0.672983	ADP ribosylation factor like GTPase 3
CCDC34	87.8352	-0.283024	0.0732644	0.672983	coiled-coil domain containing 34
CD109	827.766	0.261136	0.0717116	0.672983	CD109 molecule
CKS1B	384.113	-0.192893	0.0716127	0.672983	CDC28 protein kinase regulatory subunit 1B
CMC4	139.102	-0.218575	0.0726341	0.672983	C-X9-C motif containing 4
CRTAC1	13.5451	-0.321452	0.0719766	0.672983	cartilage acidic protein 1
DERL3	7.54305	-0.350843	0.0725995	0.672983	derlin 3
DIABLO	296.387	-0.179977	0.0724962	0.672983	diablo IAP-binding mitochondrial protein
ECE2	14.1924	-0.344508	0.073234	0.672983	endothelin converting enzyme 2
EFCAB13	130.209	0.272964	0.0723678	0.672983	EF-hand calcium binding domain 13
ELOVL6	166.602	0.34814	0.0731558	0.672983	ELOVL fatty acid elongase 6
FAIM2	18.0459	0.347481	0.0715288	0.672983	Fas apoptotic inhibitory molecule 2
FAM129B	536.825	-0.297002	0.0721731	0.672983	family with sequence similarity 129 member B
FAM76B	483.824	0.259557	0.0725163	0.672983	family with sequence similarity 76 member B
FAM86C1	40.606	-0.302923	0.0726557	0.672983	family with sequence similarity 86 member C1
FGF13	292.307	0.309706	0.0724941	0.672983	fibroblast growth factor 13
FLJ32255	73.3069	-0.241478	0.0720324	0.672983	uncharacterized LOC643977
FRMD6-AS1	4.65962	0.327875	0.0730758	0.672983	FRMD6 antisense RNA 1
GAS5	1046.9	-0.221713	0.0725991	0.672983	growth arrest specific 5 (non-protein coding)
LINC00987	64.6131	0.333685	0.0729627	0.672983	long intergenic non-protein coding RNA 987
LINC01347	93.5599	0.33547	0.0728109	0.672983	long intergenic non-protein coding RNA 1347
LOC100996634	59.9113	0.34901	0.0723946	0.672983	transmembrane protein FLJ37396
LRRC37A2	100.209	0.345921	0.0723424	0.672983	leucine rich repeat containing 37 member A2
MED23	552.988	0.161908	0.0732517	0.672983	mediator complex subunit 23
MPC2	929.966	0.294762	0.0726744	0.672983	mitochondrial pyruvate carrier 2
MYLK	1996.95	0.22628	0.0719109	0.672983	myosin light chain kinase
MYOZ1	10.0994	0.311884	0.0731883	0.672983	myozenin 1
NDUFB2	598.837	-0.252916	0.0715611	0.672983	NADH:ubiquinone oxidoreductase subunit B2
NUPR1	1586.61	-0.249446	0.0728712	0.672983	nuclear protein 1, transcriptional regulator
PLEKHA4	296.818	-0.324446	0.0732548	0.672983	pleckstrin homology domain containing A4
PROSC	727.417	-0.140593	0.0727114	0.672983	proline synthetase cotranscribed homolog (bacterial)
PWWP2A	325.672	-0.190387	0.0731331	0.672983	PWWP domain containing 2A
RNF115	322.132	0.216787	0.0730174	0.672983	ring finger protein 115
ROR1-AS1	5.27589	0.294834	0.0716457	0.672983	ROR1 antisense RNA 1
SLC7A1	233.084	-0.339375	0.0730664	0.672983	solute carrier family 7 member 1
STK38L	1565.45	-0.300677	0.0727429	0.672983	serine/threonine kinase 38 like
STK4-AS1	5.25613	-0.347442	0.0727739	0.672983	STK4 antisense RNA 1 (head to head)
TAF10	135.671	-0.261254	0.0719489	0.672983	TATA-box binding protein associated factor 10
WDR48	917.236	0.156855	0.071947	0.672983	WD repeat domain 48
XYLT1	789.255	-0.277164	0.072438	0.672983	xylosyltransferase 1
ZC3H7B	1295.48	-0.180405	0.0717831	0.672983	zinc finger CCCH-type containing 7B
ZNF212	112.755	-0.244926	0.0724288	0.672983	zinc finger protein 212
ZNF587	439.341	0.281321	0.0730435	0.672983	zinc finger protein 587
ADCK3	1427.29	0.297225	0.0736199	0.674369	NA
C9orf40	97.6504	-0.319029	0.0735405	0.674369	chromosome 9 open reading frame 40
PVRL1	125.061	-0.286298	0.0734815	0.674369	NA
RING1	479.868	-0.212242	0.0735856	0.674369	ring finger protein 1
TMEM242	343.472	-0.195159	0.0736405	0.674369	transmembrane protein 242
TRAF4	51.6619	-0.344107	0.0736579	0.674369	TNF receptor associated factor 4
ADRBK2	2888.53	0.281187	0.0737437	0.674783	NA
TAX1BP3	345.843	-0.215953	0.07385	0.675385	Tax1 binding protein 3
AGPAT5	193.561	-0.265939	0.074355	0.675524	1-acylglycerol-3-phosphate O-acyltransferase 5
BEND4	3.19497	0.303872	0.0743722	0.675524	BEN domain containing 4
CISH	134.682	-0.328586	0.0744101	0.675524	cytokine inducible SH2 containing protein
COA3	267.283	-0.208397	0.0744623	0.675524	cytochrome c oxidase assembly factor 3
NKTR	2732.33	0.250833	0.0743709	0.675524	natural killer cell triggering receptor
NR2C2AP	124.187	-0.200638	0.0743054	0.675524	nuclear receptor 2C2 associated protein
NUP155	279.59	0.213619	0.0741597	0.675524	nucleoporin 155
PARN	544.091	0.123505	0.0745035	0.675524	poly(A)-specific ribonuclease
RPLP2	7954.26	-0.286939	0.0740064	0.675524	ribosomal protein lateral stalk subunit P2
SENP8	24.7533	-0.335163	0.0739713	0.675524	SUMO/sentrin peptidase family member, NEDD8 specific
2001-09-01	62.9672	-0.302675	0.0743389	0.675524	septin 1
SHANK3	1651.49	0.252885	0.0745135	0.675524	SH3 and multiple ankyrin repeat domains 3
SKIDA1	26.1554	0.332249	0.0742566	0.675524	SKI/DACH domain containing 1
TRPM4	261.135	0.256676	0.0744211	0.675524	transient receptor potential cation channel subfamily M member 4
UQCRHL	53.4996	-0.339706	0.0741677	0.675524	ubiquinol-cytochrome c reductase hinge protein like
WDR91	404.143	0.246435	0.0742956	0.675524	WD repeat domain 91
LOC100133091	34.772	-0.349255	0.0746735	0.6761	uncharacterized LOC100133091
LTB4R2	44.9256	0.309621	0.0746533	0.6761	leukotriene B4 receptor 2
RGS7BP	12.9677	0.331686	0.0746986	0.6761	regulator of G-protein signaling 7 binding protein
CLMP	3088.88	0.216807	0.0748502	0.676561	CXADR like membrane protein
NDUFS1	1241.66	0.188528	0.0748713	0.676561	NADH:ubiquinone oxidoreductase core subunit S1
PDZRN3-AS1	102.521	0.259841	0.074808	0.676561	PDZRN3 antisense RNA 1
NUP93	362.96	-0.166825	0.0749189	0.676624	nucleoporin 93
ZNF20	5.86553	-0.348577	0.0749639	0.676664	zinc finger protein 20
A2ML1	5.02622	0.293629	0.0751876	0.677802	alpha-2-macroglobulin like 1
ALKBH6	92.3054	0.288752	0.0752119	0.677802	alkB homolog 6
SGK3	8.5773	0.348731	0.0751938	0.677802	serum/glucocorticoid regulated kinase family member 3
PUF60	574.958	-0.201966	0.0752743	0.677997	poly(U) binding splicing factor 60
CHIC1	184.64	0.255426	0.0754099	0.678057	cysteine rich hydrophobic domain 1
CHIT1	457.701	0.265669	0.0755656	0.678057	chitinase 1
DYNLRB1	825.37	-0.210641	0.0755538	0.678057	dynein light chain roadblock-type 1
GAS8	222.036	0.186877	0.0755633	0.678057	growth arrest specific 8
GREB1	58.6765	0.346476	0.0755616	0.678057	growth regulation by estrogen in breast cancer 1
MTSS1	911.501	0.224741	0.0754165	0.678057	MTSS1, I-BAR domain containing
RABGGTA	280.823	0.249921	0.075523	0.678057	Rab geranylgeranyltransferase alpha subunit
LMBR1L	495.249	0.188677	0.0757107	0.678993	limb development membrane protein 1 like
ARF6	1089.2	-0.207487	0.0758725	0.680006	ADP ribosylation factor 6
CAPRIN2	510.434	0.150962	0.0759111	0.680006	caprin family member 2
DYNLL1	2284.18	-0.219054	0.0759868	0.680006	dynein light chain LC8-type 1
SNX29P2	15.5705	0.34582	0.0759765	0.680006	sorting nexin 29 pseudogene 2
GPR55	9.10351	-0.345291	0.0760299	0.680027	G protein-coupled receptor 55
AREL1	386.32	0.176819	0.0761052	0.680083	apoptosis resistant E3 ubiquitin protein ligase 1
OPRK1	18.7778	0.324247	0.0761178	0.680083	opioid receptor kappa 1
COG1	547.456	0.128356	0.07624	0.68012	component of oligomeric golgi complex 1
LINC00982	17.726	0.347296	0.0764059	0.68012	long intergenic non-protein coding RNA 982
POLR2I	118.246	-0.283395	0.0763439	0.68012	RNA polymerase II subunit I
QSOX2	164.075	-0.271217	0.0763024	0.68012	quiescin sulfhydryl oxidase 2
REXO4	186.593	-0.203539	0.0764074	0.68012	REX4 homolog, 3'-5' exonuclease
SLC31A1	653.877	0.233389	0.0763672	0.68012	solute carrier family 31 member 1
STK3	532.626	-0.221884	0.0761867	0.68012	serine/threonine kinase 3
CACTIN-AS1	3.03341	0.29921	0.0766141	0.680144	CACTIN antisense RNA 1
MAP3K7	749.913	0.158857	0.076465	0.680144	mitogen-activated protein kinase kinase kinase 7
NPM1	5191.92	-0.227014	0.0765282	0.680144	nucleophosmin
NRIR	9.65545	0.338139	0.076603	0.680144	negative regulator of interferon response (non-protein coding)
RAB32	324.839	-0.220877	0.0765756	0.680144	RAB32, member RAS oncogene family
MGAT5B	4.81814	-0.337628	0.0766934	0.680486	mannosyl (alpha-1,6-)-glycoprotein beta-1,6-N-acetyl-glucosaminyltransferase, isozyme B
ALPK3	486.559	0.335926	0.0768688	0.681427	alpha kinase 3
RAP2C-AS1	64.537	0.313488	0.0769219	0.681427	RAP2C antisense RNA 1
TRA2B	1769.05	-0.282993	0.0769221	0.681427	transformer 2 beta homolog (Drosophila)
LRP10	1215.2	-0.103283	0.0769802	0.68158	LDL receptor related protein 10
ACSS2	2738.91	0.224955	0.0772646	0.68252	acyl-CoA synthetase short-chain family member 2
C9orf69	233.914	-0.18227	0.0772966	0.68252	chromosome 9 open reading frame 69
CBX5	1094.79	0.183787	0.0773881	0.68252	chromobox 5
CMTM3	606.644	-0.227019	0.0771613	0.68252	CKLF like MARVEL transmembrane domain containing 3
DDX50	773.23	-0.16589	0.0773805	0.68252	DEAD-box helicase 50
DSC3	3.08354	0.209872	0.0772843	0.68252	desmocollin 3
LINC01000	1471.23	0.295502	0.0774284	0.68252	long intergenic non-protein coding RNA 1000
PDE7B	164.507	0.315628	0.0774549	0.68252	phosphodiesterase 7B
UBQLN2	392.863	-0.185991	0.0774351	0.68252	ubiquilin 2
RBM4	669.629	0.219316	0.0775129	0.68267	RNA binding motif protein 4
AFF3	453.153	0.258837	0.0777029	0.682826	AF4/FMR2 family member 3
ARMC9	81.5117	0.307727	0.0779544	0.682826	armadillo repeat containing 9
B3GAT3	216.287	-0.200536	0.0779811	0.682826	beta-1,3-glucuronyltransferase 3
CCDC90B	733.466	-0.158995	0.0779476	0.682826	coiled-coil domain containing 90B
CS	4531.38	0.213908	0.0775887	0.682826	citrate synthase
CYP2B7P	30.1053	0.345387	0.0779733	0.682826	cytochrome P450 family 2 subfamily B member 7, pseudogene
PUS7	235.072	-0.277556	0.0779635	0.682826	pseudouridylate synthase 7 (putative)
SUSD5	31.4034	0.345196	0.0777788	0.682826	sushi domain containing 5
TMEFF2	4.52182	0.269196	0.0776161	0.682826	transmembrane protein with EGF like and two follistatin like domains 2
TMEM205	382.01	-0.194348	0.0778105	0.682826	transmembrane protein 205
ZNF275	537.748	0.257197	0.0778325	0.682826	zinc finger protein 275
ACTR1B	579.028	-0.164539	0.078067	0.682861	ARP1 actin-related protein 1 homolog B, centractin beta
MSS51	96.52	0.245028	0.0780459	0.682861	MSS51 mitochondrial translational activator
FAM49B	1037.47	-0.200202	0.078139	0.683132	family with sequence similarity 49 member B
TSSC2	98.5521	0.287317	0.0782008	0.683314	tumor suppressing subtransferable candidate 2 pseudogene
MRO	139.595	0.308608	0.0783067	0.683881	maestro
SLC35F6	385.697	-0.176076	0.0784783	0.685021	solute carrier family 35 member F6
DHX30	498.036	-0.178588	0.0786919	0.685569	DEAH-box helicase 30
LINC00493	364.416	-0.224872	0.0787056	0.685569	long intergenic non-protein coding RNA 493
LRRC34	123.217	0.256429	0.0786988	0.685569	leucine rich repeat containing 34
ZMYM6NB	286.652	-0.213772	0.0785956	0.685569	NA
GPSM2	92.0525	0.344086	0.0788187	0.685838	G-protein signaling modulator 2
SLITRK6	9.09434	0.325419	0.0787783	0.685838	SLIT and NTRK like family member 6
ADAD2	3.78479	0.278065	0.0789306	0.686095	adenosine deaminase domain containing 2
EML2	246.495	-0.214058	0.0789267	0.686095	echinoderm microtubule associated protein like 2
RDH14	14.1467	0.331624	0.0790878	0.687104	retinol dehydrogenase 14 (all-trans/9-cis/11-cis)
CCDC158	32.0375	0.337995	0.0792027	0.687538	coiled-coil domain containing 158
LPCAT2	487.634	0.224464	0.0792615	0.687538	lysophosphatidylcholine acyltransferase 2
PSENEN	418.586	-0.205457	0.0792307	0.687538	presenilin enhancer gamma-secretase subunit
USP6NL	280.251	-0.204951	0.0794187	0.688543	USP6 N-terminal like
OSBPL9	1754.24	0.133882	0.0794982	0.688874	oxysterol binding protein like 9
C19orf18	21.5321	-0.29689	0.0796892	0.689339	chromosome 19 open reading frame 18
CLVS1	22.6297	-0.342454	0.0796579	0.689339	clavesin 1
GUSBP11	319.757	0.174916	0.0796676	0.689339	glucuronidase, beta pseudogene 11
SPIN3	292.476	0.255291	0.0797173	0.689339	spindlin family member 3
ACE	454.585	0.304165	0.0799859	0.690401	angiotensin I converting enzyme
FGF7	886.142	-0.301056	0.0800437	0.690401	fibroblast growth factor 7
JMJD8	385.607	-0.195295	0.0799129	0.690401	jumonji domain containing 8
PLEKHG1	486.636	-0.337414	0.0800471	0.690401	pleckstrin homology and RhoGEF domain containing G1
TCP1	2696.76	-0.230567	0.0800197	0.690401	t-complex 1
EFNA5	240.587	-0.272343	0.08012	0.690672	ephrin A5
ZNF208	81.093	-0.339249	0.0801615	0.690673	zinc finger protein 208
AMACR	29.4947	0.338123	0.0803083	0.690718	alpha-methylacyl-CoA racemase
FAM122C	64.9796	0.287878	0.0803324	0.690718	family with sequence similarity 122C
LINC00665	61.7546	0.282572	0.0803095	0.690718	long intergenic non-protein coding RNA 665
PPFIA4	10.6168	0.335724	0.0802973	0.690718	PTPRF interacting protein alpha 4
FAM90A1	4.71728	0.336451	0.0805098	0.690818	family with sequence similarity 90 member A1
FRG1B	359.602	0.292371	0.0805089	0.690818	NA
PRPSAP2	228.038	-0.182762	0.0805041	0.690818	phosphoribosyl pyrophosphate synthetase associated protein 2
SET	2505.34	-0.193217	0.0804038	0.690818	SET nuclear proto-oncogene
RAB11FIP1	632.092	0.223855	0.080556	0.690819	RAB11 family interacting protein 1
RHEB	1115.56	-0.230426	0.0807171	0.690819	Ras homolog enriched in brain
SLC7A8	284.87	0.265935	0.0807053	0.690819	solute carrier family 7 member 8
SNORA45A	11.3128	-0.331195	0.080707	0.690819	NA
TRAF3	434.224	-0.162599	0.0807014	0.690819	TNF receptor associated factor 3
ABCC1	620.132	-0.183859	0.0811093	0.691653	ATP binding cassette subfamily C member 1
ANKRD20A12P	263.349	0.322286	0.0808587	0.691653	ankyrin repeat domain 20 family member A12, pseudogene
C3orf52	15.8761	0.34185	0.0811504	0.691653	chromosome 3 open reading frame 52
EPHA7	8.94488	0.27151	0.0810868	0.691653	EPH receptor A7
FHOD3	50.0474	0.340323	0.0811692	0.691653	formin homology 2 domain containing 3
PPM1K	283.537	0.218275	0.0811971	0.691653	protein phosphatase, Mg2+/Mn2+ dependent 1K
S100A11	3348.31	-0.257717	0.0810896	0.691653	S100 calcium binding protein A11
SYT12	22.2023	-0.341622	0.0812132	0.691653	synaptotagmin 12
WTAP	1198.13	-0.273573	0.0810532	0.691653	Wilms tumor 1 associated protein
ZNF573	40.7332	0.34027	0.0812294	0.691653	zinc finger protein 573
HES4	12.1628	0.341639	0.081338	0.691842	hes family bHLH transcription factor 4
VWA1	133.459	-0.275474	0.0813761	0.691842	von Willebrand factor A domain containing 1
ZNF790	101.229	0.20429	0.0813603	0.691842	zinc finger protein 790
CSRP1	1278.3	-0.230209	0.0815611	0.692104	cysteine and glycine rich protein 1
KIAA0754	65.9651	0.335812	0.0816013	0.692104	KIAA0754
PPARA	405.818	0.175942	0.0816145	0.692104	peroxisome proliferator activated receptor alpha
SSC4D	59.1515	0.337442	0.0815318	0.692104	scavenger receptor cysteine rich family member with 4 domains
ZNF70	60.3772	0.26554	0.0815175	0.692104	zinc finger protein 70
KRT5	76.6828	0.340356	0.0818677	0.693193	keratin 5
LOC440434	249.456	0.197316	0.0817908	0.693193	aminopeptidase puromycin sensitive pseudogene
PIKFYVE	1177.37	0.202306	0.0818579	0.693193	phosphoinositide kinase, FYVE-type zinc finger containing
ABCD3	946.598	0.137244	0.0820823	0.693234	ATP binding cassette subfamily D member 3
ARHGEF10	882.615	-0.184191	0.0821767	0.693234	Rho guanine nucleotide exchange factor 10
GAN	20.7215	-0.33809	0.0822467	0.693234	gigaxonin
KIF14	13.5505	0.322815	0.082212	0.693234	kinesin family member 14
NRIP3	70.0977	0.33491	0.0820778	0.693234	nuclear receptor interacting protein 3
PIK3IP1	989.066	0.265785	0.0819298	0.693234	phosphoinositide-3-kinase interacting protein 1
SPTSSB	5.643	0.269222	0.0820502	0.693234	serine palmitoyltransferase small subunit B
TTYH2	159.414	0.289109	0.0819742	0.693234	tweety family member 2
ZNF815P	27.1862	0.291333	0.0821839	0.693234	zinc finger protein 815, pseudogene
CCT6B	87.2486	0.312205	0.0824355	0.694124	chaperonin containing TCP1 subunit 6B
SRSF12	3.54447	-0.244976	0.0824197	0.694124	serine and arginine rich splicing factor 12
LEF1	25.9615	-0.337029	0.0825507	0.694392	lymphoid enhancer binding factor 1
PYGB	1540.11	0.166456	0.082539	0.694392	phosphorylase, glycogen; brain
CDIPT	597.389	-0.136339	0.0829169	0.696169	CDP-diacylglycerol--inositol 3-phosphatidyltransferase
COBLL1	3583.14	0.212572	0.0832186	0.696169	cordon-bleu WH2 repeat protein like 1
DBP	76.2878	0.338132	0.0831294	0.696169	D-box binding PAR bZIP transcription factor
FAM168A	913.439	0.193428	0.0832212	0.696169	family with sequence similarity 168 member A
GNS	8667.19	0.210093	0.0831112	0.696169	glucosamine (N-acetyl)-6-sulfatase
LINC00341	1358.17	-0.211281	0.0829674	0.696169	long intergenic non-protein coding RNA 341
LOC100506844	66.2518	0.241584	0.0829071	0.696169	uncharacterized LOC100506844
METTL7B	10.5884	-0.336205	0.0830117	0.696169	methyltransferase like 7B
MIR3671	5.20222	0.283945	0.0828962	0.696169	microRNA 3671
MPND	81.9293	-0.270443	0.0830403	0.696169	MPN domain containing
USP20	251.069	-0.200369	0.0831485	0.696169	ubiquitin specific peptidase 20
ASB8	582.709	0.148301	0.083516	0.696391	ankyrin repeat and SOCS box containing 8
CIDEA	1250.99	-0.337246	0.0835911	0.696391	cell death-inducing DFFA-like effector a
FAM177A1	768.886	-0.206749	0.0836011	0.696391	family with sequence similarity 177 member A1
MRPS2	173.108	-0.235784	0.0835067	0.696391	mitochondrial ribosomal protein S2
NEO1	415.063	0.266314	0.0833073	0.696391	neogenin 1
[truncated: 24,366 more rows]

## Sheet: DOWN_genes
Table 1b. Refseq genes downregulated in IIH SC adipose tissue at p<0.05
HSPA1A
HSPA1B
HSPA6
SRPX
LMOD1
FMO3
VIM
FKBP4
MAFF
IGLL5
TCOF1
RPS12
RPLP1
RPS5
SFPQ
CD151
DDAH2
GRB14
SNORA52
PLIN2
GSTP1
VTRNA1-2
RPL18A
RPL34
RPS21
SERPINH1
FAM50A
HRASLS
FAM171A1
PNMA1
CIB2
RPS13
AVEN
CTF1
DPP6
FAM71A
YWHAH
RPL30
CENPV
HSPA1L
C11orf65
ABHD14A
LAMC2
LGALS1
MEST
MUC16
NES
PEG3
ZBTB12
SCARNA9
RPL27
ALDH1A3
FAU
HSP90B1
SNORA20
ERGIC1
LMO3
RPL10
RPL22L1
RPS26
RPS6
TXN
RPS19
KIF7
MRPL18
BRK1
RPL9
PLP2
EEF1A1
PTGES3
RPL5
CLIP2
PEA15
RPL23A
RPL36
MB21D2
IMPA2
CERS2
IGFBP4
RPL10A
RPS3
ELAC1
PIM1
PSMB6
C5orf30
PPIL1
EEF1B2
RPL27A
IFNGR2
IDNK
LYRM4
PCBP1
RPL32
RPS27A
FBLN7
ANG
CSF1
POMGNT1
RPS16
TRAF2
RPL19
FZD8
MT1DP
COMMD6
CLIC1
FST
MT1L
CFDP1
COMMD1
IER2
KLRB1
MYL12B
PCID2
C12orf45
MRPL24
FYN
NUDT3
RPL35
RPS15A
RPS4X
SEC23B
SUGT1
SUMO2
TAGLN
JCHAIN
RPL3
RPL36A
UXT
UBE2M
KRTCAP2
HABP4
TPBG
LOC101927650
RPL38
RPL29
CKAP4
CDR2
SMYD5
FAM60A
ILK
RPS25
ANAPC11
KLC2
YWHAQ
TRIB1
ZNF75A
ZNF436
DOK5
TOMM7
RPL18
PCSK1
RPS3A
RPL22
TAF7
EEF1D
GAR1
TTLL12
RPL11
CCL8
CCT4
DNAJB2
DUSP8
NOP2
PDIA6
RPL37A
RPS29
RPS8
DPT
ATP5E
RPS11
TIMM22
CAPNS1
FAM57A
FGFBP2
LINC01057
MANF
MATN2
NFYA
RNASE4
RPL35A
RPS28
WDR34
FAM84A
TRAF6
PRRT3-AS1
AEBP1
GABARAPL1
KLF11
RPL7A
STON1-GTF2A1L
PCOLCE2
TNFRSF10D
ALDH3A1
CRIP1
ENSA
FFAR3
HINT1
HSPH1
KIAA1644
NDUFAF2
PVRL3-AS1
RPLP0
RPS7
TOP1MT
ACTG1
SYDE2
CCT7
EEF1G
NHP2L1
RPL14
PDGFA
AGPAT1
CCNL1
HYOU1
P4HA3
TPT1
SRI
WTIP
PTGIR
SNAP47
GNAS
MAP7D3
PAPPA
RPL7
CHTOP
OR7E14P
RIC8A
STARD3NL
ZNF285
EDF1
PTPN2
RPL26
THBS1
S100A3
BMPER
FBL
GAREM
PKNOX1
S100A6
UBQLN4
IRX6
CHMP4A
CCT3
LAMP1
TCF15
KDELR1
METTL9
SRSF7
DDX31
FOXP1
LOC654342
MYEOV2
RPS10
CTLA4
GDI1
SRF
TMEM39B
TSLP
HNRNPA1
MEF2BNB
RPL4
CNKSR1
DNAJB1
DNLZ
ETHE1
INAFM1
MYDGF
PA2G4
PROKR1
RAD23A
TMEM232
TAF12
ZNF329
PLAC8
RCN1
ZSCAN21
RBM14
UTP6
PRDX4
RPL6
PARK7
RFNG
EMG1
GNB2L1
RBM10
SNORA28
GREM1
SNORA27
MSL2
FAM161B
MTURN
MYOM2
LAGE3
CHORDC1
CTGLF12P
EIF3D
FXR2
LOC101929771
MTHFD1L
PRMT1
TNFRSF11B
TXNL4A
VCAM1
ZFP36L1
RHOG
ABHD17C
WBP2
CHPT1
NKG7
FMO2
MAF1
RPL28
MRPL54
HOXD9
PSMC3IP
OST4
LINC00313
NHP2
RPL12
SSR4
C3orf38
RMRP
PEPD
SERPINE2
AURKAPS1
B3GAT1
C19orf53
EBLN2
EFEMP2
FUT1
NUP62
RPL31
SLC13A5
SPR
UBA52
ZNF274
C18orf42
KRT10
MRPL17
SFRP1
CFAP20
RNF138P1
RPL24
SACS
TMBIM1
ADRB1
NUS1
ZC3HAV1
TNNT3
COTL1
IMPDH2
PSMB7
BOP1
ANKH
PRPF19
RPSA
C17orf89
B3GLCT
ISM1
PSME2
PTMA
AKR1B15
C12orf57
CMSS1
CNIH1
DCTPP1
HSP90AB1
HTRA2
KCNA4
MYPOP
PPID
RBM18
RPL39
RRAS2
S100A10
SLC25A43
SMAGP
TCL1A
TMEM256
TUBA1A
SUMF1
RPS9
SEMA3B-AS1
ZNF74
SLC27A4
LMNA
TSPAN31
ATAD3C
TES
CHAC2
MIR4426
ECSIT
GOLGA3
NUTF2
TUBB6
EFS
HSPA5
PDAP1
PBXIP1
LOC100996286
CCZ1
PM20D1
PIGU
SDSL
N6AMT2
ARC
SNORD101
PTRF
TCONS_00029157
UBL5
PDCL3
CCL19
MTERF3
PPIL6
RBM6
CRY1
LOC100128993
CD200
C2CD2
PPP2CB
ARPC1A
DPH3
HOXD8
PFDN5
RPL37
SEC61B
SERTAD1
TOR3A
BANF1
FRA10AC1
MRPL52
CTDNEP1
FABP4
FCGR2A
LTBP2
PAPSS2
PKDCC
TNKS1BP1
POLR2J
SFXN4
DAD1
DLC1
DNAJC14
AHSA1
FTSJ1
SELK
TNFSF14
LCN10
NACA
EMD
CTDSP1
MIR650
TST
BCL7C
ANK2
FLOT1
GPX3
LDLR
MCUR1
PLA2G2A
POLR2F
RNF130
SF3B4
TP53
S100A13
CDK2AP1
SIX2
TMEM258
SELT
SEMA4F
STYXL1
UBE2D2
ANKRD36B
CHMP4B
CX3CL1
FLII
FN3KRP
MAGOHB
SNX10
TUBA1B
PRKCSH
RANGAP1
RPL15
PPA1
SNCG
LIG4
LINC00920
GTPBP2
RPS27
SLC4A2
IER3IP1
C11orf1
CD59
RANGRF
GLRX
TMEM116
ASCC3
B4GALT3
BRI3
SVBP
YBX1
C10orf25
HNRNPL
RRAS
SNORD100
FTH1
PSPH
ZNF557
TPM4
FAM149B1
SNORD10
LAMA4
TSEN34
OTUD1
COLEC11
CYP27B1
EIF1
FOXF2
IWS1
LENG1
MB
MFGE8
MINOS1
MIR497HG
MRPL27
SRM
STIP1
TNIP2
UNC5B
LGI1
IQCB1
KRT1
DSE
METAP1
TCEANC
YBX3
INHBB
RRP7A
C8orf4
ID2
DYNC1I1
MANBAL
NELFE
VEGFC
CYP2C8
PRR5L
PSME1
CAMTA1
CASKIN2
GRAMD3
PPP1R36
KRT8
MAP3K10
JOSD1
RHOC
HSPD1
SMIM19
SPRYD7
BCAT2
C7
DCPS
FKRP
HCAR3
MAPRE3
SLC1A5
SNORD2
THAP2
TOMM5
DPH5
GPN3
PDLIM3
SSR2
CBR3
KCNS3
CYSTM1
LOC100129534
PTOV1
TSIX
HIST1H2BD
ZFHX2
NMI
HNRNPU
KCTD1
PIGF
SRRM3
ESM1
FBXL7
KIAA0226L
LMAN2
NOCT
NOLC1
POLD2
SDF2
SIM2
TMSB10
ZNF239
AASDH
TGFB1I1
EFEMP1
PTMS
ST6GALNAC6
MPP6
CHCHD5
ADAMTS15
C1QTNF7
HOMER1
MALAT1
RASSF1
STT3A
NENF
NFKB1
RPL36AL
EIF3I
KIFAP3
TTC27
ABCA8
LEPR
RFK
COX20
FLJ42969
PDCD2L
LITAF
DUSP6
ZNF614
COX17
IL2RB
PMVK
S100P
PLEKHG2
AKAP1
LOC388692
VASP
AUP1
LINC01220
TMED9
CCDC153
KLHL13
CNTNAP4
MZB1
ERBB2
EIF3G
FHL2
LMNB1
MEAF6
NDN
PCMT1
PGRMC1
TALDO1
TMEM216
C6orf99
C8orf89
CCNI2
CERKL
CLSTN2-AS1
ERICH5
GNAT1
HAMP
HIF1A-AS2
HMHB1
HOXA-AS3
IDI2-AS1
JAZF1-AS1
KRTAP5-AS1
KSR2
LINC00603
LINC00626
LINC00635
LINC00691
LINC01287
LOC100129316
LOC100132057
LOC102723729
LOC105447648
LOC729296
MGC2889
MIR1248
MIR659
NPSR1-AS1
NRADDP
PPP1R17
RNU12
RNVU1-19
RPS16P5
SLCO5A1
SLFNL1
SMG7-AS1
SMIM9
SMPDL3B
SNORD19B
SNORD50B
TNFRSF13B
TPBGL
ULBP1
VTRNA1-1
ZNF705E

## Sheet: UP_genes
Table 1c. Refseq genes upregulated in IIH SC adipose tissue at p<0.05
HNRNPU-AS1
FADS2
NFYC-AS1
STAG3L2
DNM3OS
HCG27
MIR143HG
LINC01355
MAGOH2P
PDZD3
RBM33
SREBF1
NRXN1
LINC00472
EPB41L4A
OLMALINC
IFT81
TNK2
HOXA11
PLEKHG5
LUC7L3
EPHB2
FADS1
HIF3A
LINC00969
MIR145
NDST1
NEBL
PTCH2
RBM44
ZNF736
ZFP41
CACNA1H
DDX26B
KIF26A
SLC38A11
STARD7-AS1
ZKSCAN8
ZNF345
FCN2
FGF13-AS1
IPO5P1
SUGP2
TP53INP1
LOC729218
IPP
NPTN-IT1
MIR452
EPSTI1
ENOSF1
GPATCH8
GLUD1P3
LINC00643
LINC01089
QPRT
TMEM120B
FLYWCH1
RAD51-AS1
RPL32P3
CREBZF
EPM2AIP1
LRRTM2
RNF139-AS1
PHF7
SORBS2
MAPK10
FSIP2
KIAA1468
METTL21EP
TGM1
CDKL1
SSUH2
ZBTB6
TRHDE-AS1
KIAA0907
PDE4C
CDH19
HSPA12A
CTTNBP2
RERGL
CETP
C15orf52
CARF
MAVS
TPCN2
TRIM66
IDH2
A2M
C1orf220
CASZ1
DIDO1
FAM218A
STAG3L3
THUMPD3-AS1
SH3BP5-AS1
POLR2J3
TRIM52
FASN
HEATR5B
LOC100506746
NRDE2
HILPDA
ZNF500
SFRP2
LRRN3
PLCD4
GALNT15
SPATA6
C1orf145
APOE
C2orf15
CNTN6
DNAJC18
LOC100129550
TNFRSF21
TSC1
TBRG1
LTB4R
ANXA2P2
KCNQ1OT1
LINC01004
RSAD2
ZNF738
MIR224
ANKAR
SLC36A2
ARRDC2
LENG8
NSD1
NABP1
POLR2M
MAPK8IP3
ACACA
LINC00889
ZBTB40
MMP13
LRRTM4
ARMCX4
HERC6
FAM219B
DLEC1
NUP43
SAP30L-AS1
SLC16A12
RASSF4
ZNF440
WDR33
GPAM
PKNOX2
ADAMTS6
CACNA1A
SCD
GPT2
HERC2P2
MFSD8
ADD3-AS1
FAM69B
FAM66D
ZNF385A
LINC01474
PARP14
VWCE
RAB43
AFF2
AGBL3
BTAF1
FAT3
GYS1
MAP2
SKP2
UNKL
N4BP2L1
MYLK4
HOXA11-AS
AGAP2
MIR331
MTF2
ANOS1
C17orf53
LOC339874
PIK3IP1-AS1
SNHG7
KLHDC4
TMEM72-AS1
ZNF224
COX15
AFAP1L2
ME1
NBPF3
STX16-NPEPL1
ZNF33A
C16orf71
HMGCLL1
VPS39
AGFG2
DDX17
DHDDS
FER1L6
GBP4
IFI44L
KCP
SBF2-AS1
SPPL2B
SUZ12P1
TECPR1
TMEM132B
TMEM69
ZNF445
NHLRC3
UNC93B1
RASAL2
SEC31B
PTCH1
KCNC3
CIPC
ETNK2
MYO1H
PLEKHG3
SLC5A4
ATP6V1A
ANO5
EPB42
SENP5
ENTPD3
LOC730102
MIR27B
PIPOX
AKAP7
NEMP1
SNORA70F
BDH1
LINC01230
LOC101929719
PON3
PMS2P3
AGAP4
AGL
ARHGEF9
CECR2
LOC101928020
NUDT16
ACTG1P4
LUC7L2
KIAA0391
ELP3
STK35
PAXIP1-AS1
DOCK3
GATAD1
LTF
PDCD6IP
POU2F1
UVSSA
ZNF540
WDR66
CLDN1
MAML1
PMS2
PSMA3-AS1
CBX3P2
HACD2
LINC00173
MIR5047
CA3-AS1
IFI44
TBC1D3C
BACE1-AS
STX1B
ABCC6P1
GOLGA6L4
ACOX1
FBXO38
LOC100270804
KRT79
NDUFA10
ZNF346
CXorf23
ZNF234
ABCA2
CLPX
CASP12
LPPR4
TBL1X
FMOD
GALNT18
SCEL
THAP9-AS1
FTX
GAPVD1
EPG5
CMTR1
DTX1
LOC554206
MC1R
PARP12
SNTB1
ZNF391
KRT14
MYRIP
C6orf141
MTMR10
C2orf27A
LOC202181
MRPS25
STX6
BAIAP2
GLDN
NAALAD2
PIGQ
TIAF1
C5AR2
ZNF791
CYP4X1
SPEF2
MYSM1
NEU3
PYGM
TDRD1
ZNF528
DHFRL1
C8orf44
LINC01006
LOC401320
PIGL
AXIN2
CKAP2
GPATCH11
MFSD6
MME
NDRG4
IPW
IQSEC3
LINC01176
SCN7A
TAOK2
TBX2
TCTEX1D1
ZHX3
BIRC7
ACADSB
CAPN10-AS1
FGD6
FRY
LOC642846
MTIF2
SLC23A2
TDRD9
AP4E1
LINC00910
LOC101927415
TMEM38A
ZNF776
STK31
ZNF12
TNFRSF25
BET1L
MXD3
PABPN1
TTC14
ZNF136
AACS
ABO
ADRA2B
BCAS3
CCZ1B
CRIPAK
ENTPD5
IKBKB
KDM3B
LOC100506258
LOC652276
NFASC
NPEPL1
PNISR
POT1
SCARNA15
SEC24B-AS1
SEPT7P2
ST18
TMEM17
XPNPEP3
ZNF785
TMEM74B
TPSD1
DBNDD1
ZSCAN16
ZDHHC11
ARHGDIG
KLHL41
LINC01330
TCP11L2
FAM117B
ZNF337-AS1
DCAF16
SDHAP1
SHPK
USP19
PRUNE2
RAD51D
B4GALNT1
LOC440300
SPX
DNAJC3-AS1
ALDOC
ZNF213-AS1
ACAD11
ZKSCAN2
IFIT2
TSHR
GTSE1
AKR7L
FLYWCH2
OVGP1
FBRSL1
HBG2
COL7A1
LOC103611081
ZNF767P
ADRB3
DIP2C
PLCG1-AS1
FAM46B
LAIR1
NLGN1
CDR2L
SIN3B
CPNE4
HBP1
ZNF23
CCNE1
PAPSS1
CD302
COBL
LDB3
LINC01260
PLA2G4A
TRIM56
UQCC1
USP30
CDS2
CFAP221
LOC220729
WSB1
DYNC2H1
ERMARD
HTT
KIF4A
PBX1
ZNF417
ZNF621
DSC2
ZNF461
ABCA11P
JRK
LOC391322
ALS2CL
ARID4A
COL9A3
DHCR24
DHTKD1
DIRC3
EHD4-AS1
FGFR3
LENG8-AS1
MAU2
NOS1AP
P2RX1
SAMM50
PNN
VSIG2
FMO5
LINC00607
BTN3A3
C18orf32
PLAT
TFDP2
GIT2
LANCL2
LDB1
ZNF43
RP1L1
MANEA-AS1
SLC9B1
KIF27
SLC25A12
LNX1
MUC3A
PALM2-AKAP2
MRE11A
EFHB
ZMIZ1-AS1
C9orf139
SNORA16B
KLHL3
C14orf80
ANAPC2
CPSF6
LINC00504
SHMT1
TRAPPC6B
TREX2
AOC4P
DLEU2L
OGT
PCLO
ZNF3
LOC100288069
POLR2B
STX3
PLAG1
VPS41
ATG14
BMS1P4
ZDHHC24
TTN
FAM229A
CTC-338M12.4
EME1
FAM35A
GRIA3
LIFR-AS1
NRIP2
RPS6KA2
SCARB1
SH3D21
ZNF552
CIAO1
LINC01305
NIPAL2
LOXL2
TBCEL
POLG2
DMPK
NXPH4
BBOX1
LCNL1
MMP7
TTC30A
LINC01484
LINC01515
SATB2
TRIM52-AS1
CCNL2
SLC22A12
TBC1D8
PSD
ABCB9
B4GALT6
C20orf24
DBI
DIRAS3
GDA
IFIT5
KCNJ1
KIF20B
LINC01128
LNX2
LOC101928068
MAN1B1-AS1
OLFM2
PDK1
SCGB1B2P
TNFAIP6
TTC39B
TENM2
PHYHIPL
DEPDC5
KIF18B
SS18L1
DNHD1
ATP5S
ACAT2
SNHG10
TPT1-AS1
ZNF888
AMY2B
VIPR1
ANKRD6
STBD1
ZNF175
B3GALT2
C5orf56
DCAF8
ZNF273
RANBP3L
HSPBAP1
PBK
GOLGA8O
PDPR
SCRN3
LAMB4
TM6SF1
D2HGDH
BRIP1
PDCD4
LOC100130476
SHOX2
P2RY14
PATL2
LOC101927027
MAB21L1
MKL2
MMP17
NIPBL-AS1
SPINK5
TSGA10
WNT16
LIMD1
MALT1
TM4SF19-TCTEX1D2
C17orf80
CROCCP3
LINC01186
C20orf96
SLC35F1
TMEM132A
ZNF625
BTC
MEGF9
ZBTB5
CLDN11
CLDN4
ENPP5
MAP7
RNPC3
SERINC5
TREML1
USP6
ZNF605
ATP8A2
TNKS2-AS1
FZD6
CC2D2B
C1orf140
FAM71F2
PDXK
PER3
SPTLC3
ZNF514
C5orf63
ANKRD29
MCTS1
THSD4
LOC100132356
PHEX
ADGRL1
LOC645434
WDR11
ZNF629
ZNF837
ANKRD13A
LOC101928505
ZNF709
KCTD7
OAS2
AMPH
ADAM1A
CHI3L1
GPR12
PAXBP1-AS1
RIC1
SZT2
DDX46
HRC
POLA2
ZNF572
NTRK3
PHKA1
ARHGEF16
CLEC1A
DDX58
LMLN
LOC101927468
SLC26A10
ZNF75D
HCG26
WAC-AS1
SLC6A7
CA3
SLC24A3
FAM221A
H1F0
MRPL45P2
ZNF169
ERBB3
DCUN1D2
PCYT1A
CIART
CIR1
GNMT
GPN2
LINC01010
NCOA3
ALX3
ANKRD18DP
BCAN
CELF4
CLCN1
COL10A1
DPYS
FAM182A
FLJ31356
LOC100506551
LRCOL1
MIR1249
MIR1307
MIR4645
