# Supplementary material for: Systemic and adipocyte transcriptional and metabolic dysregulation in idiopathic intracranial hypertension
Source: JCI Insight. 2021 May 24;6(10):e145346. doi: 10.1172/jci.insight.145346 (PMC8262372; doi:10.1172/jci.insight.145346)
Supplement: Supplemental Data Set 2 [file jciinsight-6-145346-s015.xlsx]

## Sheet: Supplemental table 2
Table2: Gene ontology clusters of downregulated genes in SC adipose tissue (DAVID analysis)
Annotation Cluster 1	Enrichment Score: 31.167050953013295
Category	Term	Count	%	PValue	Genes	List Total	Pop Hits	Pop Total	Fold Enrichment	Bonferroni	Benjamini	FDR
GOTERM_BP_FAT	GO:0045047~protein targeting to ER	66	9.66325	1.78507e-70	RPL4, RPL5, RPL30, RPL3, RPL32, RPL31, RPL34, RPLP1, RPLP0, RPL10A, RPL9, RPL6, RPL7, RPS4X, RPL7A, RPS16, RPS19, RPL18A, RPL36, RPL35, RPL38, RPL37, SEC61B, RPS11, RPL39, RPS10, RPS13, RPS12, RPS9, RPS7, RPS8, RPS5, RPL22, RPS6, RPS3A, RPSA, RPL37A, RPL24, CHMP4B, RPL27, CHMP4A, RPL26, RPL29, RPL28, UBA52, RPL10, RPL12, RPL11, RPL36A, RPS15A, RPS3, RPL14, RPL15, RPS27A, RPL18, RPL19, RPL35A, RPL…	549	104	16650	19.2465	9.60901e-67	6.3048e-67	6.15374e-67
GOTERM_BP_FAT	GO:0006614~SRP-dependent cotranslational protein targeting to membrane	64	9.37042	2.34205e-70	RPL4, RPL5, RPL30, RPL3, RPL32, RPL31, RPL34, RPLP1, RPLP0, RPL10A, RPL9, RPL6, RPL7, RPS4X, RPL7A, RPS16, RPS19, RPL18A, RPL36, RPL35, RPL38, RPL37, SEC61B, RPS11, RPL39, RPS10, RPS13, RPS12, RPS9, RPS7, RPS8, RPS5, RPL22, RPS6, RPS3A, RPSA, RPL37A, RPL24, RPL27, RPL26, RPL29, RPL28, UBA52, RPL10, RPL12, RPL11, RPL36A, RPS15A, RPS3, RPL14, RPL15, RPS27A, RPL18, RPL19, RPL35A, RPL23A, RPS26, RPS2…	549	96	16650	20.2186	1.26073e-66	6.3048e-67	6.15374e-67
GOTERM_BP_ALL	GO:0045047~protein targeting to ER	66	9.66325	2.45105e-70	RPL4, RPL5, RPL30, RPL3, RPL32, RPL31, RPL34, RPLP1, RPLP0, RPL10A, RPL9, RPL6, RPL7, RPS4X, RPL7A, RPS16, RPS19, RPL18A, RPL36, RPL35, RPL38, RPL37, SEC61B, RPS11, RPL39, RPS10, RPS13, RPS12, RPS9, RPS7, RPS8, RPS5, RPL22, RPS6, RPS3A, RPSA, RPL37A, RPL24, CHMP4B, RPL27, CHMP4A, RPL26, RPL29, RPL28, UBA52, RPL10, RPL12, RPL11, RPL36A, RPS15A, RPS3, RPL14, RPL15, RPS27A, RPL18, RPL19, RPL35A, RPL…	556	104	16792	19.1663	1.33925e-66	8.69348e-67	8.43096e-67
GOTERM_BP_ALL	GO:0006614~SRP-dependent cotranslational protein targeting to membrane	64	9.37042	3.18209e-70	RPL4, RPL5, RPL30, RPL3, RPL32, RPL31, RPL34, RPLP1, RPLP0, RPL10A, RPL9, RPL6, RPL7, RPS4X, RPL7A, RPS16, RPS19, RPL18A, RPL36, RPL35, RPL38, RPL37, SEC61B, RPS11, RPL39, RPS10, RPS13, RPS12, RPS9, RPS7, RPS8, RPS5, RPL22, RPS6, RPS3A, RPSA, RPL37A, RPL24, RPL27, RPL26, RPL29, RPL28, UBA52, RPL10, RPL12, RPL11, RPL36A, RPS15A, RPS3, RPL14, RPL15, RPS27A, RPL18, RPL19, RPL35A, RPL23A, RPS26, RPS2…	556	96	16792	20.1343	1.7387e-66	8.69348e-67	8.43096e-67
GOTERM_BP_DIRECT	GO:0006614~SRP-dependent cotranslational protein targeting to membrane	63	9.22401	2.53151e-69	RPL4, RPL5, RPL30, RPL3, RPL32, RPL31, RPL34, RPLP1, RPLP0, RPL10A, RPL9, RPL6, RPL7, RPS4X, RPL7A, RPS16, RPS19, RPL18A, RPL36, RPL35, RPL38, RPL37, RPS11, RPL39, RPS10, RPS13, RPS12, RPS9, RPS7, RPS8, RPS5, RPL22, RPS6, RPS3A, RPSA, RPL37A, RPL24, RPL27, RPL26, RPL29, RPL28, UBA52, RPL10, RPL12, RPL11, RPL36A, RPS15A, RPS3, RPL14, RPL15, RPS27A, RPL18, RPL19, RPL35A, RPL23A, RPS26, RPS25, RPS28…	556	94	16792	20.2414	5.79716e-66	5.79716e-66	5.75918e-66
GOTERM_BP_FAT	GO:0006613~cotranslational protein targeting to membrane	65	9.51684	3.81424e-69	RPL4, RPL5, RPL30, RPL3, RPL32, RPL31, RPL34, RPLP1, RPLP0, RPL10A, RPL9, RPL6, RPL7, RPS4X, RPL7A, RPS16, RPS19, RPL18A, RPL36, RPL35, RPL38, RPL37, SEC61B, RPS11, RPL39, RPS10, RPS13, RPS12, RPS9, RPS7, RPS8, RPS5, SSR2, RPL22, RPS6, RPS3A, RPSA, RPL37A, RPL24, RPL27, RPL26, RPL29, RPL28, UBA52, RPL10, RPL12, RPL11, RPL36A, RPS15A, RPS3, RPL14, RPL15, RPS27A, RPL18, RPL19, RPL35A, RPL23A, RPS26…	549	103	16650	19.1389	2.05321e-65	6.84529e-66	6.68128e-66
GOTERM_BP_ALL	GO:0006613~cotranslational protein targeting to membrane	65	9.51684	5.20692e-69	RPL4, RPL5, RPL30, RPL3, RPL32, RPL31, RPL34, RPLP1, RPLP0, RPL10A, RPL9, RPL6, RPL7, RPS4X, RPL7A, RPS16, RPS19, RPL18A, RPL36, RPL35, RPL38, RPL37, SEC61B, RPS11, RPL39, RPS10, RPS13, RPS12, RPS9, RPS7, RPS8, RPS5, SSR2, RPL22, RPS6, RPS3A, RPSA, RPL37A, RPL24, RPL27, RPL26, RPL29, RPL28, UBA52, RPL10, RPL12, RPL11, RPL36A, RPS15A, RPS3, RPL14, RPL15, RPS27A, RPL18, RPL19, RPL35A, RPL23A, RPS26…	556	103	16792	19.0592	2.84506e-65	9.48354e-66	9.19716e-66
GOTERM_BP_FAT	GO:0072599~establishment of protein localization to endoplasmic reticulum	66	9.66325	6.88534e-69	RPL4, RPL5, RPL30, RPL3, RPL32, RPL31, RPL34, RPLP1, RPLP0, RPL10A, RPL9, RPL6, RPL7, RPS4X, RPL7A, RPS16, RPS19, RPL18A, RPL36, RPL35, RPL38, RPL37, SEC61B, RPS11, RPL39, RPS10, RPS13, RPS12, RPS9, RPS7, RPS8, RPS5, RPL22, RPS6, RPS3A, RPSA, RPL37A, RPL24, CHMP4B, RPL27, CHMP4A, RPL26, RPL29, RPL28, UBA52, RPL10, RPL12, RPL11, RPL36A, RPS15A, RPS3, RPL14, RPL15, RPS27A, RPL18, RPL19, RPL35A, RPL…	549	108	16650	18.5337	3.70638e-65	9.26766e-66	9.04561e-66
GOTERM_BP_ALL	GO:0072599~establishment of protein localization to endoplasmic reticulum	66	9.66325	9.4475e-69	RPL4, RPL5, RPL30, RPL3, RPL32, RPL31, RPL34, RPLP1, RPLP0, RPL10A, RPL9, RPL6, RPL7, RPS4X, RPL7A, RPS16, RPS19, RPL18A, RPL36, RPL35, RPL38, RPL37, SEC61B, RPS11, RPL39, RPS10, RPS13, RPS12, RPS9, RPS7, RPS8, RPS5, RPL22, RPS6, RPS3A, RPSA, RPL37A, RPL24, CHMP4B, RPL27, CHMP4A, RPL26, RPL29, RPL28, UBA52, RPL10, RPL12, RPL11, RPL36A, RPS15A, RPS3, RPL14, RPL15, RPS27A, RPL18, RPL19, RPL35A, RPL…	556	108	16792	18.4564	5.16212e-65	1.29053e-65	1.25156e-65
GOTERM_BP_5	GO:0072599~establishment of protein localization to endoplasmic reticulum	66	9.66325	1.3221e-68	RPL4, RPL5, RPL30, RPL3, RPL32, RPL31, RPL34, RPLP1, RPLP0, RPL10A, RPL9, RPL6, RPL7, RPS4X, RPL7A, RPS16, RPS19, RPL18A, RPL36, RPL35, RPL38, RPL37, SEC61B, RPS11, RPL39, RPS10, RPS13, RPS12, RPS9, RPS7, RPS8, RPS5, RPL22, RPS6, RPS3A, RPSA, RPL37A, RPL24, CHMP4B, RPL27, CHMP4A, RPL26, RPL29, RPL28, UBA52, RPL10, RPL12, RPL11, RPL36A, RPS15A, RPS3, RPL14, RPL15, RPS27A, RPL18, RPL19, RPL35A, RPL…	538	108	16130	18.322	4.15403e-65	4.15403e-65	4.07471e-65
GOTERM_BP_FAT	GO:0070972~protein localization to endoplasmic reticulum	69	10.1025	7.25664e-67	RPL4, RPL5, RPL30, RPL3, RPL32, RPL31, KDELR1, RPL34, RPLP1, RPLP0, RPL10A, RPL9, RPL6, RPL7, RPS4X, RPL7A, RPS16, RPS19, RPL18A, RPL36, RPL35, RPL38, RPL37, SEC61B, RPS11, RPL39, RPS10, RPS13, RPS12, RPS9, RPS7, RPS8, RPS5, RPL22, RPS6, ANK2, RPS3A, RPSA, RPL37A, RPL24, CHMP4B, RPL27, CHMP4A, RPL26, RPL29, RPL28, UBA52, RPL10, RPL12, RPL11, RPL36A, RPS15A, RPS3, RPL14, RPL15, RPS27A, RPL18, RPL1…	549	128	16650	16.3486	3.90625e-63	7.81395e-64	7.62673e-64
GOTERM_BP_ALL	GO:0070972~protein localization to endoplasmic reticulum	69	10.1025	1.01033e-66	RPL4, RPL5, RPL30, RPL3, RPL32, RPL31, KDELR1, RPL34, RPLP1, RPLP0, RPL10A, RPL9, RPL6, RPL7, RPS4X, RPL7A, RPS16, RPS19, RPL18A, RPL36, RPL35, RPL38, RPL37, SEC61B, RPS11, RPL39, RPS10, RPS13, RPS12, RPS9, RPS7, RPS8, RPS5, RPL22, RPS6, ANK2, RPS3A, RPSA, RPL37A, RPL24, CHMP4B, RPL27, CHMP4A, RPL26, RPL29, RPL28, UBA52, RPL10, RPL12, RPL11, RPL36A, RPS15A, RPS3, RPL14, RPL15, RPS27A, RPL18, RPL1…	556	128	16792	16.2805	5.52045e-63	1.10409e-63	1.07075e-63
GOTERM_BP_DIRECT	GO:0019083~viral transcription	64	9.37042	5.6033e-64	RPL4, RPL5, RPL30, RPL3, RPL32, RPL31, RPL34, RPLP1, RPLP0, RPL10A, RPL9, RPL6, RPL7, RPS4X, RPL7A, RPS16, RPS19, RPL18A, NUP62, RPL36, RPL35, RPL38, RPL37, RPS11, RPL39, RPS10, RPS13, RPS12, RPS9, RPS7, RPS8, RPS5, RPL22, RPS6, RPS3A, RPSA, RPL37A, RPL24, RPL27, RPL26, RPL29, RPL28, UBA52, RPL10, RPL12, RPL11, RPL36A, RPS15A, RPS3, RPL14, RPL15, RPS27A, RPL18, RPL19, RPL35A, RPL23A, RPS26, RPS25…	556	112	16792	17.258	1.28316e-60	6.41578e-61	6.37375e-61
GOTERM_BP_DIRECT	GO:0000184~nuclear-transcribed mRNA catabolic process, nonsense-mediated decay	64	9.37042	1.09748e-61	RPL4, RPL5, RPL30, RPL3, RPL32, RPL31, RPL34, RPLP1, RPLP0, RPL10A, RPL9, RPL6, RPL7, RPS4X, RPL7A, RPS16, RPS19, RPL18A, RPL36, RPL35, RPL38, RPL37, RPS11, RPL39, RPS10, RPS13, RPS12, RPS9, RPS7, RPS8, RPS5, RPL22, RPS6, RPS3A, RPSA, RPL37A, RPL24, RPL27, RPL26, RPL29, RPL28, UBA52, RPL10, RPL12, RPL11, RPL36A, RPS15A, RPS3, RPL14, RPL15, RPS27A, RPL18, RPL19, RPL35A, RPL23A, MAGOHB, RPS26, RPS2…	556	119	16792	16.2428	2.51323e-58	8.37744e-59	8.32257e-59
GOTERM_BP_DIRECT	GO:0006413~translational initiation	67	9.80966	4.91003e-61	RPL4, RPL5, RPL30, RPL3, RPL32, RPL31, RPL34, RPLP1, RPLP0, RPL10A, RPL9, RPL6, RPL7, RPS4X, RPL7A, RPS16, RPS19, RPL18A, RPL36, RPL35, RPL38, RPL37, RPS11, RPL39, RPS10, RPS13, RPS12, RPS9, RPS7, RPS8, RPS5, RPL22, RPS6, RPS3A, RPSA, RPL37A, RPL24, RPL27, RPL26, RPL29, RPL28, UBA52, RPL10, RPL12, RPL11, RPL36A, RPS15A, RPS3, RPL14, RPL15, RPS27A, RPL18, RPL19, RPL35A, RPL23A, EIF1, RPS26, RPS25,…	556	137	16792	14.77	1.1244e-57	2.81099e-58	2.79258e-58
GOTERM_BP_FAT	GO:0000184~nuclear-transcribed mRNA catabolic process, nonsense-mediated decay	64	9.37042	1.34036e-60	RPL4, RPL5, RPL30, RPL3, RPL32, RPL31, RPL34, RPLP1, RPLP0, RPL10A, RPL9, RPL6, RPL7, RPS4X, RPL7A, RPS16, RPS19, RPL18A, RPL36, RPL35, RPL38, RPL37, RPS11, RPL39, RPS10, RPS13, RPS12, RPS9, RPS7, RPS8, RPS5, RPL22, RPS6, RPS3A, RPSA, RPL37A, RPL24, RPL27, RPL26, RPL29, RPL28, UBA52, RPL10, RPL12, RPL11, RPL36A, RPS15A, RPS3, RPL14, RPL15, RPS27A, RPL18, RPL19, RPL35A, RPL23A, MAGOHB, RPS26, RPS2…	549	123	16650	15.7804	7.21516e-57	1.20275e-57	1.17393e-57
GOTERM_BP_ALL	GO:0000184~nuclear-transcribed mRNA catabolic process, nonsense-mediated decay	64	9.37042	1.81253e-60	RPL4, RPL5, RPL30, RPL3, RPL32, RPL31, RPL34, RPLP1, RPLP0, RPL10A, RPL9, RPL6, RPL7, RPS4X, RPL7A, RPS16, RPS19, RPL18A, RPL36, RPL35, RPL38, RPL37, RPS11, RPL39, RPS10, RPS13, RPS12, RPS9, RPS7, RPS8, RPS5, RPL22, RPS6, RPS3A, RPSA, RPL37A, RPL24, RPL27, RPL26, RPL29, RPL28, UBA52, RPL10, RPL12, RPL11, RPL36A, RPS15A, RPS3, RPL14, RPL15, RPS27A, RPL18, RPL19, RPL35A, RPL23A, MAGOHB, RPS26, RPS2…	556	123	16792	15.7146	9.90364e-57	1.65061e-57	1.60076e-57
GOTERM_BP_FAT	GO:0006612~protein targeting to membrane	70	10.2489	1.30588e-53	RPL4, RPL5, RPL30, RPL3, RPL32, GDI1, RPL31, RPL34, RPLP1, RPLP0, RPL10A, RPL9, RPL6, RPL7, RPS4X, RPL7A, RPS16, RPS19, RPL18A, RPL36, RPL35, RPL38, RPL37, SEC61B, RPS11, RPL39, RPS10, RPS13, RPS12, RPS9, RPS7, RPS8, RPS5, SSR2, RPL22, RPS6, ANK2, RPS3A, RPSA, RPL37A, RPL24, CHMP4B, RPL27, CHMP4A, RPL26, RPL29, RPL28, UBA52, RPL10, RPL12, RPL11, RPL36A, RPS15A, ERBB2, RPS3, RPL14, RPL15, RPS27A, …	549	190	16650	11.1734	7.02955e-50	1.00441e-50	9.80343e-51
GOTERM_BP_ALL	GO:0006612~protein targeting to membrane	70	10.2489	1.80919e-53	RPL4, RPL5, RPL30, RPL3, RPL32, GDI1, RPL31, RPL34, RPLP1, RPLP0, RPL10A, RPL9, RPL6, RPL7, RPS4X, RPL7A, RPS16, RPS19, RPL18A, RPL36, RPL35, RPL38, RPL37, SEC61B, RPS11, RPL39, RPS10, RPS13, RPS12, RPS9, RPS7, RPS8, RPS5, SSR2, RPL22, RPS6, ANK2, RPS3A, RPSA, RPL37A, RPL24, CHMP4B, RPL27, CHMP4A, RPL26, RPL29, RPL28, UBA52, RPL10, RPL12, RPL11, RPL36A, RPS15A, ERBB2, RPS3, RPL14, RPL15, RPS27A, …	556	190	16792	11.1268	9.88544e-50	1.41221e-50	1.36956e-50
GOTERM_BP_5	GO:0006612~protein targeting to membrane	70	10.2489	2.54473e-53	RPL4, RPL5, RPL30, RPL3, RPL32, GDI1, RPL31, RPL34, RPLP1, RPLP0, RPL10A, RPL9, RPL6, RPL7, RPS4X, RPL7A, RPS16, RPS19, RPL18A, RPL36, RPL35, RPL38, RPL37, SEC61B, RPS11, RPL39, RPS10, RPS13, RPS12, RPS9, RPS7, RPS8, RPS5, SSR2, RPL22, RPS6, ANK2, RPS3A, RPSA, RPL37A, RPL24, CHMP4B, RPL27, CHMP4A, RPL26, RPL29, RPL28, UBA52, RPL10, RPL12, RPL11, RPL36A, RPS15A, ERBB2, RPS3, RPL14, RPL15, RPS27A, …	538	190	16130	11.0458	7.99553e-50	3.99776e-50	3.92142e-50
GOTERM_BP_FAT	GO:0019080~viral gene expression	69	10.1025	5.57258e-52	RPL4, RPL5, RPL30, RPL3, RPL32, RPL31, RPL34, RPLP1, RPLP0, RPL10A, RPL9, RPL6, RPL7, RPS4X, RPL7A, RPS16, RPS19, RPL18A, NUP62, RPL36, RPL35, RPL38, RPL37, RPS11, RPL39, RPS10, RPS13, NELFE, RPS12, RPS9, RPS7, RPS8, RPS5, RPL22, RPS6, RPS3A, RPSA, RPL37A, RPL24, RPL27, RPL26, RPL29, RPL28, UBA52, RPL10, RPL12, RPL11, RPL36A, RPS15A, RPS3, RPL14, POLR2F, RPL15, RPS27A, RPL18, POLR2J, RPL19, RPL35…	549	192	16650	10.8991	2.99972e-48	3.75035e-49	3.66049e-49
GOTERM_BP_ALL	GO:0019080~viral gene expression	69	10.1025	7.67096e-52	RPL4, RPL5, RPL30, RPL3, RPL32, RPL31, RPL34, RPLP1, RPLP0, RPL10A, RPL9, RPL6, RPL7, RPS4X, RPL7A, RPS16, RPS19, RPL18A, NUP62, RPL36, RPL35, RPL38, RPL37, RPS11, RPL39, RPS10, RPS13, NELFE, RPS12, RPS9, RPS7, RPS8, RPS5, RPL22, RPS6, RPS3A, RPSA, RPL37A, RPL24, RPL27, RPL26, RPL29, RPL28, UBA52, RPL10, RPL12, RPL11, RPL36A, RPS15A, RPS3, RPL14, POLR2F, RPL15, RPS27A, RPL18, POLR2J, RPL19, RPL35…	556	192	16792	10.8536	4.19141e-48	5.23926e-49	5.08105e-49
GOTERM_BP_4	GO:0019080~viral gene expression	69	10.1025	8.43783e-52	RPL4, RPL5, RPL30, RPL3, RPL32, RPL31, RPL34, RPLP1, RPLP0, RPL10A, RPL9, RPL6, RPL7, RPS4X, RPL7A, RPS16, RPS19, RPL18A, NUP62, RPL36, RPL35, RPL38, RPL37, RPS11, RPL39, RPS10, RPS13, NELFE, RPS12, RPS9, RPS7, RPS8, RPS5, RPL22, RPS6, RPS3A, RPSA, RPL37A, RPL24, RPL27, RPL26, RPL29, RPL28, UBA52, RPL10, RPL12, RPL11, RPL36A, RPS15A, RPS3, RPL14, POLR2F, RPL15, RPS27A, RPL18, POLR2J, RPL19, RPL35…	545	192	16415	10.8241	1.85632e-48	1.85632e-48	1.8057e-48
GOTERM_BP_3	GO:0019080~viral gene expression	69	10.1025	8.70661e-52	RPL4, RPL5, RPL30, RPL3, RPL32, RPL31, RPL34, RPLP1, RPLP0, RPL10A, RPL9, RPL6, RPL7, RPS4X, RPL7A, RPS16, RPS19, RPL18A, NUP62, RPL36, RPL35, RPL38, RPL37, RPS11, RPL39, RPS10, RPS13, NELFE, RPS12, RPS9, RPS7, RPS8, RPS5, RPL22, RPS6, RPS3A, RPSA, RPL37A, RPL24, RPL27, RPL26, RPL29, RPL28, UBA52, RPL10, RPL12, RPL11, RPL36A, RPS15A, RPS3, RPL14, POLR2F, RPL15, RPS27A, RPL18, POLR2J, RPL19, RPL35…	553	192	16663	10.8287	8.40188e-49	8.40188e-49	7.95784e-49
GOTERM_BP_5	GO:0019080~viral gene expression	69	10.1025	1.0754e-51	RPL4, RPL5, RPL30, RPL3, RPL32, RPL31, RPL34, RPLP1, RPLP0, RPL10A, RPL9, RPL6, RPL7, RPS4X, RPL7A, RPS16, RPS19, RPL18A, NUP62, RPL36, RPL35, RPL38, RPL37, RPS11, RPL39, RPS10, RPS13, NELFE, RPS12, RPS9, RPS7, RPS8, RPS5, RPL22, RPS6, RPS3A, RPSA, RPL37A, RPL24, RPL27, RPL26, RPL29, RPL28, UBA52, RPL10, RPL12, RPL11, RPL36A, RPS15A, RPS3, RPL14, POLR2F, RPL15, RPS27A, RPL18, POLR2J, RPL19, RPL35…	538	192	16130	10.7746	3.37891e-48	1.1263e-48	1.1048e-48
GOTERM_BP_FAT	GO:0019083~viral transcription	67	9.80966	2.04439e-51	RPL4, RPL5, RPL30, RPL3, RPL32, RPL31, RPL34, RPLP1, RPLP0, RPL10A, RPL9, RPL6, RPL7, RPS4X, RPL7A, RPS16, RPS19, RPL18A, NUP62, RPL36, RPL35, RPL38, RPL37, RPS11, RPL39, RPS10, RPS13, NELFE, RPS12, RPS9, RPS7, RPS8, RPS5, RPL22, RPS6, RPS3A, RPSA, RPL37A, RPL24, RPL27, RPL26, RPL29, RPL28, UBA52, RPL10, RPL12, RPL11, RPL36A, RPS15A, RPS3, RPL14, POLR2F, RPL15, RPS27A, RPL18, POLR2J, RPL19, RPL35…	549	181	16650	11.2263	1.1005e-47	1.223e-48	1.1937e-48
GOTERM_BP_ALL	GO:0019083~viral transcription	67	9.80966	2.78594e-51	RPL4, RPL5, RPL30, RPL3, RPL32, RPL31, RPL34, RPLP1, RPLP0, RPL10A, RPL9, RPL6, RPL7, RPS4X, RPL7A, RPS16, RPS19, RPL18A, NUP62, RPL36, RPL35, RPL38, RPL37, RPS11, RPL39, RPS10, RPS13, NELFE, RPS12, RPS9, RPS7, RPS8, RPS5, RPL22, RPS6, RPS3A, RPSA, RPL37A, RPL24, RPL27, RPL26, RPL29, RPL28, UBA52, RPL10, RPL12, RPL11, RPL36A, RPS15A, RPS3, RPL14, POLR2F, RPL15, RPS27A, RPL18, POLR2J, RPL19, RPL35…	556	181	16792	11.1795	1.52224e-47	1.69137e-48	1.6403e-48
GOTERM_BP_4	GO:0019083~viral transcription	67	9.80966	3.06343e-51	RPL4, RPL5, RPL30, RPL3, RPL32, RPL31, RPL34, RPLP1, RPLP0, RPL10A, RPL9, RPL6, RPL7, RPS4X, RPL7A, RPS16, RPS19, RPL18A, NUP62, RPL36, RPL35, RPL38, RPL37, RPS11, RPL39, RPS10, RPS13, NELFE, RPS12, RPS9, RPS7, RPS8, RPS5, RPL22, RPS6, RPS3A, RPSA, RPL37A, RPL24, RPL27, RPL26, RPL29, RPL28, UBA52, RPL10, RPL12, RPL11, RPL36A, RPS15A, RPS3, RPL14, POLR2F, RPL15, RPS27A, RPL18, POLR2J, RPL19, RPL35…	545	181	16415	11.1491	6.73955e-48	3.36977e-48	3.27787e-48
GOTERM_BP_5	GO:0019083~viral transcription	67	9.80966	3.88449e-51	RPL4, RPL5, RPL30, RPL3, RPL32, RPL31, RPL34, RPLP1, RPLP0, RPL10A, RPL9, RPL6, RPL7, RPS4X, RPL7A, RPS16, RPS19, RPL18A, NUP62, RPL36, RPL35, RPL38, RPL37, RPS11, RPL39, RPS10, RPS13, NELFE, RPS12, RPS9, RPS7, RPS8, RPS5, RPL22, RPS6, RPS3A, RPSA, RPL37A, RPL24, RPL27, RPL26, RPL29, RPL28, UBA52, RPL10, RPL12, RPL11, RPL36A, RPS15A, RPS3, RPL14, POLR2F, RPL15, RPS27A, RPL18, POLR2J, RPL19, RPL35…	538	181	16130	11.0981	1.22051e-47	3.05127e-48	2.993e-48
GOTERM_BP_FAT	GO:0006413~translational initiation	67	9.80966	5.43903e-50	RPL4, RPL5, RPL30, RPL3, RPL32, RPL31, RPL34, RPLP1, RPLP0, RPL10A, RPL9, RPL6, RPL7, RPS4X, RPL7A, RPS16, RPS19, RPL18A, RPL36, RPL35, RPL38, RPL37, RPS11, RPL39, RPS10, RPS13, RPS12, RPS9, RPS7, RPS8, RPS5, RPL22, RPS6, RPS3A, RPSA, RPL37A, RPL24, RPL27, RPL26, RPL29, RPL28, UBA52, RPL10, RPL12, RPL11, RPL36A, RPS15A, RPS3, RPL14, RPL15, RPS27A, RPL18, RPL19, RPL35A, RPL23A, EIF1, RPS26, RPS25,…	549	189	16650	10.7511	2.92783e-46	2.92837e-47	2.85821e-47
GOTERM_BP_ALL	GO:0006413~translational initiation	67	9.80966	7.40144e-50	RPL4, RPL5, RPL30, RPL3, RPL32, RPL31, RPL34, RPLP1, RPLP0, RPL10A, RPL9, RPL6, RPL7, RPS4X, RPL7A, RPS16, RPS19, RPL18A, RPL36, RPL35, RPL38, RPL37, RPS11, RPL39, RPS10, RPS13, RPS12, RPS9, RPS7, RPS8, RPS5, RPL22, RPS6, RPS3A, RPSA, RPL37A, RPL24, RPL27, RPL26, RPL29, RPL28, UBA52, RPL10, RPL12, RPL11, RPL36A, RPS15A, RPS3, RPL14, RPL15, RPS27A, RPL18, RPL19, RPL35A, RPL23A, EIF1, RPS26, RPS25,…	556	189	16792	10.7063	4.04414e-46	4.04414e-47	3.92202e-47
GOTERM_BP_3	GO:0006413~translational initiation	67	9.80966	8.3736e-50	RPL4, RPL5, RPL30, RPL3, RPL32, RPL31, RPL34, RPLP1, RPLP0, RPL10A, RPL9, RPL6, RPL7, RPS4X, RPL7A, RPS16, RPS19, RPL18A, RPL36, RPL35, RPL38, RPL37, RPS11, RPL39, RPS10, RPS13, RPS12, RPS9, RPS7, RPS8, RPS5, RPL22, RPS6, RPS3A, RPSA, RPL37A, RPL24, RPL27, RPL26, RPL29, RPL28, UBA52, RPL10, RPL12, RPL11, RPL36A, RPS15A, RPS3, RPL14, RPL15, RPS27A, RPL18, RPL19, RPL35A, RPL23A, EIF1, RPS26, RPS25,…	553	189	16663	10.6817	8.08052e-47	4.04026e-47	3.82673e-47
GOTERM_BP_FAT	GO:0006402~mRNA catabolic process	71	10.3953	1.09613e-49	RPL4, RPL5, RPL30, RPL3, RPL32, RPL31, RPL34, RPLP1, RPLP0, RPL10A, RPL9, RPL6, RPL7, RPS4X, RPL7A, RPS16, RPS19, RPL18A, RPL36, TNKS1BP1, RPL35, RPL38, RPL37, RPS11, RPL39, RPS10, RPS13, RPS12, RPS9, PCID2, RPS7, RPS8, RPS5, RPL22, RPS6, RPS3A, RPSA, RPL37A, RPL24, RPL27, RPL26, RPL29, RPL28, UBA52, RPL10, RPL12, RPL11, RPL36A, PRR5L, ZC3HAV1, ZFP36L1, RPS15A, NOCT, RPS3, RPL14, RPL15, RPS27A, R…	549	221	16650	9.74334	5.90049e-46	5.36507e-47	5.23653e-47
GOTERM_BP_FAT	GO:0000956~nuclear-transcribed mRNA catabolic process	69	10.1025	1.26438e-49	RPL4, RPL5, RPL30, RPL3, RPL32, RPL31, RPL34, RPLP1, RPLP0, RPL10A, RPL9, RPL6, RPL7, RPS4X, RPL7A, RPS16, RPS19, RPL18A, RPL36, TNKS1BP1, RPL35, RPL38, RPL37, RPS11, RPL39, RPS10, RPS13, RPS12, RPS9, PCID2, RPS7, RPS8, RPS5, RPL22, RPS6, RPS3A, RPSA, RPL37A, RPL24, RPL27, RPL26, RPL29, RPL28, UBA52, RPL10, RPL12, RPL11, RPL36A, ZFP36L1, RPS15A, NOCT, RPS3, RPL14, RPL15, RPS27A, RPL18, DCPS, RPL1…	549	206	16650	10.1584	6.80614e-46	5.67284e-47	5.53692e-47
GOTERM_BP_FAT	GO:0044033~multi-organism metabolic process	70	10.2489	1.44034e-49	RPL4, RPL5, RPL30, RPL3, RPL32, RPL31, RPL34, RPLP1, RPLP0, RPL10A, RPL9, RPL6, RPL7, RPS4X, RPL7A, RPS16, RPS19, RPL18A, NUP62, RPL36, RPL35, RPL38, RPL37, RPS11, RPL39, RPS10, RPS13, NELFE, RPS12, RPS9, RPS7, RPS8, RPS5, RPL22, RPS6, RPS3A, RPSA, RPL37A, RPL24, RPL27, RPL26, RPL29, RPL28, UBA52, RPL10, RPL12, RPL11, RPL36A, RPS15A, PCBP1, RPS3, RPL14, POLR2F, RPL15, RPS27A, RPL18, POLR2J, RPL19…	549	214	16650	9.92033	7.75332e-46	5.9652e-47	5.82228e-47
GOTERM_BP_ALL	GO:0006402~mRNA catabolic process	71	10.3953	1.51947e-49	RPL4, RPL5, RPL30, RPL3, RPL32, RPL31, RPL34, RPLP1, RPLP0, RPL10A, RPL9, RPL6, RPL7, RPS4X, RPL7A, RPS16, RPS19, RPL18A, RPL36, TNKS1BP1, RPL35, RPL38, RPL37, RPS11, RPL39, RPS10, RPS13, RPS12, RPS9, PCID2, RPS7, RPS8, RPS5, RPL22, RPS6, RPS3A, RPSA, RPL37A, RPL24, RPL27, RPL26, RPL29, RPL28, UBA52, RPL10, RPL12, RPL11, RPL36A, PRR5L, ZC3HAV1, ZFP36L1, RPS15A, NOCT, RPS3, RPL14, RPL15, RPS27A, R…	556	221	16792	9.70272	8.30237e-46	7.54761e-47	7.31969e-47
GOTERM_BP_ALL	GO:0000956~nuclear-transcribed mRNA catabolic process	69	10.1025	1.73617e-49	RPL4, RPL5, RPL30, RPL3, RPL32, RPL31, RPL34, RPLP1, RPLP0, RPL10A, RPL9, RPL6, RPL7, RPS4X, RPL7A, RPS16, RPS19, RPL18A, RPL36, TNKS1BP1, RPL35, RPL38, RPL37, RPS11, RPL39, RPS10, RPS13, RPS12, RPS9, PCID2, RPS7, RPS8, RPS5, RPL22, RPS6, RPS3A, RPSA, RPL37A, RPL24, RPL27, RPL26, RPL29, RPL28, UBA52, RPL10, RPL12, RPL11, RPL36A, ZFP36L1, RPS15A, NOCT, RPS3, RPL14, RPL15, RPS27A, RPL18, DCPS, RPL1…	556	206	16792	10.116	9.48642e-46	7.90535e-47	7.66663e-47
GOTERM_BP_DIRECT	GO:0006364~rRNA processing	70	10.2489	1.98697e-49	RPL4, RPL5, RPL30, RPL3, RPL32, RPL31, RPL34, RPLP1, RPLP0, RPL10A, RPL9, RPL6, RPL7, RPS4X, FBL, RPL7A, RPS16, RPS19, RPL18A, RPL36, RPL35, RPL38, RPL37, RPS11, RPL39, RPS10, RPS13, RPS12, RPS9, RPS7, RPS8, RPS5, RPL22, RPS6, RPS3A, RPSA, RPL37A, RPL24, RPL27, RPL26, RPL29, RPL28, UBA52, RPL10, RPL12, RPL11, RPL36A, NOLC1, RRP7A, EMG1, RPS15A, RPS3, RPL14, RPL15, RPS27A, RPL18, RPL19, UTP6, RPL3…	556	214	16792	9.87898	4.55016e-46	9.10032e-47	9.04072e-47
GOTERM_BP_ALL	GO:0044033~multi-organism metabolic process	70	10.2489	1.98697e-49	RPL4, RPL5, RPL30, RPL3, RPL32, RPL31, RPL34, RPLP1, RPLP0, RPL10A, RPL9, RPL6, RPL7, RPS4X, RPL7A, RPS16, RPS19, RPL18A, NUP62, RPL36, RPL35, RPL38, RPL37, RPS11, RPL39, RPS10, RPS13, NELFE, RPS12, RPS9, RPS7, RPS8, RPS5, RPL22, RPS6, RPS3A, RPSA, RPL37A, RPL24, RPL27, RPL26, RPL29, RPL28, UBA52, RPL10, RPL12, RPL11, RPL36A, RPS15A, PCBP1, RPS3, RPL14, POLR2F, RPL15, RPS27A, RPL18, POLR2J, RPL19…	556	214	16792	9.87898	1.08568e-45	8.35139e-47	8.0992e-47
GOTERM_BP_2	GO:0044033~multi-organism metabolic process	70	10.2489	2.19664e-49	RPL4, RPL5, RPL30, RPL3, RPL32, RPL31, RPL34, RPLP1, RPLP0, RPL10A, RPL9, RPL6, RPL7, RPS4X, RPL7A, RPS16, RPS19, RPL18A, NUP62, RPL36, RPL35, RPL38, RPL37, RPS11, RPL39, RPS10, RPS13, NELFE, RPS12, RPS9, RPS7, RPS8, RPS5, RPL22, RPS6, RPS3A, RPSA, RPL37A, RPL24, RPL27, RPL26, RPL29, RPL28, UBA52, RPL10, RPL12, RPL11, RPL36A, RPS15A, PCBP1, RPS3, RPL14, POLR2F, RPL15, RPS27A, RPL18, POLR2J, RPL19…	556	214	16766	9.86368	3.73429e-47	3.73429e-47	2.83367e-47
GOTERM_BP_DIRECT	GO:0006412~translation	73	10.6881	2.54195e-47	RPL4, RPL5, RPL30, RPL3, RPL32, RPL31, RPL34, RPLP1, RPLP0, RPL10A, RPL9, RPL6, RPL7, RPS4X, RPL7A, RPS16, RPS19, RPL18A, RPL36AL, RPL36, RPL35, RPL38, SLC25A43, RPL37, RPS11, RPL39, RPS10, RPS13, RPS12, RPS9, RPS7, RPS8, RPS5, RPL22, RPS6, RPS3A, RPSA, MRPL52, RPL37A, NHP2, RPL24, RPL27, RPL26, RPL29, RPL28, UBA52, RPL10, MRPL18, RPL12, RPL11, RPL36A, MRPL17, RPS15A, RPS3, RPL14, RPL15, RPS27A, …	556	253	16792	8.71425	5.82106e-44	9.70176e-45	9.63821e-45
GOTERM_BP_FAT	GO:0006401~RNA catabolic process	71	10.3953	9.49007e-46	RPL4, RPL5, RPL30, RPL3, RPL32, RPL31, RPL34, RPLP1, RPLP0, RPL10A, RPL9, RPL6, RPL7, RPS4X, RPL7A, RPS16, RPS19, RPL18A, RPL36, TNKS1BP1, RPL35, RPL38, RPL37, RPS11, RPL39, RPS10, RPS13, RPS12, RPS9, PCID2, RPS7, RPS8, RPS5, RPL22, RPS6, RPS3A, RPSA, RPL37A, RPL24, RPL27, RPL26, RPL29, RPL28, UBA52, RPL10, RPL12, RPL11, RPL36A, PRR5L, ZC3HAV1, ZFP36L1, RPS15A, NOCT, RPS3, RPL14, RPL15, RPS27A, R…	549	249	16650	8.64771	5.10851e-42	3.64961e-43	3.56217e-43
GOTERM_BP_ALL	GO:0006401~RNA catabolic process	71	10.3953	1.30897e-45	RPL4, RPL5, RPL30, RPL3, RPL32, RPL31, RPL34, RPLP1, RPLP0, RPL10A, RPL9, RPL6, RPL7, RPS4X, RPL7A, RPS16, RPS19, RPL18A, RPL36, TNKS1BP1, RPL35, RPL38, RPL37, RPS11, RPL39, RPS10, RPS13, RPS12, RPS9, PCID2, RPS7, RPS8, RPS5, RPL22, RPS6, RPS3A, RPSA, RPL37A, RPL24, RPL27, RPL26, RPL29, RPL28, UBA52, RPL10, RPL12, RPL11, RPL36A, PRR5L, ZC3HAV1, ZFP36L1, RPS15A, NOCT, RPS3, RPL14, RPL15, RPS27A, R…	556	249	16792	8.61166	7.15222e-42	5.10873e-43	4.95446e-43
GOTERM_BP_5	GO:0006401~RNA catabolic process	71	10.3953	1.83707e-45	RPL4, RPL5, RPL30, RPL3, RPL32, RPL31, RPL34, RPLP1, RPLP0, RPL10A, RPL9, RPL6, RPL7, RPS4X, RPL7A, RPS16, RPS19, RPL18A, RPL36, TNKS1BP1, RPL35, RPL38, RPL37, RPS11, RPL39, RPS10, RPS13, RPS12, RPS9, PCID2, RPS7, RPS8, RPS5, RPL22, RPS6, RPS3A, RPSA, RPL37A, RPL24, RPL27, RPL26, RPL29, RPL28, UBA52, RPL10, RPL12, RPL11, RPL36A, PRR5L, ZC3HAV1, ZFP36L1, RPS15A, NOCT, RPS3, RPL14, RPL15, RPS27A, R…	538	249	16130	8.54892	5.77209e-42	1.15442e-42	1.13237e-42
GOTERM_BP_FAT	GO:0006364~rRNA processing	73	10.6881	1.97009e-45	RPL4, RPL5, RPL30, RPL3, RPL32, RPL31, RPL34, RPLP1, RPLP0, RPL10A, RPL9, RPL6, RPL7, RPS4X, FBL, RPL7A, RPS16, RPS19, RPL18A, RPL36, RPL35, RPL38, RPL37, RPS11, RPL39, RPS10, RPS13, RPS12, RPS9, RPS7, RPS8, RPS5, RPL22, RPS6, RPS3A, RPSA, RPL37A, NHP2, RPL24, RPL27, RPL26, RPL29, RPL28, UBA52, RPL10, RPL12, NOP2, RPL11, RPL36A, NOLC1, RRP7A, EMG1, RPS15A, GAR1, RPS3, RPL14, RPL15, RPS27A, RPL18,…	549	269	16650	8.23024	1.0605e-41	7.0713e-43	6.90187e-43
GOTERM_BP_ALL	GO:0006364~rRNA processing	73	10.6881	2.74093e-45	RPL4, RPL5, RPL30, RPL3, RPL32, RPL31, RPL34, RPLP1, RPLP0, RPL10A, RPL9, RPL6, RPL7, RPS4X, FBL, RPL7A, RPS16, RPS19, RPL18A, RPL36, RPL35, RPL38, RPL37, RPS11, RPL39, RPS10, RPS13, RPS12, RPS9, RPS7, RPS8, RPS5, RPL22, RPS6, RPS3A, RPSA, RPL37A, NHP2, RPL24, RPL27, RPL26, RPL29, RPL28, UBA52, RPL10, RPL12, NOP2, RPL11, RPL36A, NOLC1, RRP7A, EMG1, RPS15A, GAR1, RPS3, RPL14, RPL15, RPS27A, RPL18,…	556	269	16792	8.19593	1.49764e-41	9.9843e-43	9.68279e-43
GOTERM_BP_5	GO:0006364~rRNA processing	73	10.6881	3.86371e-45	RPL4, RPL5, RPL30, RPL3, RPL32, RPL31, RPL34, RPLP1, RPLP0, RPL10A, RPL9, RPL6, RPL7, RPS4X, FBL, RPL7A, RPS16, RPS19, RPL18A, RPL36, RPL35, RPL38, RPL37, RPS11, RPL39, RPS10, RPS13, RPS12, RPS9, RPS7, RPS8, RPS5, RPL22, RPS6, RPS3A, RPSA, RPL37A, NHP2, RPL24, RPL27, RPL26, RPL29, RPL28, UBA52, RPL10, RPL12, NOP2, RPL11, RPL36A, NOLC1, RRP7A, EMG1, RPS15A, GAR1, RPS3, RPL14, RPL15, RPS27A, RPL18,…	538	269	16130	8.13622	1.21398e-41	2.0233e-42	1.98466e-42
GOTERM_BP_FAT	GO:0016072~rRNA metabolic process	73	10.6881	1.36665e-44	RPL4, RPL5, RPL30, RPL3, RPL32, RPL31, RPL34, RPLP1, RPLP0, RPL10A, RPL9, RPL6, RPL7, RPS4X, FBL, RPL7A, RPS16, RPS19, RPL18A, RPL36, RPL35, RPL38, RPL37, RPS11, RPL39, RPS10, RPS13, RPS12, RPS9, RPS7, RPS8, RPS5, RPL22, RPS6, RPS3A, RPSA, RPL37A, NHP2, RPL24, RPL27, RPL26, RPL29, RPL28, UBA52, RPL10, RPL12, NOP2, RPL11, RPL36A, NOLC1, RRP7A, EMG1, RPS15A, GAR1, RPS3, RPL14, RPL15, RPS27A, RPL18,…	549	276	16650	8.0215	7.35667e-41	4.59877e-42	4.48859e-42
GOTERM_BP_ALL	GO:0016072~rRNA metabolic process	73	10.6881	1.899e-44	RPL4, RPL5, RPL30, RPL3, RPL32, RPL31, RPL34, RPLP1, RPLP0, RPL10A, RPL9, RPL6, RPL7, RPS4X, FBL, RPL7A, RPS16, RPS19, RPL18A, RPL36, RPL35, RPL38, RPL37, RPS11, RPL39, RPS10, RPS13, RPS12, RPS9, RPS7, RPS8, RPS5, RPL22, RPS6, RPS3A, RPSA, RPL37A, NHP2, RPL24, RPL27, RPL26, RPL29, RPL28, UBA52, RPL10, RPL12, NOP2, RPL11, RPL36A, NOLC1, RRP7A, EMG1, RPS15A, GAR1, RPS3, RPL14, RPL15, RPS27A, RPL18,…	556	276	16792	7.98806	1.03761e-40	6.48508e-42	6.28925e-42
GOTERM_BP_FAT	GO:0090150~establishment of protein localization to membrane	81	11.8594	4.01167e-43	RPL4, RPL5, RPL30, RPL3, RPL32, GDI1, RPL31, RPL34, RPLP1, RPLP0, RPL10A, RPL9, RPL6, RPL7, RPS4X, RPL7A, RPS16, RPS19, YWHAQ, RPL18A, RPL36, FLOT1, RPL35, RPL38, RPL37, SEC61B, RPS11, RPL39, RPS10, RPS13, RPS12, YWHAH, RPS9, RPS7, RPS8, RPS5, SSR2, RPL22, RPS6, RHOG, ANK2, RPS3A, RPSA, TIMM22, RPL37A, TMBIM1, RPL24, CHMP4B, RPL27, CHMP4A, RPL26, RPL29, RPL28, UBA52, TP53, PKDCC, RPL10, RPL12, RP…	549	368	16650	6.67543	2.15948e-39	1.27052e-40	1.24008e-40
GOTERM_BP_ALL	GO:0090150~establishment of protein localization to membrane	81	11.8594	5.76236e-43	RPL4, RPL5, RPL30, RPL3, RPL32, GDI1, RPL31, RPL34, RPLP1, RPLP0, RPL10A, RPL9, RPL6, RPL7, RPS4X, RPL7A, RPS16, RPS19, YWHAQ, RPL18A, RPL36, FLOT1, RPL35, RPL38, RPL37, SEC61B, RPS11, RPL39, RPS10, RPS13, RPS12, YWHAH, RPS9, RPS7, RPS8, RPS5, SSR2, RPL22, RPS6, RHOG, ANK2, RPS3A, RPSA, TIMM22, RPL37A, TMBIM1, RPL24, CHMP4B, RPL27, CHMP4A, RPL26, RPL29, RPL28, UBA52, TP53, PKDCC, RPL10, RPL12, RP…	556	368	16792	6.6476	3.14855e-39	1.85209e-40	1.79616e-40
GOTERM_BP_4	GO:0090150~establishment of protein localization to membrane	81	11.8594	6.33849e-43	RPL4, RPL5, RPL30, RPL3, RPL32, GDI1, RPL31, RPL34, RPLP1, RPLP0, RPL10A, RPL9, RPL6, RPL7, RPS4X, RPL7A, RPS16, RPS19, YWHAQ, RPL18A, RPL36, FLOT1, RPL35, RPL38, RPL37, SEC61B, RPS11, RPL39, RPS10, RPS13, RPS12, YWHAH, RPS9, RPS7, RPS8, RPS5, SSR2, RPL22, RPS6, RHOG, ANK2, RPS3A, RPSA, TIMM22, RPL37A, TMBIM1, RPL24, CHMP4B, RPL27, CHMP4A, RPL26, RPL29, RPL28, UBA52, TP53, PKDCC, RPL10, RPL12, RP…	545	368	16415	6.62951	1.39447e-39	4.64822e-40	4.52145e-40
GOTERM_BP_5	GO:0090150~establishment of protein localization to membrane	81	11.8594	8.2424e-43	RPL4, RPL5, RPL30, RPL3, RPL32, GDI1, RPL31, RPL34, RPLP1, RPLP0, RPL10A, RPL9, RPL6, RPL7, RPS4X, RPL7A, RPS16, RPS19, YWHAQ, RPL18A, RPL36, FLOT1, RPL35, RPL38, RPL37, SEC61B, RPS11, RPL39, RPS10, RPS13, RPS12, YWHAH, RPS9, RPS7, RPS8, RPS5, SSR2, RPL22, RPS6, RHOG, ANK2, RPS3A, RPSA, TIMM22, RPL37A, TMBIM1, RPL24, CHMP4B, RPL27, CHMP4A, RPL26, RPL29, RPL28, UBA52, TP53, PKDCC, RPL10, RPL12, RP…	538	368	16130	6.59917	2.58976e-39	3.69966e-40	3.62901e-40
GOTERM_BP_FAT	GO:0042254~ribosome biogenesis	75	10.981	2.19307e-40	RPL4, RPL5, RPL30, RPL3, RPL32, RPL31, RPL34, RPLP1, RPLP0, RPL10A, RPL9, RPL6, RPL7, RPS4X, FBL, RPL7A, RPS16, RPS19, RPL18A, RPL36, RPL35, RPL38, RPL37, RPS11, RPL39, RPS10, RPS13, RPS12, RPS9, RPS7, RPS8, RPS5, RPL22, RPS6, RPS3A, RPSA, RPL37A, NHP2, RPL24, RPL27, RPL26, RPL29, RPL28, UBA52, RPL10, RPL12, NOP2, RPL11, RPL36A, NOLC1, RRP7A, EMG1, RPS15A, GAR1, RPS3, RPL14, RPL15, RPS27A, RPL18,…	549	335	16650	6.78982	1.18053e-36	6.55972e-38	6.40255e-38
GOTERM_BP_ALL	GO:0042254~ribosome biogenesis	75	10.981	3.05251e-40	RPL4, RPL5, RPL30, RPL3, RPL32, RPL31, RPL34, RPLP1, RPLP0, RPL10A, RPL9, RPL6, RPL7, RPS4X, FBL, RPL7A, RPS16, RPS19, RPL18A, RPL36, RPL35, RPL38, RPL37, RPS11, RPL39, RPS10, RPS13, RPS12, RPS9, RPS7, RPS8, RPS5, RPL22, RPS6, RPS3A, RPSA, RPL37A, NHP2, RPL24, RPL27, RPL26, RPL29, RPL28, UBA52, RPL10, RPL12, NOP2, RPL11, RPL36A, NOLC1, RRP7A, EMG1, RPS15A, GAR1, RPS3, RPL14, RPL15, RPS27A, RPL18,…	556	335	16792	6.76152	1.66789e-36	9.26605e-38	8.98624e-38
GOTERM_BP_4	GO:0042254~ribosome biogenesis	75	10.981	3.35867e-40	RPL4, RPL5, RPL30, RPL3, RPL32, RPL31, RPL34, RPLP1, RPLP0, RPL10A, RPL9, RPL6, RPL7, RPS4X, FBL, RPL7A, RPS16, RPS19, RPL18A, RPL36, RPL35, RPL38, RPL37, RPS11, RPL39, RPS10, RPS13, RPS12, RPS9, RPS7, RPS8, RPS5, RPL22, RPS6, RPS3A, RPSA, RPL37A, NHP2, RPL24, RPL27, RPL26, RPL29, RPL28, UBA52, RPL10, RPL12, NOP2, RPL11, RPL36A, NOLC1, RRP7A, EMG1, RPS15A, GAR1, RPS3, RPL14, RPL15, RPS27A, RPL18,…	545	335	16415	6.74312	7.38908e-37	1.84727e-37	1.79689e-37
GOTERM_BP_FAT	GO:0019058~viral life cycle	82	12.0059	6.8047e-37	RPL4, RPL5, RPL30, RPL3, HSP90AB1, RPL32, RPL31, RPL34, RPLP1, RPLP0, RPL10A, RPL9, RPL6, RPL7, RPS4X, RPL7A, RPS16, LGALS1, LAMP1, RPS19, RPL18A, NUP62, RPL36, RPL35, RPL38, RPL37, RPS11, RPL39, RPS10, RPS13, NELFE, RPS12, RPS9, RPS7, RPS8, RPS5, RPL22, RPS6, RPS3A, RPSA, RAD23A, RPL37A, RPL24, CHMP4B, RPL27, CHMP4A, RPL26, RPL29, RPL28, UBA52, PPID, RPL10, RPL12, RPL11, RPL36A, SLC1A5, ZC3HAV1,…	549	455	16650	5.46568	3.66297e-33	1.92824e-34	1.88204e-34
GOTERM_BP_ALL	GO:0019058~viral life cycle	82	12.0059	9.68086e-37	RPL4, RPL5, RPL30, RPL3, HSP90AB1, RPL32, RPL31, RPL34, RPLP1, RPLP0, RPL10A, RPL9, RPL6, RPL7, RPS4X, RPL7A, RPS16, LGALS1, LAMP1, RPS19, RPL18A, NUP62, RPL36, RPL35, RPL38, RPL37, RPS11, RPL39, RPS10, RPS13, NELFE, RPS12, RPS9, RPS7, RPS8, RPS5, RPL22, RPS6, RPS3A, RPSA, RAD23A, RPL37A, RPL24, CHMP4B, RPL27, CHMP4A, RPL26, RPL29, RPL28, UBA52, PPID, RPL10, RPL12, RPL11, RPL36A, SLC1A5, ZC3HAV1,…	556	455	16792	5.4429	5.28962e-33	2.78401e-34	2.69994e-34
GOTERM_BP_4	GO:0019058~viral life cycle	82	12.0059	1.06519e-36	RPL4, RPL5, RPL30, RPL3, HSP90AB1, RPL32, RPL31, RPL34, RPLP1, RPLP0, RPL10A, RPL9, RPL6, RPL7, RPS4X, RPL7A, RPS16, LGALS1, LAMP1, RPS19, RPL18A, NUP62, RPL36, RPL35, RPL38, RPL37, RPS11, RPL39, RPS10, RPS13, NELFE, RPS12, RPS9, RPS7, RPS8, RPS5, RPL22, RPS6, RPS3A, RPSA, RAD23A, RPL37A, RPL24, CHMP4B, RPL27, CHMP4A, RPL26, RPL29, RPL28, UBA52, PPID, RPL10, RPL12, RPL11, RPL36A, SLC1A5, ZC3HAV1,…	545	455	16415	5.42809	2.34341e-33	4.68683e-34	4.55901e-34
GOTERM_BP_5	GO:0019058~viral life cycle	82	12.0059	1.3792e-36	RPL4, RPL5, RPL30, RPL3, HSP90AB1, RPL32, RPL31, RPL34, RPLP1, RPLP0, RPL10A, RPL9, RPL6, RPL7, RPS4X, RPL7A, RPS16, LGALS1, LAMP1, RPS19, RPL18A, NUP62, RPL36, RPL35, RPL38, RPL37, RPS11, RPL39, RPS10, RPS13, NELFE, RPS12, RPS9, RPS7, RPS8, RPS5, RPL22, RPS6, RPS3A, RPSA, RAD23A, RPL37A, RPL24, CHMP4B, RPL27, CHMP4A, RPL26, RPL29, RPL28, UBA52, PPID, RPL10, RPL12, RPL11, RPL36A, SLC1A5, ZC3HAV1,…	538	455	16130	5.40324	4.33345e-33	5.41681e-34	5.31337e-34
GOTERM_BP_FAT	GO:0034470~ncRNA processing	77	11.2738	8.68335e-36	RPL4, RPL5, RPL30, RPL3, RPL32, RPL31, RPL34, RPLP1, RPLP0, RPL10A, RPL9, RPL6, RPL7, RPS4X, FBL, RPL7A, RPS16, RPS19, RPL18A, RPL36, RPL35, RPL38, RPL37, RPS11, RPL39, RPS10, RPS13, RPS12, RPS9, RPS7, RPS8, RPS5, RPL22, RPS6, ELAC1, RPS3A, RPSA, FTSJ1, RPL37A, NHP2, RPL24, RPL27, RPL26, RPL29, RPL28, UBA52, TSEN34, RPL10, RPL12, NOP2, RPL11, RPL36A, NOLC1, LAGE3, RRP7A, EMG1, RPS15A, GAR1, RPS3,…	549	411	16650	5.68186	4.67424e-32	2.33756e-33	2.28155e-33
GOTERM_BP_ALL	GO:0034470~ncRNA processing	77	11.2738	1.20698e-35	RPL4, RPL5, RPL30, RPL3, RPL32, RPL31, RPL34, RPLP1, RPLP0, RPL10A, RPL9, RPL6, RPL7, RPS4X, FBL, RPL7A, RPS16, RPS19, RPL18A, RPL36, RPL35, RPL38, RPL37, RPS11, RPL39, RPS10, RPS13, RPS12, RPS9, RPS7, RPS8, RPS5, RPL22, RPS6, ELAC1, RPS3A, RPSA, FTSJ1, RPL37A, NHP2, RPL24, RPL27, RPL26, RPL29, RPL28, UBA52, TSEN34, RPL10, RPL12, NOP2, RPL11, RPL36A, NOLC1, LAGE3, RRP7A, EMG1, RPS15A, GAR1, RPS3,…	556	411	16792	5.65818	6.59494e-32	3.29747e-33	3.19789e-33
GOTERM_BP_FAT	GO:0034655~nucleobase-containing compound catabolic process	74	10.8346	1.58861e-35	RPL4, RPL5, RPL30, RPL3, RPL32, RPL31, RPL34, RPLP1, RPLP0, RPL10A, RPL9, NUDT3, RPL6, RPL7, RPS4X, RPL7A, HINT1, RPS16, RPS19, RPL18A, RPL36, TNKS1BP1, RPL35, RPL38, RPL37, RPS11, RPL39, RPS10, RPS13, RPS12, RPS9, PCID2, RPS7, RPS8, RPS5, RPL22, RPS6, RPS3A, RPSA, RPL37A, RPL24, RPL27, RPL26, RPL29, RPL28, UBA52, DCTPP1, RPL10, RPL12, RPL11, RPL36A, PRR5L, ZC3HAV1, ZFP36L1, RPS15A, NOCT, RPS3, R…	549	380	16650	5.90595	8.55147e-32	4.07288e-33	3.9753e-33
GOTERM_BP_ALL	GO:0034655~nucleobase-containing compound catabolic process	74	10.8346	2.17996e-35	RPL4, RPL5, RPL30, RPL3, RPL32, RPL31, RPL34, RPLP1, RPLP0, RPL10A, RPL9, NUDT3, RPL6, RPL7, RPS4X, RPL7A, HINT1, RPS16, RPS19, RPL18A, RPL36, TNKS1BP1, RPL35, RPL38, RPL37, RPS11, RPL39, RPS10, RPS13, RPS12, RPS9, PCID2, RPS7, RPS8, RPS5, RPL22, RPS6, RPS3A, RPSA, RPL37A, RPL24, RPL27, RPL26, RPL29, RPL28, UBA52, DCTPP1, RPL10, RPL12, RPL11, RPL36A, PRR5L, ZC3HAV1, ZFP36L1, RPS15A, NOCT, RPS3, R…	556	380	16792	5.88133	1.19113e-31	5.67205e-33	5.50077e-33
GOTERM_BP_4	GO:0034655~nucleobase-containing compound catabolic process	74	10.8346	2.39801e-35	RPL4, RPL5, RPL30, RPL3, RPL32, RPL31, RPL34, RPLP1, RPLP0, RPL10A, RPL9, NUDT3, RPL6, RPL7, RPS4X, RPL7A, HINT1, RPS16, RPS19, RPL18A, RPL36, TNKS1BP1, RPL35, RPL38, RPL37, RPS11, RPL39, RPS10, RPS13, RPS12, RPS9, PCID2, RPS7, RPS8, RPS5, RPL22, RPS6, RPS3A, RPSA, RPL37A, RPL24, RPL27, RPL26, RPL29, RPL28, UBA52, DCTPP1, RPL10, RPL12, RPL11, RPL36A, PRR5L, ZC3HAV1, ZFP36L1, RPS15A, NOCT, RPS3, R…	545	380	16415	5.86533	5.27561e-32	8.79269e-33	8.55289e-33
GOTERM_BP_5	GO:0034655~nucleobase-containing compound catabolic process	74	10.8346	3.05164e-35	RPL4, RPL5, RPL30, RPL3, RPL32, RPL31, RPL34, RPLP1, RPLP0, RPL10A, RPL9, NUDT3, RPL6, RPL7, RPS4X, RPL7A, HINT1, RPS16, RPS19, RPL18A, RPL36, TNKS1BP1, RPL35, RPL38, RPL37, RPS11, RPL39, RPS10, RPS13, RPS12, RPS9, PCID2, RPS7, RPS8, RPS5, RPL22, RPS6, RPS3A, RPSA, RPL37A, RPL24, RPL27, RPL26, RPL29, RPL28, UBA52, DCTPP1, RPL10, RPL12, RPL11, RPL36A, PRR5L, ZC3HAV1, ZFP36L1, RPS15A, NOCT, RPS3, R…	538	380	16130	5.83849	9.58824e-32	1.06536e-32	1.04502e-32
GOTERM_BP_FAT	GO:0043043~peptide biosynthetic process	96	14.0556	5.15204e-35	RPL4, PCSK1, RPL5, RPL30, RPL3, RPL32, RPL31, RPL34, RPLP1, RPLP0, RPL10A, YBX3, RPL9, RPL6, RPL7, EEF1B2, RPS4X, RPL7A, RPS16, RPS19, RPL18A, RPL36AL, RPL36, RPL35, RPL38, SLC25A43, CHAC2, RPL37, RPS11, RPL39, RPS10, RPS13, RPS12, RPS9, RPS7, RPS8, RPS5, RPL22, RPS6, RPS3A, RPSA, GTPBP2, FTSJ1, EEF1G, MRPL52, EEF1A1, EEF1D, PPA1, RPL37A, NHP2, RPL24, RPL27, ANG, RPL26, RPL29, RPL28, UBA52, RPL10…	549	667	16650	4.36503	2.77334e-31	1.26084e-32	1.23063e-32
GOTERM_BP_ALL	GO:0043043~peptide biosynthetic process	96	14.0556	7.71533e-35	RPL4, PCSK1, RPL5, RPL30, RPL3, RPL32, RPL31, RPL34, RPLP1, RPLP0, RPL10A, YBX3, RPL9, RPL6, RPL7, EEF1B2, RPS4X, RPL7A, RPS16, RPS19, RPL18A, RPL36AL, RPL36, RPL35, RPL38, SLC25A43, CHAC2, RPL37, RPS11, RPL39, RPS10, RPS13, RPS12, RPS9, RPS7, RPS8, RPS5, RPL22, RPS6, RPS3A, RPSA, GTPBP2, FTSJ1, EEF1G, MRPL52, EEF1A1, EEF1D, PPA1, RPL37A, NHP2, RPL24, RPL27, ANG, RPL26, RPL29, RPL28, UBA52, RPL10…	556	667	16792	4.34683	4.21566e-31	1.91621e-32	1.85834e-32
GOTERM_BP_5	GO:0043043~peptide biosynthetic process	96	14.0556	1.12087e-34	RPL4, PCSK1, RPL5, RPL30, RPL3, RPL32, RPL31, RPL34, RPLP1, RPLP0, RPL10A, YBX3, RPL9, RPL6, RPL7, EEF1B2, RPS4X, RPL7A, RPS16, RPS19, RPL18A, RPL36AL, RPL36, RPL35, RPL38, SLC25A43, CHAC2, RPL37, RPS11, RPL39, RPS10, RPS13, RPS12, RPS9, RPS7, RPS8, RPS5, RPL22, RPS6, RPS3A, RPSA, GTPBP2, FTSJ1, EEF1G, MRPL52, EEF1A1, EEF1D, PPA1, RPL37A, NHP2, RPL24, RPL27, ANG, RPL26, RPL29, RPL28, UBA52, RPL10…	538	667	16130	4.31517	3.52177e-31	3.52177e-32	3.45452e-32
GOTERM_BP_FAT	GO:0072657~protein localization to membrane	82	12.0059	1.5085e-34	RPL4, RPL5, RPL30, RPL3, RPL32, GDI1, RPL31, RPL34, RPLP1, RPLP0, RPL10A, RPL9, RPL6, RPL7, RPS4X, RPL7A, RPS16, RPS19, YWHAQ, RPL18A, RPL36, FLOT1, RPL35, RPL38, RPL37, SEC61B, RPS11, RPL39, RPS10, RPS13, RPS12, YWHAH, RPS9, RPS7, RPS8, RPS5, SSR2, RPL22, RPS6, RHOG, ANK2, RPS3A, RPSA, TIMM22, RPL37A, TMBIM1, RPL24, CHMP4B, RPL27, CHMP4A, RPL26, RPL29, RPL28, UBA52, TP53, PKDCC, RPL10, RPL12, RP…	549	489	16650	5.08565	8.12025e-31	3.5312e-32	3.44659e-32
GOTERM_BP_ALL	GO:0072657~protein localization to membrane	82	12.0059	2.13278e-34	RPL4, RPL5, RPL30, RPL3, RPL32, GDI1, RPL31, RPL34, RPLP1, RPLP0, RPL10A, RPL9, RPL6, RPL7, RPS4X, RPL7A, RPS16, RPS19, YWHAQ, RPL18A, RPL36, FLOT1, RPL35, RPL38, RPL37, SEC61B, RPS11, RPL39, RPS10, RPS13, RPS12, YWHAH, RPS9, RPS7, RPS8, RPS5, SSR2, RPL22, RPS6, RHOG, ANK2, RPS3A, RPSA, TIMM22, RPL37A, TMBIM1, RPL24, CHMP4B, RPL27, CHMP4A, RPL26, RPL29, RPL28, UBA52, TP53, PKDCC, RPL10, RPL12, RP…	556	489	16792	5.06445	1.16535e-30	5.06675e-32	4.91374e-32
GOTERM_BP_FAT	GO:0044270~cellular nitrogen compound catabolic process	76	11.1274	2.14867e-34	RPL4, RPL5, RPL30, RPL3, RPL32, RPL31, RPL34, RPLP1, RPLP0, RPL10A, RPL9, NUDT3, RPL6, RPL7, RPS4X, RPL7A, HINT1, RPS16, RPS19, RPL18A, RPL36, TNKS1BP1, RPL35, RPL38, RPL37, RPS11, RPL39, RPS10, RPS13, RPS12, RPS9, PCID2, RPS7, RPS8, RPS5, RPL22, RPS6, RPS3A, RPSA, TST, RPL37A, RPL24, RPL27, RPL26, RPL29, RPL28, UBA52, DCTPP1, RPL10, RPL12, RPL11, RPL36A, PRR5L, ZC3HAV1, ZFP36L1, RPS15A, NOCT, RP…	549	418	16650	5.51416	1.15663e-30	4.82018e-32	4.70469e-32
GOTERM_BP_4	GO:0072657~protein localization to membrane	82	12.0059	2.34697e-34	RPL4, RPL5, RPL30, RPL3, RPL32, GDI1, RPL31, RPL34, RPLP1, RPLP0, RPL10A, RPL9, RPL6, RPL7, RPS4X, RPL7A, RPS16, RPS19, YWHAQ, RPL18A, RPL36, FLOT1, RPL35, RPL38, RPL37, SEC61B, RPS11, RPL39, RPS10, RPS13, RPS12, YWHAH, RPS9, RPS7, RPS8, RPS5, SSR2, RPL22, RPS6, RHOG, ANK2, RPS3A, RPSA, TIMM22, RPL37A, TMBIM1, RPL24, CHMP4B, RPL27, CHMP4A, RPL26, RPL29, RPL28, UBA52, TP53, PKDCC, RPL10, RPL12, RP…	545	489	16415	5.05067	5.16333e-31	7.37619e-32	7.17502e-32
GOTERM_BP_FAT	GO:0022613~ribonucleoprotein complex biogenesis	81	11.8594	2.5764e-34	RPL4, RPL5, RPL30, RPL3, RPL32, RPL31, RPL34, RPLP1, RPLP0, RPL10A, PRPF19, RPL9, RPL6, RPL7, RPS4X, FBL, RPL7A, RPS16, RPS19, RPL18A, RPL36, RPL35, RPL38, RPL37, TXNL4A, RPS11, RPL39, RPS10, RPS13, RPS12, RPS9, RPS7, RPS8, RPS5, RPL22, RPS6, RPS3A, RPSA, RPL37A, NHP2, RPL24, RPL27, RPL26, RPL29, RPL28, UBA52, RPL10, RPL12, NOP2, RPL11, RPL36A, NOLC1, RRP7A, EMG1, RPS15A, NOCT, GAR1, RPS3, RPL14,…	549	480	16650	5.11783	1.38688e-30	5.34981e-32	5.22163e-32
GOTERM_BP_FAT	GO:0072594~establishment of protein localization to organelle	95	13.9092	2.58349e-34	RPL4, RPL5, RPL30, RPL3, HSP90AB1, RPL32, RPL31, RPL34, RPLP1, RPLP0, RPL10A, LITAF, RPL9, RPL6, RPL7, RPS4X, UBL5, RPL7A, RPS16, LAMP1, RPS19, YWHAQ, RPL18A, SIX2, NUP62, RPL36, RPL35, RPL38, RPL37, SEC61B, RPS11, RPL39, RPS10, EMD, RPS13, RPS12, YWHAH, RPS9, RPS7, RPS8, RPS5, RPL22, RPS6, C8ORF4, RPS3A, RPSA, NUTF2, TIMM22, GREM1, RPL37A, DNLZ, RPL24, CHMP4B, RPL27, CHMP4A, RPL26, RPL29, RPL28,…	549	666	16650	4.32605	1.39069e-30	5.34981e-32	5.22163e-32
GOTERM_BP_ALL	GO:0044270~cellular nitrogen compound catabolic process	76	11.1274	2.96454e-34	RPL4, RPL5, RPL30, RPL3, RPL32, RPL31, RPL34, RPLP1, RPLP0, RPL10A, RPL9, NUDT3, RPL6, RPL7, RPS4X, RPL7A, HINT1, RPS16, RPS19, RPL18A, RPL36, TNKS1BP1, RPL35, RPL38, RPL37, RPS11, RPL39, RPS10, RPS13, RPS12, RPS9, PCID2, RPS7, RPS8, RPS5, RPL22, RPS6, RPS3A, RPSA, TST, RPL37A, RPL24, RPL27, RPL26, RPL29, RPL28, UBA52, DCTPP1, RPL10, RPL12, RPL11, RPL36A, PRR5L, ZC3HAV1, ZFP36L1, RPS15A, NOCT, RP…	556	418	16792	5.49117	1.61983e-30	6.74928e-32	6.54547e-32
GOTERM_BP_5	GO:0072657~protein localization to membrane	82	12.0059	3.03018e-34	RPL4, RPL5, RPL30, RPL3, RPL32, GDI1, RPL31, RPL34, RPLP1, RPLP0, RPL10A, RPL9, RPL6, RPL7, RPS4X, RPL7A, RPS16, RPS19, YWHAQ, RPL18A, RPL36, FLOT1, RPL35, RPL38, RPL37, SEC61B, RPS11, RPL39, RPS10, RPS13, RPS12, YWHAH, RPS9, RPS7, RPS8, RPS5, SSR2, RPL22, RPS6, RHOG, ANK2, RPS3A, RPSA, TIMM22, RPL37A, TMBIM1, RPL24, CHMP4B, RPL27, CHMP4A, RPL26, RPL29, RPL28, UBA52, TP53, PKDCC, RPL10, RPL12, RP…	538	489	16130	5.02756	9.52084e-31	8.6553e-32	8.49002e-32
GOTERM_BP_4	GO:0044270~cellular nitrogen compound catabolic process	76	11.1274	3.26161e-34	RPL4, RPL5, RPL30, RPL3, RPL32, RPL31, RPL34, RPLP1, RPLP0, RPL10A, RPL9, NUDT3, RPL6, RPL7, RPS4X, RPL7A, HINT1, RPS16, RPS19, RPL18A, RPL36, TNKS1BP1, RPL35, RPL38, RPL37, RPS11, RPL39, RPS10, RPS13, RPS12, RPS9, PCID2, RPS7, RPS8, RPS5, RPL22, RPS6, RPS3A, RPSA, TST, RPL37A, RPL24, RPL27, RPL26, RPL29, RPL28, UBA52, DCTPP1, RPL10, RPL12, RPL11, RPL36A, PRR5L, ZC3HAV1, ZFP36L1, RPS15A, NOCT, RP…	545	418	16415	5.47623	7.17554e-31	8.96943e-32	8.72481e-32
GOTERM_BP_ALL	GO:0022613~ribonucleoprotein complex biogenesis	81	11.8594	3.62578e-34	RPL4, RPL5, RPL30, RPL3, RPL32, RPL31, RPL34, RPLP1, RPLP0, RPL10A, PRPF19, RPL9, RPL6, RPL7, RPS4X, FBL, RPL7A, RPS16, RPS19, RPL18A, RPL36, RPL35, RPL38, RPL37, TXNL4A, RPS11, RPL39, RPS10, RPS13, RPS12, RPS9, RPS7, RPS8, RPS5, RPL22, RPS6, RPS3A, RPSA, RPL37A, NHP2, RPL24, RPL27, RPL26, RPL29, RPL28, UBA52, RPL10, RPL12, NOP2, RPL11, RPL36A, NOLC1, RRP7A, EMG1, RPS15A, NOCT, GAR1, RPS3, RPL14,…	556	480	16792	5.09649	1.98112e-30	7.9245e-32	7.68519e-32
GOTERM_BP_FAT	GO:0006412~translation	93	13.6164	3.71372e-34	RPL4, RPL5, RPL30, RPL3, RPL32, RPL31, RPL34, RPLP1, RPLP0, RPL10A, YBX3, RPL9, RPL6, RPL7, EEF1B2, RPS4X, RPL7A, RPS16, RPS19, RPL18A, RPL36AL, RPL36, RPL35, RPL38, SLC25A43, RPL37, RPS11, RPL39, RPS10, RPS13, RPS12, RPS9, RPS7, RPS8, RPS5, RPL22, RPS6, RPS3A, RPSA, GTPBP2, FTSJ1, EEF1G, MRPL52, EEF1A1, EEF1D, PPA1, RPL37A, NHP2, RPL24, RPL27, ANG, RPL26, RPL29, RPL28, UBA52, RPL10, MRPL18, RPL1…	549	641	16650	4.40014	1.9991e-30	7.40544e-32	7.228e-32
GOTERM_BP_ALL	GO:0072594~establishment of protein localization to organelle	95	13.9092	3.84395e-34	RPL4, RPL5, RPL30, RPL3, HSP90AB1, RPL32, RPL31, RPL34, RPLP1, RPLP0, RPL10A, LITAF, RPL9, RPL6, RPL7, RPS4X, UBL5, RPL7A, RPS16, LAMP1, RPS19, YWHAQ, RPL18A, SIX2, NUP62, RPL36, RPL35, RPL38, RPL37, SEC61B, RPS11, RPL39, RPS10, EMD, RPS13, RPS12, YWHAH, RPS9, RPS7, RPS8, RPS5, RPL22, RPS6, C8ORF4, RPS3A, RPSA, NUTF2, TIMM22, GREM1, RPL37A, DNLZ, RPL24, CHMP4B, RPL27, CHMP4A, RPL26, RPL29, RPL28,…	556	666	16792	4.30801	2.10034e-30	8.07822e-32	7.83427e-32
GOTERM_BP_3	GO:0022613~ribonucleoprotein complex biogenesis	81	11.8594	4.14013e-34	RPL4, RPL5, RPL30, RPL3, RPL32, RPL31, RPL34, RPLP1, RPLP0, RPL10A, PRPF19, RPL9, RPL6, RPL7, RPS4X, FBL, RPL7A, RPS16, RPS19, RPL18A, RPL36, RPL35, RPL38, RPL37, TXNL4A, RPS11, RPL39, RPS10, RPS13, RPS12, RPS9, RPS7, RPS8, RPS5, RPL22, RPS6, RPS3A, RPSA, RPL37A, NHP2, RPL24, RPL27, RPL26, RPL29, RPL28, UBA52, RPL10, RPL12, NOP2, RPL11, RPL36A, NOLC1, RRP7A, EMG1, RPS15A, NOCT, GAR1, RPS3, RPL14,…	553	480	16663	5.08478	3.99523e-31	1.33174e-31	1.26136e-31
GOTERM_BP_4	GO:0072594~establishment of protein localization to organelle	95	13.9092	4.22152e-34	RPL4, RPL5, RPL30, RPL3, HSP90AB1, RPL32, RPL31, RPL34, RPLP1, RPLP0, RPL10A, LITAF, RPL9, RPL6, RPL7, RPS4X, UBL5, RPL7A, RPS16, LAMP1, RPS19, YWHAQ, RPL18A, SIX2, NUP62, RPL36, RPL35, RPL38, RPL37, SEC61B, RPS11, RPL39, RPS10, EMD, RPS13, RPS12, YWHAH, RPS9, RPS7, RPS8, RPS5, RPL22, RPS6, C8ORF4, RPS3A, RPSA, NUTF2, TIMM22, GREM1, RPL37A, DNLZ, RPL24, CHMP4B, RPL27, CHMP4A, RPL26, RPL29, RPL28,…	545	666	16415	4.29629	9.28733e-31	1.03193e-31	1.00378e-31
GOTERM_BP_ALL	GO:0006412~translation	93	13.6164	5.47895e-34	RPL4, RPL5, RPL30, RPL3, RPL32, RPL31, RPL34, RPLP1, RPLP0, RPL10A, YBX3, RPL9, RPL6, RPL7, EEF1B2, RPS4X, RPL7A, RPS16, RPS19, RPL18A, RPL36AL, RPL36, RPL35, RPL38, SLC25A43, RPL37, RPS11, RPL39, RPS10, RPS13, RPS12, RPS9, RPS7, RPS8, RPS5, RPL22, RPS6, RPS3A, RPSA, GTPBP2, FTSJ1, EEF1G, MRPL52, EEF1A1, EEF1D, PPA1, RPL37A, NHP2, RPL24, RPL27, ANG, RPL26, RPL29, RPL28, UBA52, RPL10, MRPL18, RPL1…	556	641	16792	4.3818	2.9937e-30	1.10878e-31	1.07529e-31
GOTERM_BP_5	GO:0072594~establishment of protein localization to organelle	95	13.9092	5.57277e-34	RPL4, RPL5, RPL30, RPL3, HSP90AB1, RPL32, RPL31, RPL34, RPLP1, RPLP0, RPL10A, LITAF, RPL9, RPL6, RPL7, RPS4X, UBL5, RPL7A, RPS16, LAMP1, RPS19, YWHAQ, RPL18A, SIX2, NUP62, RPL36, RPL35, RPL38, RPL37, SEC61B, RPS11, RPL39, RPS10, EMD, RPS13, RPS12, YWHAH, RPS9, RPS7, RPS8, RPS5, RPL22, RPS6, C8ORF4, RPS3A, RPSA, NUTF2, TIMM22, GREM1, RPL37A, DNLZ, RPL24, CHMP4B, RPL27, CHMP4A, RPL26, RPL29, RPL28,…	538	666	16130	4.27663	1.75096e-30	1.45914e-31	1.43127e-31
GOTERM_BP_5	GO:0006412~translation	93	13.6164	7.91994e-34	RPL4, RPL5, RPL30, RPL3, RPL32, RPL31, RPL34, RPLP1, RPLP0, RPL10A, YBX3, RPL9, RPL6, RPL7, EEF1B2, RPS4X, RPL7A, RPS16, RPS19, RPL18A, RPL36AL, RPL36, RPL35, RPL38, SLC25A43, RPL37, RPS11, RPL39, RPS10, RPS13, RPS12, RPS9, RPS7, RPS8, RPS5, RPL22, RPS6, RPS3A, RPSA, GTPBP2, FTSJ1, EEF1G, MRPL52, EEF1A1, EEF1D, PPA1, RPL37A, NHP2, RPL24, RPL27, ANG, RPL26, RPL29, RPL28, UBA52, RPL10, MRPL18, RPL1…	538	641	16130	4.34988	2.48845e-30	1.91419e-31	1.87764e-31
GOTERM_BP_FAT	GO:0043604~amide biosynthetic process	99	14.4949	1.16317e-33	RPL4, RPL5, RPL30, RPL3, RPL32, RPL31, RPL34, RPL10A, RPL9, RPL6, RPL7, EEF1B2, RPS16, RPS19, RPL18A, RPL36AL, RPL36, RPL35, RPL38, CHAC2, SLC25A43, RPL37, RPS11, RPL39, RPS10, RPS13, RPS12, RPS9, RPS7, RPS8, RPS5, RPL22, RPS6, RPSA, GTPBP2, FTSJ1, EEF1A1, PPA1, NHP2, RPL24, RPL27, RPL26, RPL29, RPL28, UBA52, AASDH, MRPL18, MRPL17, ZFP36L1, FXR2, MTERF3, MRPL27, MRPL24, EIF1, PM20D1, RPS26, RPS25…	549	736	16650	4.07943	6.26133e-30	2.2366e-31	2.18302e-31
GOTERM_BP_ALL	GO:0043604~amide biosynthetic process	99	14.4949	1.75399e-33	RPL4, RPL5, RPL30, RPL3, RPL32, RPL31, RPL34, RPL10A, RPL9, RPL6, RPL7, EEF1B2, RPS16, RPS19, RPL18A, RPL36AL, RPL36, RPL35, RPL38, CHAC2, SLC25A43, RPL37, RPS11, RPL39, RPS10, RPS13, RPS12, RPS9, RPS7, RPS8, RPS5, RPL22, RPS6, RPSA, GTPBP2, FTSJ1, EEF1A1, PPA1, NHP2, RPL24, RPL27, RPL26, RPL29, RPL28, UBA52, AASDH, MRPL18, MRPL17, ZFP36L1, FXR2, MTERF3, MRPL27, MRPL24, EIF1, PM20D1, RPS26, RPS25…	556	736	16792	4.06242	9.58382e-30	3.42279e-31	3.31943e-31
GOTERM_BP_5	GO:0043604~amide biosynthetic process	99	14.4949	2.55383e-33	RPL4, RPL5, RPL30, RPL3, RPL32, RPL31, RPL34, RPL10A, RPL9, RPL6, RPL7, EEF1B2, RPS16, RPS19, RPL18A, RPL36AL, RPL36, RPL35, RPL38, CHAC2, SLC25A43, RPL37, RPS11, RPL39, RPS10, RPS13, RPS12, RPS9, RPS7, RPS8, RPS5, RPL22, RPS6, RPSA, GTPBP2, FTSJ1, EEF1A1, PPA1, NHP2, RPL24, RPL27, RPL26, RPL29, RPL28, UBA52, AASDH, MRPL18, MRPL17, ZFP36L1, FXR2, MTERF3, MRPL27, MRPL24, EIF1, PM20D1, RPS26, RPS25…	538	736	16130	4.03283	8.02412e-30	5.73152e-31	5.62207e-31
GOTERM_BP_FAT	GO:0046700~heterocycle catabolic process	74	10.8346	3.52159e-33	RPL4, RPL5, RPL30, RPL3, RPL32, RPL31, RPL34, RPLP1, RPLP0, RPL10A, RPL9, NUDT3, RPL6, RPL7, RPS4X, RPL7A, HINT1, RPS16, RPS19, RPL18A, RPL36, TNKS1BP1, RPL35, RPL38, RPL37, RPS11, RPL39, RPS10, RPS13, RPS12, RPS9, PCID2, RPS7, RPS8, RPS5, RPL22, RPS6, RPS3A, RPSA, RPL37A, RPL24, RPL27, RPL26, RPL29, RPL28, UBA52, DCTPP1, RPL10, RPL12, RPL11, RPL36A, PRR5L, ZC3HAV1, ZFP36L1, RPS15A, NOCT, RPS3, R…	549	411	16650	5.46049	1.89567e-29	6.53802e-31	6.38137e-31
GOTERM_BP_ALL	GO:0046700~heterocycle catabolic process	74	10.8346	4.80575e-33	RPL4, RPL5, RPL30, RPL3, RPL32, RPL31, RPL34, RPLP1, RPLP0, RPL10A, RPL9, NUDT3, RPL6, RPL7, RPS4X, RPL7A, HINT1, RPS16, RPS19, RPL18A, RPL36, TNKS1BP1, RPL35, RPL38, RPL37, RPS11, RPL39, RPS10, RPS13, RPS12, RPS9, PCID2, RPS7, RPS8, RPS5, RPL22, RPS6, RPS3A, RPSA, RPL37A, RPL24, RPL27, RPL26, RPL29, RPL28, UBA52, DCTPP1, RPL10, RPL12, RPL11, RPL36A, PRR5L, ZC3HAV1, ZFP36L1, RPS15A, NOCT, RPS3, R…	556	411	16792	5.43773	2.62586e-29	9.05469e-31	8.78126e-31
GOTERM_BP_4	GO:0046700~heterocycle catabolic process	74	10.8346	5.28556e-33	RPL4, RPL5, RPL30, RPL3, RPL32, RPL31, RPL34, RPLP1, RPLP0, RPL10A, RPL9, NUDT3, RPL6, RPL7, RPS4X, RPL7A, HINT1, RPS16, RPS19, RPL18A, RPL36, TNKS1BP1, RPL35, RPL38, RPL37, RPS11, RPL39, RPS10, RPS13, RPS12, RPS9, PCID2, RPS7, RPS8, RPS5, RPL22, RPS6, RPS3A, RPSA, RPL37A, RPL24, RPL27, RPL26, RPL29, RPL28, UBA52, DCTPP1, RPL10, RPL12, RPL11, RPL36A, PRR5L, ZC3HAV1, ZFP36L1, RPS15A, NOCT, RPS3, R…	545	411	16415	5.42293	1.16282e-29	1.16282e-30	1.13111e-30
GOTERM_BP_FAT	GO:0016071~mRNA metabolic process	93	13.6164	1.62874e-32	RPL4, RPL5, RPL30, RPL3, RPL32, RPL31, RPL34, RPLP1, RPLP0, HNRNPU, YBX1, RPL10A, PRPF19, RPL9, RPL6, RPL7, RPS4X, UBL5, RPL7A, RPS16, RPS19, RPL18A, RPL36, TNKS1BP1, RPL35, RPL38, RPL37, TXNL4A, RPS11, RPL39, RPS10, RPS13, NELFE, RPS12, RPS9, PCID2, RPS7, RPS8, RPS5, RPL22, RPS6, RNASE4, RPS3A, RPSA, SFPQ, RPL37A, RPL24, RPL27, RPL26, RPL29, RPL28, UBA52, SRSF7, SF3B4, TSEN34, RPL10, RPL12, RPL1…	549	672	16650	4.19716	8.76752e-29	2.89577e-30	2.82639e-30
GOTERM_BP_FAT	GO:1901361~organic cyclic compound catabolic process	76	11.1274	1.66733e-32	RPL4, RPL5, RPL30, RPL3, RPL32, RPL31, RPL34, RPLP1, RPLP0, RPL10A, RPL9, NUDT3, RPL6, RPL7, RPS4X, RPL7A, HINT1, RPS16, RPS19, RPL18A, RPL36, TNKS1BP1, RPL35, RPL38, RPL37, RPS11, RPL39, RPS10, RPS13, RPS12, YWHAH, RPS9, PCID2, RPS7, RPS8, RPS5, RPL22, RPS6, RPS3A, RPSA, RPL37A, RPL24, RPL27, RPL26, RPL29, RPL28, UBA52, DCTPP1, RPL10, RPL12, RPL11, RPL36A, PRR5L, ZC3HAV1, ZFP36L1, CYP27B1, RPS15…	549	445	16650	5.17959	8.97523e-29	2.89577e-30	2.82639e-30
GOTERM_BP_ALL	GO:1901361~organic cyclic compound catabolic process	76	11.1274	2.28928e-32	RPL4, RPL5, RPL30, RPL3, RPL32, RPL31, RPL34, RPLP1, RPLP0, RPL10A, RPL9, NUDT3, RPL6, RPL7, RPS4X, RPL7A, HINT1, RPS16, RPS19, RPL18A, RPL36, TNKS1BP1, RPL35, RPL38, RPL37, RPS11, RPL39, RPS10, RPS13, RPS12, YWHAH, RPS9, PCID2, RPS7, RPS8, RPS5, RPL22, RPS6, RPS3A, RPSA, RPL37A, RPL24, RPL27, RPL26, RPL29, RPL28, UBA52, DCTPP1, RPL10, RPL12, RPL11, RPL36A, PRR5L, ZC3HAV1, ZFP36L1, CYP27B1, RPS15…	556	445	16792	5.158	1.25086e-28	4.16954e-30	4.04363e-30
GOTERM_BP_ALL	GO:0016071~mRNA metabolic process	93	13.6164	2.38894e-32	RPL4, RPL5, RPL30, RPL3, RPL32, RPL31, RPL34, RPLP1, RPLP0, HNRNPU, YBX1, RPL10A, PRPF19, RPL9, RPL6, RPL7, RPS4X, UBL5, RPL7A, RPS16, RPS19, RPL18A, RPL36, TNKS1BP1, RPL35, RPL38, RPL37, TXNL4A, RPS11, RPL39, RPS10, RPS13, NELFE, RPS12, RPS9, PCID2, RPS7, RPS8, RPS5, RPL22, RPS6, RNASE4, RPS3A, RPSA, SFPQ, RPL37A, RPL24, RPL27, RPL26, RPL29, RPL28, UBA52, SRSF7, SF3B4, TSEN34, RPL10, RPL12, RPL1…	556	672	16792	4.17966	1.30532e-28	4.21069e-30	4.08354e-30
GOTERM_BP_FAT	GO:0019439~aromatic compound catabolic process	74	10.8346	2.4755e-32	RPL4, RPL5, RPL30, RPL3, RPL32, RPL31, RPL34, RPLP1, RPLP0, RPL10A, RPL9, NUDT3, RPL6, RPL7, RPS4X, RPL7A, HINT1, RPS16, RPS19, RPL18A, RPL36, TNKS1BP1, RPL35, RPL38, RPL37, RPS11, RPL39, RPS10, RPS13, RPS12, RPS9, PCID2, RPS7, RPS8, RPS5, RPL22, RPS6, RPS3A, RPSA, RPL37A, RPL24, RPL27, RPL26, RPL29, RPL28, UBA52, DCTPP1, RPL10, RPL12, RPL11, RPL36A, PRR5L, ZC3HAV1, ZFP36L1, RPS15A, NOCT, RPS3, R…	549	423	16650	5.30558	1.33256e-28	4.16502e-30	4.06523e-30
GOTERM_BP_4	GO:1901361~organic cyclic compound catabolic process	76	11.1274	2.51841e-32	RPL4, RPL5, RPL30, RPL3, RPL32, RPL31, RPL34, RPLP1, RPLP0, RPL10A, RPL9, NUDT3, RPL6, RPL7, RPS4X, RPL7A, HINT1, RPS16, RPS19, RPL18A, RPL36, TNKS1BP1, RPL35, RPL38, RPL37, RPS11, RPL39, RPS10, RPS13, RPS12, YWHAH, RPS9, PCID2, RPS7, RPS8, RPS5, RPL22, RPS6, RPS3A, RPSA, RPL37A, RPL24, RPL27, RPL26, RPL29, RPL28, UBA52, DCTPP1, RPL10, RPL12, RPL11, RPL36A, PRR5L, ZC3HAV1, ZFP36L1, CYP27B1, RPS15…	545	445	16415	5.14396	5.54051e-29	5.03683e-30	4.89946e-30
GOTERM_BP_ALL	GO:0019439~aromatic compound catabolic process	74	10.8346	3.37094e-32	RPL4, RPL5, RPL30, RPL3, RPL32, RPL31, RPL34, RPLP1, RPLP0, RPL10A, RPL9, NUDT3, RPL6, RPL7, RPS4X, RPL7A, HINT1, RPS16, RPS19, RPL18A, RPL36, TNKS1BP1, RPL35, RPL38, RPL37, RPS11, RPL39, RPS10, RPS13, RPS12, RPS9, PCID2, RPS7, RPS8, RPS5, RPL22, RPS6, RPS3A, RPSA, RPL37A, RPL24, RPL27, RPL26, RPL29, RPL28, UBA52, DCTPP1, RPL10, RPL12, RPL11, RPL36A, PRR5L, ZC3HAV1, ZFP36L1, RPS15A, NOCT, RPS3, R…	556	423	16792	5.28347	1.84188e-28	5.75588e-30	5.58207e-30
GOTERM_BP_5	GO:0016071~mRNA metabolic process	93	13.6164	3.44618e-32	RPL4, RPL5, RPL30, RPL3, RPL32, RPL31, RPL34, RPLP1, RPLP0, HNRNPU, YBX1, RPL10A, PRPF19, RPL9, RPL6, RPL7, RPS4X, UBL5, RPL7A, RPS16, RPS19, RPL18A, RPL36, TNKS1BP1, RPL35, RPL38, RPL37, TXNL4A, RPS11, RPL39, RPS10, RPS13, NELFE, RPS12, RPS9, PCID2, RPS7, RPS8, RPS5, RPL22, RPS6, RNASE4, RPS3A, RPSA, SFPQ, RPL37A, RPL24, RPL27, RPL26, RPL29, RPL28, UBA52, SRSF7, SF3B4, TSEN34, RPL10, RPL12, RPL1…	538	672	16130	4.14921	1.08279e-28	7.2186e-30	7.08075e-30
GOTERM_BP_4	GO:0019439~aromatic compound catabolic process	74	10.8346	3.70722e-32	RPL4, RPL5, RPL30, RPL3, RPL32, RPL31, RPL34, RPLP1, RPLP0, RPL10A, RPL9, NUDT3, RPL6, RPL7, RPS4X, RPL7A, HINT1, RPS16, RPS19, RPL18A, RPL36, TNKS1BP1, RPL35, RPL38, RPL37, RPS11, RPL39, RPS10, RPS13, RPS12, RPS9, PCID2, RPS7, RPS8, RPS5, RPL22, RPS6, RPS3A, RPSA, RPL37A, RPL24, RPL27, RPL26, RPL29, RPL28, UBA52, DCTPP1, RPL10, RPL12, RPL11, RPL36A, PRR5L, ZC3HAV1, ZFP36L1, RPS15A, NOCT, RPS3, R…	545	423	16415	5.26909	8.15589e-29	6.79657e-30	6.61121e-30
GOTERM_BP_FAT	GO:0006605~protein targeting	94	13.7628	8.76719e-32	RPL4, RPL5, RPL30, RPL3, HSP90AB1, RPL32, GDI1, RPL31, RPL34, RPLP1, RPLP0, RPL10A, LITAF, RPL9, RPL6, RPL7, RPS4X, UBL5, RPL7A, RPS16, RPS19, YWHAQ, RPL18A, SIX2, NUP62, RPL36, RPL35, RPL38, RPL37, SEC61B, RPS11, RPL39, RPS10, EMD, RPS13, RPS12, RPS9, RPS7, RPS8, RPS5, SSR2, RPL22, RPS6, C8ORF4, ANK2, RPS3A, RPSA, NUTF2, TIMM22, GREM1, RPL37A, DNLZ, RPL24, CHMP4B, RPL27, CHMP4A, RPL26, RPL29, RP…	549	701	16650	4.06679	4.71938e-28	1.43038e-29	1.39611e-29
GOTERM_BP_ALL	GO:0006605~protein targeting	94	13.7628	1.28734e-31	RPL4, RPL5, RPL30, RPL3, HSP90AB1, RPL32, GDI1, RPL31, RPL34, RPLP1, RPLP0, RPL10A, LITAF, RPL9, RPL6, RPL7, RPS4X, UBL5, RPL7A, RPS16, RPS19, YWHAQ, RPL18A, SIX2, NUP62, RPL36, RPL35, RPL38, RPL37, SEC61B, RPS11, RPL39, RPS10, EMD, RPS13, RPS12, RPS9, RPS7, RPS8, RPS5, SSR2, RPL22, RPS6, C8ORF4, ANK2, RPS3A, RPSA, NUTF2, TIMM22, GREM1, RPL37A, DNLZ, RPL24, CHMP4B, RPL27, CHMP4A, RPL26, RPL29, RP…	556	701	16792	4.04984	7.034e-28	2.13151e-29	2.06715e-29
GOTERM_BP_5	GO:0006605~protein targeting	94	13.7628	1.85786e-31	RPL4, RPL5, RPL30, RPL3, HSP90AB1, RPL32, GDI1, RPL31, RPL34, RPLP1, RPLP0, RPL10A, LITAF, RPL9, RPL6, RPL7, RPS4X, UBL5, RPL7A, RPS16, RPS19, YWHAQ, RPL18A, SIX2, NUP62, RPL36, RPL35, RPL38, RPL37, SEC61B, RPS11, RPL39, RPS10, EMD, RPS13, RPS12, RPS9, RPS7, RPS8, RPS5, SSR2, RPL22, RPS6, C8ORF4, ANK2, RPS3A, RPSA, NUTF2, TIMM22, GREM1, RPL37A, DNLZ, RPL24, CHMP4B, RPL27, CHMP4A, RPL26, RPL29, RP…	538	701	16130	4.02033	5.8374e-28	3.64837e-29	3.5787e-29
GOTERM_BP_FAT	GO:1902582~single-organism intracellular transport	93	13.6164	2.31995e-31	RPL4, RPL5, RPL30, RPL3, HSP90AB1, RPL32, GDI1, RPL31, RPL34, RPLP1, RPLP0, RPL10A, LITAF, RPL9, RPL6, RPL7, RPS4X, UXT, RPL7A, RPS16, RPS19, RPL18A, SIX2, NUP62, RPL36, RPL35, RPL38, RPL37, SEC61B, KIFAP3, RPS11, RPL39, RPS10, EMD, RPS13, RPS12, RPS9, RPS7, RPS8, RPS5, SSR2, RPL22, RPS6, C8ORF4, ANK2, RPS3A, RPSA, NUTF2, TIMM22, GREM1, RPL37A, DNLZ, RPL24, CHMP4B, RPL27, CHMP4A, RPL26, RPL29, RP…	549	695	16650	4.05826	1.24883e-27	3.67372e-29	3.58569e-29
GOTERM_BP_FAT	GO:0006518~peptide metabolic process	101	14.7877	3.12079e-31	RPL4, RPL5, RPL30, RPL3, RPL32, RPL31, RPL34, RPL10A, RPL9, RPL6, RPL7, EEF1B2, RPS16, RPS19, RPL18A, RPL36AL, RPL36, RPL35, RPL38, CHAC2, SLC25A43, RPL37, RPS11, RPL39, RPS10, RPS13, RPS12, RPS9, RPS7, RPS8, RPS5, RPL22, RPS6, RPSA, GTPBP2, FTSJ1, EEF1A1, PPA1, ETHE1, NHP2, RPL24, RPL27, RPL26, RPL29, RPL28, UBA52, AASDH, MRPL18, MRPL17, AEBP1, ZFP36L1, FXR2, MTERF3, MRPL27, MRPL24, EIF1, PM20D1…	549	818	16650	3.74464	1.67992e-27	4.80066e-29	4.68564e-29
GOTERM_BP_ALL	GO:1902582~single-organism intracellular transport	93	13.6164	3.38807e-31	RPL4, RPL5, RPL30, RPL3, HSP90AB1, RPL32, GDI1, RPL31, RPL34, RPLP1, RPLP0, RPL10A, LITAF, RPL9, RPL6, RPL7, RPS4X, UXT, RPL7A, RPS16, RPS19, RPL18A, SIX2, NUP62, RPL36, RPL35, RPL38, RPL37, SEC61B, KIFAP3, RPS11, RPL39, RPS10, EMD, RPS13, RPS12, RPS9, RPS7, RPS8, RPS5, SSR2, RPL22, RPS6, C8ORF4, ANK2, RPS3A, RPSA, NUTF2, TIMM22, GREM1, RPL37A, DNLZ, RPL24, CHMP4B, RPL27, CHMP4A, RPL26, RPL29, RP…	556	695	16792	4.04134	1.85124e-27	5.44483e-29	5.28041e-29
GOTERM_BP_4	GO:1902582~single-organism intracellular transport	93	13.6164	3.72522e-31	RPL4, RPL5, RPL30, RPL3, HSP90AB1, RPL32, GDI1, RPL31, RPL34, RPLP1, RPLP0, RPL10A, LITAF, RPL9, RPL6, RPL7, RPS4X, UXT, RPL7A, RPS16, RPS19, RPL18A, SIX2, NUP62, RPL36, RPL35, RPL38, RPL37, SEC61B, KIFAP3, RPS11, RPL39, RPS10, EMD, RPS13, RPS12, RPS9, RPS7, RPS8, RPS5, SSR2, RPL22, RPS6, C8ORF4, ANK2, RPS3A, RPSA, NUTF2, TIMM22, GREM1, RPL37A, DNLZ, RPL24, CHMP4B, RPL27, CHMP4A, RPL26, RPL29, RP…	545	695	16415	4.03035	8.19549e-28	6.30422e-29	6.13229e-29
GOTERM_BP_ALL	GO:0006518~peptide metabolic process	101	14.7877	4.69543e-31	RPL4, RPL5, RPL30, RPL3, RPL32, RPL31, RPL34, RPL10A, RPL9, RPL6, RPL7, EEF1B2, RPS16, RPS19, RPL18A, RPL36AL, RPL36, RPL35, RPL38, CHAC2, SLC25A43, RPL37, RPS11, RPL39, RPS10, RPS13, RPS12, RPS9, RPS7, RPS8, RPS5, RPL22, RPS6, RPSA, GTPBP2, FTSJ1, EEF1A1, PPA1, ETHE1, NHP2, RPL24, RPL27, RPL26, RPL29, RPL28, UBA52, AASDH, MRPL18, MRPL17, AEBP1, ZFP36L1, FXR2, MTERF3, MRPL27, MRPL24, EIF1, PM20D1…	556	818	16792	3.72903	2.56558e-27	7.33024e-29	7.10889e-29
GOTERM_BP_5	GO:1902582~single-organism intracellular transport	93	13.6164	4.8798e-31	RPL4, RPL5, RPL30, RPL3, HSP90AB1, RPL32, GDI1, RPL31, RPL34, RPLP1, RPLP0, RPL10A, LITAF, RPL9, RPL6, RPL7, RPS4X, UXT, RPL7A, RPS16, RPS19, RPL18A, SIX2, NUP62, RPL36, RPL35, RPL38, RPL37, SEC61B, KIFAP3, RPS11, RPL39, RPS10, EMD, RPS13, RPS12, RPS9, RPS7, RPS8, RPS5, SSR2, RPL22, RPS6, C8ORF4, ANK2, RPS3A, RPSA, NUTF2, TIMM22, GREM1, RPL37A, DNLZ, RPL24, CHMP4B, RPL27, CHMP4A, RPL26, RPL29, RP…	538	695	16130	4.0119	1.53323e-27	9.01902e-29	8.84679e-29
GOTERM_BP_4	GO:0006518~peptide metabolic process	101	14.7877	5.15267e-31	RPL4, RPL5, RPL30, RPL3, RPL32, RPL31, RPL34, RPL10A, RPL9, RPL6, RPL7, EEF1B2, RPS16, RPS19, RPL18A, RPL36AL, RPL36, RPL35, RPL38, CHAC2, SLC25A43, RPL37, RPS11, RPL39, RPS10, RPS13, RPS12, RPS9, RPS7, RPS8, RPS5, RPL22, RPS6, RPSA, GTPBP2, FTSJ1, EEF1A1, PPA1, ETHE1, NHP2, RPL24, RPL27, RPL26, RPL29, RPL28, UBA52, AASDH, MRPL18, MRPL17, AEBP1, ZFP36L1, FXR2, MTERF3, MRPL27, MRPL24, EIF1, PM20D1…	545	818	16415	3.71888	1.13359e-27	8.09706e-29	7.87623e-29
GOTERM_BP_5	GO:0006518~peptide metabolic process	101	14.7877	6.8326e-31	RPL4, RPL5, RPL30, RPL3, RPL32, RPL31, RPL34, RPL10A, RPL9, RPL6, RPL7, EEF1B2, RPS16, RPS19, RPL18A, RPL36AL, RPL36, RPL35, RPL38, CHAC2, SLC25A43, RPL37, RPS11, RPL39, RPS10, RPS13, RPS12, RPS9, RPS7, RPS8, RPS5, RPL22, RPS6, RPSA, GTPBP2, FTSJ1, EEF1A1, PPA1, ETHE1, NHP2, RPL24, RPL27, RPL26, RPL29, RPL28, UBA52, AASDH, MRPL18, MRPL17, AEBP1, ZFP36L1, FXR2, MTERF3, MRPL27, MRPL24, EIF1, PM20D1…	538	818	16130	3.70186	2.1468e-27	1.19267e-28	1.16989e-28
GOTERM_BP_FAT	GO:0034660~ncRNA metabolic process	82	12.0059	9.82555e-30	RPL4, RPL5, RPL30, RPL3, RPL32, RPL31, RPL34, RPLP1, RPLP0, RPL10A, RPL9, RPL6, RPL7, RPS4X, FBL, RPL7A, RPS16, RPS19, RPL18A, RPL36, RPL35, RPL38, RPL37, RPS11, RPL39, RPS10, RPS13, RPS12, RPS9, RPS7, RPS8, RPS5, RPL22, RPS6, ELAC1, RPS3A, RPSA, FTSJ1, PPA1, RPL37A, NHP2, RPL24, RPL27, ANG, RPL26, RPL29, RPL28, UBA52, TSEN34, RPL10, RPL12, NOP2, RPL11, RPL36A, NOLC1, LAGE3, RRP7A, EMG1, RPS15A, …	549	570	16650	4.36296	5.28909e-26	1.46947e-27	1.43426e-27
GOTERM_BP_FAT	GO:0033365~protein localization to organelle	104	15.2269	1.08868e-29	RPL4, RPL5, RPL30, RPL3, RPL32, RPL31, KDELR1, RPL34, PARK7, RPL10A, RPL9, RPL6, RPL7, RPS16, LAMP1, RPS19, RPL18A, RPL36, RPL35, RPL38, RPL37, RPS11, RPL39, RPS10, RPS13, RPS12, RPS9, RPS7, RPS8, RPS5, RPL22, RPS6, C8ORF4, ANK2, RPSA, CTDNEP1, RPL24, CHMP4B, RPL27, CHMP4A, RPL26, RPL29, RPL28, UBA52, TP53, HTRA2, TXN, HSPH1, TNFSF14, HSPA5, GPN3, RPS26, RPS25, RPS28, RPS27, RPS29, RPL27A, RPS21,…	549	902	16650	3.49678	5.86038e-26	1.58418e-27	1.54622e-27
GOTERM_BP_ALL	GO:0034660~ncRNA metabolic process	82	12.0059	1.36876e-29	RPL4, RPL5, RPL30, RPL3, RPL32, RPL31, RPL34, RPLP1, RPLP0, RPL10A, RPL9, RPL6, RPL7, RPS4X, FBL, RPL7A, RPS16, RPS19, RPL18A, RPL36, RPL35, RPL38, RPL37, RPS11, RPL39, RPS10, RPS13, RPS12, RPS9, RPS7, RPS8, RPS5, RPL22, RPS6, ELAC1, RPS3A, RPSA, FTSJ1, PPA1, RPL37A, NHP2, RPL24, RPL27, ANG, RPL26, RPL29, RPL28, UBA52, TSEN34, RPL10, RPL12, NOP2, RPL11, RPL36A, NOLC1, LAGE3, RRP7A, EMG1, RPS15A, …	556	570	16792	4.34477	7.47892e-26	2.07748e-27	2.01474e-27
GOTERM_BP_ALL	GO:0033365~protein localization to organelle	104	15.2269	1.64479e-29	RPL4, RPL5, RPL30, RPL3, RPL32, RPL31, KDELR1, RPL34, PARK7, RPL10A, RPL9, RPL6, RPL7, RPS16, LAMP1, RPS19, RPL18A, RPL36, RPL35, RPL38, RPL37, RPS11, RPL39, RPS10, RPS13, RPS12, RPS9, RPS7, RPS8, RPS5, RPL22, RPS6, C8ORF4, ANK2, RPSA, CTDNEP1, RPL24, CHMP4B, RPL27, CHMP4A, RPL26, RPL29, RPL28, UBA52, TP53, HTRA2, TXN, HSPH1, TNFSF14, HSPA5, GPN3, RPS26, RPS25, RPS28, RPS27, RPS29, RPL27A, RPS21,…	556	902	16792	3.48221	8.98715e-26	2.42896e-27	2.35561e-27
GOTERM_BP_5	GO:0034660~ncRNA metabolic process	82	12.0059	1.93127e-29	RPL4, RPL5, RPL30, RPL3, RPL32, RPL31, RPL34, RPLP1, RPLP0, RPL10A, RPL9, RPL6, RPL7, RPS4X, FBL, RPL7A, RPS16, RPS19, RPL18A, RPL36, RPL35, RPL38, RPL37, RPS11, RPL39, RPS10, RPS13, RPS12, RPS9, RPS7, RPS8, RPS5, RPL22, RPS6, ELAC1, RPS3A, RPSA, FTSJ1, PPA1, RPL37A, NHP2, RPL24, RPL27, ANG, RPL26, RPL29, RPL28, UBA52, TSEN34, RPL10, RPL12, NOP2, RPL11, RPL36A, NOLC1, LAGE3, RRP7A, EMG1, RPS15A, …	538	570	16130	4.31312	6.06806e-26	3.19371e-27	3.13273e-27
GOTERM_BP_FAT	GO:0006396~RNA processing	104	15.2269	2.27168e-29	RPL4, RPL5, RPL30, RPL3, RPL32, RPL31, RPL34, HNRNPU, RPL10A, RPL9, RPL6, RPL7, FBL, RPS16, RPS19, RPL18A, RPL36, RPL35, RPL38, RPL37, RPS11, TXNL4A, CCNL1, RPL39, RPS10, RPS13, RPS12, RPS9, RPS7, RPS8, RPS5, RPL22, RPS6, RPSA, FTSJ1, NHP2, RPL24, RPL27, RPL26, RPL29, RPL28, SRSF7, UBA52, NOP2, NOLC1, ZFP36L1, RRP7A, EMG1, PCBP1, GAR1, RBM10, CHTOP, MTERF3, PA2G4, MAGOHB, RPS26, HNRNPL, RPS25, RP…	549	910	16650	3.46604	1.22284e-25	3.21861e-27	3.14149e-27
GOTERM_BP_5	GO:0033365~protein localization to organelle	104	15.2269	2.39666e-29	RPL4, RPL5, RPL30, RPL3, RPL32, RPL31, KDELR1, RPL34, PARK7, RPL10A, RPL9, RPL6, RPL7, RPS16, LAMP1, RPS19, RPL18A, RPL36, RPL35, RPL38, RPL37, RPS11, RPL39, RPS10, RPS13, RPS12, RPS9, RPS7, RPS8, RPS5, RPL22, RPS6, C8ORF4, ANK2, RPSA, CTDNEP1, RPL24, CHMP4B, RPL27, CHMP4A, RPL26, RPL29, RPL28, UBA52, TP53, HTRA2, TXN, HSPH1, TNFSF14, HSPA5, GPN3, RPS26, RPS25, RPS28, RPS27, RPS29, RPL27A, RPS21,…	538	902	16130	3.45684	7.5303e-26	3.76515e-27	3.69325e-27
GOTERM_BP_ALL	GO:0006396~RNA processing	104	15.2269	3.42677e-29	RPL4, RPL5, RPL30, RPL3, RPL32, RPL31, RPL34, HNRNPU, RPL10A, RPL9, RPL6, RPL7, FBL, RPS16, RPS19, RPL18A, RPL36, RPL35, RPL38, RPL37, RPS11, TXNL4A, CCNL1, RPL39, RPS10, RPS13, RPS12, RPS9, RPS7, RPS8, RPS5, RPL22, RPS6, RPSA, FTSJ1, NHP2, RPL24, RPL27, RPL26, RPL29, RPL28, SRSF7, UBA52, NOP2, NOLC1, ZFP36L1, RRP7A, EMG1, PCBP1, GAR1, RBM10, CHTOP, MTERF3, PA2G4, MAGOHB, RPS26, HNRNPL, RPS25, RP…	556	910	16792	3.45159	1.87238e-25	4.92733e-27	4.77853e-27
GOTERM_BP_5	GO:0006396~RNA processing	104	15.2269	4.99095e-29	RPL4, RPL5, RPL30, RPL3, RPL32, RPL31, RPL34, HNRNPU, RPL10A, RPL9, RPL6, RPL7, FBL, RPS16, RPS19, RPL18A, RPL36, RPL35, RPL38, RPL37, RPS11, TXNL4A, CCNL1, RPL39, RPS10, RPS13, RPS12, RPS9, RPS7, RPS8, RPS5, RPL22, RPS6, RPSA, FTSJ1, NHP2, RPL24, RPL27, RPL26, RPL29, RPL28, SRSF7, UBA52, NOP2, NOLC1, ZFP36L1, RRP7A, EMG1, PCBP1, GAR1, RBM10, CHTOP, MTERF3, PA2G4, MAGOHB, RPS26, HNRNPL, RPS25, RP…	538	910	16130	3.42645	1.56816e-25	7.46741e-27	7.32481e-27
GOTERM_BP_FAT	GO:0043603~cellular amide metabolic process	108	15.8126	1.11583e-28	RPL4, RPL5, RPL30, RPL3, RPL32, RPL31, RPL34, RPL10A, RPL9, RPL6, RPL7, EEF1B2, RPS16, RPS19, RPL18A, RPL36AL, RPL36, RPL35, RPL38, CHAC2, SLC25A43, RPL37, RPS11, RPL39, RPS10, RPS13, RPS12, RPS9, RPS7, RPS8, RPS5, RPL22, RPS6, RPSA, GTPBP2, FTSJ1, EEF1A1, PPA1, ETHE1, NHP2, RPL24, RPL27, RPL26, RPL29, RPL28, UBA52, AASDH, MRPL18, HTRA2, MRPL17, AEBP1, ZFP36L1, FXR2, MTERF3, MRPL27, PA2G4, MRPL24…	549	994	16650	3.29518	6.00652e-25	1.54042e-26	1.50351e-26
GOTERM_BP_ALL	GO:0043603~cellular amide metabolic process	108	15.8126	1.70193e-28	RPL4, RPL5, RPL30, RPL3, RPL32, RPL31, RPL34, RPL10A, RPL9, RPL6, RPL7, EEF1B2, RPS16, RPS19, RPL18A, RPL36AL, RPL36, RPL35, RPL38, CHAC2, SLC25A43, RPL37, RPS11, RPL39, RPS10, RPS13, RPS12, RPS9, RPS7, RPS8, RPS5, RPL22, RPS6, RPSA, GTPBP2, FTSJ1, EEF1A1, PPA1, ETHE1, NHP2, RPL24, RPL27, RPL26, RPL29, RPL28, UBA52, AASDH, MRPL18, HTRA2, MRPL17, AEBP1, ZFP36L1, FXR2, MTERF3, MRPL27, PA2G4, MRPL24…	556	994	16792	3.28144	9.29936e-25	2.38445e-26	2.31245e-26
GOTERM_BP_4	GO:0043603~cellular amide metabolic process	108	15.8126	1.86554e-28	RPL4, RPL5, RPL30, RPL3, RPL32, RPL31, RPL34, RPL10A, RPL9, RPL6, RPL7, EEF1B2, RPS16, RPS19, RPL18A, RPL36AL, RPL36, RPL35, RPL38, CHAC2, SLC25A43, RPL37, RPS11, RPL39, RPS10, RPS13, RPS12, RPS9, RPS7, RPS8, RPS5, RPL22, RPS6, RPSA, GTPBP2, FTSJ1, EEF1A1, PPA1, ETHE1, NHP2, RPL24, RPL27, RPL26, RPL29, RPL28, UBA52, AASDH, MRPL18, HTRA2, MRPL17, AEBP1, ZFP36L1, FXR2, MTERF3, MRPL27, PA2G4, MRPL24…	545	994	16415	3.27252	4.10418e-25	2.73612e-26	2.6615e-26
GOTERM_BP_FAT	GO:0044764~multi-organism cellular process	103	15.0805	2.21752e-26	RPL4, RPL5, RPL30, RPL3, RPL32, RPL31, RPL34, RPL10A, RPL9, RPL6, RPL7, RPS16, LGALS1, LAMP1, RPS19, RPL18A, RPL36, RPL35, RPL38, BANF1, RPL37, RPS11, RPL39, RPS10, RPS13, RPS12, RPS9, RPS7, RPS8, RPS5, RPL22, RPS6, KRT8, LIG4, RPSA, RPL24, CHMP4B, RPL27, CHMP4A, RPL26, RPL29, RPL28, UBA52, TP53, PPID, SLC1A5, ZC3HAV1, PCBP1, VCAM1, INHBB, RPS26, RPS25, RPS28, RPS27, NACA, RPS29, RPL27A, RPS21, H…	549	973	16650	3.21045	1.19369e-22	2.98479e-24	2.91327e-24
GOTERM_BP_ALL	GO:0044764~multi-organism cellular process	103	15.0805	3.28235e-26	RPL4, RPL5, RPL30, RPL3, RPL32, RPL31, RPL34, RPL10A, RPL9, RPL6, RPL7, RPS16, LGALS1, LAMP1, RPS19, RPL18A, RPL36, RPL35, RPL38, BANF1, RPL37, RPS11, RPL39, RPS10, RPS13, RPS12, RPS9, RPS7, RPS8, RPS5, RPL22, RPS6, KRT8, LIG4, RPSA, RPL24, CHMP4B, RPL27, CHMP4A, RPL26, RPL29, RPL28, UBA52, TP53, PPID, SLC1A5, ZC3HAV1, PCBP1, VCAM1, INHBB, RPS26, RPS25, RPS28, RPS27, NACA, RPS29, RPL27A, RPS21, H…	556	973	16792	3.19707	1.79348e-22	4.48369e-24	4.34829e-24
GOTERM_BP_2	GO:0044764~multi-organism cellular process	103	15.0805	3.69529e-26	RPL4, RPL5, RPL30, RPL3, RPL32, RPL31, RPL34, RPL10A, RPL9, RPL6, RPL7, RPS16, LGALS1, LAMP1, RPS19, RPL18A, RPL36, RPL35, RPL38, BANF1, RPL37, RPS11, RPL39, RPS10, RPS13, RPS12, RPS9, RPS7, RPS8, RPS5, RPL22, RPS6, KRT8, LIG4, RPSA, RPL24, CHMP4B, RPL27, CHMP4A, RPL26, RPL29, RPL28, UBA52, TP53, PPID, SLC1A5, ZC3HAV1, PCBP1, VCAM1, INHBB, RPS26, RPS25, RPS28, RPS27, NACA, RPS29, RPL27A, RPS21, H…	556	973	16766	3.19212	6.28199e-24	3.141e-24	2.38346e-24
GOTERM_BP_FAT	GO:0016032~viral process	102	14.9341	5.01217e-26	RPL4, RPL5, RPL30, RPL3, RPL32, RPL31, RPL34, RPL10A, RPL9, RPL6, RPL7, RPS16, LGALS1, LAMP1, RPS19, RPL18A, RPL36, RPL35, RPL38, BANF1, RPL37, RPS11, RPL39, RPS10, RPS13, RPS12, RPS9, RPS7, RPS8, RPS5, RPL22, RPS6, KRT8, LIG4, RPSA, RPL24, CHMP4B, RPL27, CHMP4A, RPL26, RPL29, RPL28, UBA52, TP53, PPID, SLC1A5, ZC3HAV1, PCBP1, VCAM1, RPS26, RPS25, RPS28, RPS27, NACA, RPS29, RPL27A, RPS21, HSP90AB1…	549	966	16650	3.20232	2.69805e-22	6.58184e-24	6.42414e-24
GOTERM_BP_FAT	GO:0006886~intracellular protein transport	105	15.3734	6.15871e-26	RPL4, RPL5, RPL30, RPL3, RPL32, RPL31, KDELR1, RPL34, AUP1, PARK7, RPL10A, RPL9, RPL6, RPL7, RPS16, RPS19, RPL18A, RPL36, RPL35, RPL38, RPL37, RPS11, RPL39, RPS10, RPS13, RPS12, RPS9, RPS7, RPS8, RPS5, RPL22, RPS6, C8ORF4, ANK2, RPSA, RPL24, CHMP4B, RPL27, CHMP4A, RPL26, RPL29, RPL28, UBA52, TP53, HTRA2, LTBP2, TXN, HSP90B1, TNFSF14, GPN3, RPS26, RPS25, RPS28, RPS27, RPS29, RPL27A, RPS21, HSP90AB…	549	1020	16650	3.12199	3.31523e-22	7.89487e-24	7.70571e-24
GOTERM_BP_ALL	GO:0016032~viral process	102	14.9341	7.37922e-26	RPL4, RPL5, RPL30, RPL3, RPL32, RPL31, RPL34, RPL10A, RPL9, RPL6, RPL7, RPS16, LGALS1, LAMP1, RPS19, RPL18A, RPL36, RPL35, RPL38, BANF1, RPL37, RPS11, RPL39, RPS10, RPS13, RPS12, RPS9, RPS7, RPS8, RPS5, RPL22, RPS6, KRT8, LIG4, RPSA, RPL24, CHMP4B, RPL27, CHMP4A, RPL26, RPL29, RPL28, UBA52, TP53, PPID, SLC1A5, ZC3HAV1, PCBP1, VCAM1, RPS26, RPS25, RPS28, RPS27, NACA, RPS29, RPL27A, RPS21, HSP90AB1…	556	966	16792	3.18897	4.03201e-22	9.83417e-24	9.5372e-24
GOTERM_BP_4	GO:0016032~viral process	102	14.9341	8.11162e-26	RPL4, RPL5, RPL30, RPL3, RPL32, RPL31, RPL34, RPL10A, RPL9, RPL6, RPL7, RPS16, LGALS1, LAMP1, RPS19, RPL18A, RPL36, RPL35, RPL38, BANF1, RPL37, RPS11, RPL39, RPS10, RPS13, RPS12, RPS9, RPS7, RPS8, RPS5, RPL22, RPS6, KRT8, LIG4, RPSA, RPL24, CHMP4B, RPL27, CHMP4A, RPL26, RPL29, RPL28, UBA52, TP53, PPID, SLC1A5, ZC3HAV1, PCBP1, VCAM1, RPS26, RPS25, RPS28, RPS27, NACA, RPS29, RPL27A, RPS21, HSP90AB1…	545	966	16415	3.1803	1.78456e-22	1.11535e-23	1.08493e-23
GOTERM_BP_3	GO:0016032~viral process	102	14.9341	8.523e-26	RPL4, RPL5, RPL30, RPL3, RPL32, RPL31, RPL34, RPL10A, RPL9, RPL6, RPL7, RPS16, LGALS1, LAMP1, RPS19, RPL18A, RPL36, RPL35, RPL38, BANF1, RPL37, RPS11, RPL39, RPS10, RPS13, RPS12, RPS9, RPS7, RPS8, RPS5, RPL22, RPS6, KRT8, LIG4, RPSA, RPL24, CHMP4B, RPL27, CHMP4A, RPL26, RPL29, RPL28, UBA52, TP53, PPID, SLC1A5, ZC3HAV1, PCBP1, VCAM1, RPS26, RPS25, RPS28, RPS27, NACA, RPS29, RPL27A, RPS21, HSP90AB1…	553	966	16663	3.18164	8.2247e-23	2.05617e-23	1.94751e-23
GOTERM_BP_ALL	GO:0006886~intracellular protein transport	105	15.3734	9.15651e-26	RPL4, RPL5, RPL30, RPL3, RPL32, RPL31, KDELR1, RPL34, AUP1, PARK7, RPL10A, RPL9, RPL6, RPL7, RPS16, RPS19, RPL18A, RPL36, RPL35, RPL38, RPL37, RPS11, RPL39, RPS10, RPS13, RPS12, RPS9, RPS7, RPS8, RPS5, RPL22, RPS6, C8ORF4, ANK2, RPSA, RPL24, CHMP4B, RPL27, CHMP4A, RPL26, RPL29, RPL28, UBA52, TP53, HTRA2, LTBP2, TXN, HSP90B1, TNFSF14, GPN3, RPS26, RPS25, RPS28, RPS27, RPS29, RPL27A, RPS21, HSP90AB…	556	1020	16792	3.10897	5.00312e-22	1.19122e-23	1.15525e-23
GOTERM_BP_4	GO:0006886~intracellular protein transport	105	15.3734	1.00592e-25	RPL4, RPL5, RPL30, RPL3, RPL32, RPL31, KDELR1, RPL34, AUP1, PARK7, RPL10A, RPL9, RPL6, RPL7, RPS16, RPS19, RPL18A, RPL36, RPL35, RPL38, RPL37, RPS11, RPL39, RPS10, RPS13, RPS12, RPS9, RPS7, RPS8, RPS5, RPL22, RPS6, C8ORF4, ANK2, RPSA, RPL24, CHMP4B, RPL27, CHMP4A, RPL26, RPL29, RPL28, UBA52, TP53, HTRA2, LTBP2, TXN, HSP90B1, TNFSF14, GPN3, RPS26, RPS25, RPS28, RPS27, RPS29, RPL27A, RPS21, HSP90AB…	545	1020	16415	3.10051	2.21303e-22	1.30178e-23	1.26628e-23
GOTERM_BP_5	GO:0006886~intracellular protein transport	105	15.3734	1.32768e-25	RPL4, RPL5, RPL30, RPL3, RPL32, RPL31, KDELR1, RPL34, AUP1, PARK7, RPL10A, RPL9, RPL6, RPL7, RPS16, RPS19, RPL18A, RPL36, RPL35, RPL38, RPL37, RPS11, RPL39, RPS10, RPS13, RPS12, RPS9, RPS7, RPS8, RPS5, RPL22, RPS6, C8ORF4, ANK2, RPSA, RPL24, CHMP4B, RPL27, CHMP4A, RPL26, RPL29, RPL28, UBA52, TP53, HTRA2, LTBP2, TXN, HSP90B1, TNFSF14, GPN3, RPS26, RPS25, RPS28, RPS27, RPS29, RPL27A, RPS21, HSP90AB…	538	1020	16130	3.08632	4.17158e-22	1.89617e-23	1.85996e-23
GOTERM_BP_FAT	GO:0044403~symbiosis, encompassing mutualism through parasitism	103	15.0805	1.65177e-25	RPL4, RPL5, RPL30, RPL3, RPL32, RPL31, RPL34, RPL10A, RPL9, RPL6, RPL7, RPS16, LGALS1, LAMP1, RPS19, RPL18A, RPL36, RPL35, RPL38, BANF1, RPL37, RPS11, RPL39, RPS10, RPS13, RPS12, RPS9, RPS7, RPS8, RPS5, RPL22, RPS6, KRT8, LIG4, RPSA, RPL24, CHMP4B, RPL27, CHMP4A, RPL26, RPL29, RPL28, UBA52, TP53, PPID, SLC1A5, ZC3HAV1, PCBP1, VCAM1, RPS26, RPS25, RPS28, RPS27, NACA, RPS29, RPL27A, RPS21, HSP90AB1…	549	998	16650	3.13003	8.89145e-22	2.02116e-23	1.97273e-23
GOTERM_BP_FAT	GO:0044419~interspecies interaction between organisms	103	15.0805	1.65177e-25	RPL4, RPL5, RPL30, RPL3, RPL32, RPL31, RPL34, RPL10A, RPL9, RPL6, RPL7, RPS16, LGALS1, LAMP1, RPS19, RPL18A, RPL36, RPL35, RPL38, BANF1, RPL37, RPS11, RPL39, RPS10, RPS13, RPS12, RPS9, RPS7, RPS8, RPS5, RPL22, RPS6, KRT8, LIG4, RPSA, RPL24, CHMP4B, RPL27, CHMP4A, RPL26, RPL29, RPL28, UBA52, TP53, PPID, SLC1A5, ZC3HAV1, PCBP1, VCAM1, RPS26, RPS25, RPS28, RPS27, NACA, RPS29, RPL27A, RPS21, HSP90AB1…	549	998	16650	3.13003	8.89145e-22	2.02116e-23	1.97273e-23
GOTERM_BP_ALL	GO:0044403~symbiosis, encompassing mutualism through parasitism	103	15.0805	2.43318e-25	RPL4, RPL5, RPL30, RPL3, RPL32, RPL31, RPL34, RPL10A, RPL9, RPL6, RPL7, RPS16, LGALS1, LAMP1, RPS19, RPL18A, RPL36, RPL35, RPL38, BANF1, RPL37, RPS11, RPL39, RPS10, RPS13, RPS12, RPS9, RPS7, RPS8, RPS5, RPL22, RPS6, KRT8, LIG4, RPSA, RPL24, CHMP4B, RPL27, CHMP4A, RPL26, RPL29, RPL28, UBA52, TP53, PPID, SLC1A5, ZC3HAV1, PCBP1, VCAM1, RPS26, RPS25, RPS28, RPS27, NACA, RPS29, RPL27A, RPS21, HSP90AB1…	556	998	16792	3.11698	1.32949e-21	3.02157e-23	2.93032e-23
GOTERM_BP_ALL	GO:0044419~interspecies interaction between organisms	103	15.0805	2.43318e-25	RPL4, RPL5, RPL30, RPL3, RPL32, RPL31, RPL34, RPL10A, RPL9, RPL6, RPL7, RPS16, LGALS1, LAMP1, RPS19, RPL18A, RPL36, RPL35, RPL38, BANF1, RPL37, RPS11, RPL39, RPS10, RPS13, RPS12, RPS9, RPS7, RPS8, RPS5, RPL22, RPS6, KRT8, LIG4, RPSA, RPL24, CHMP4B, RPL27, CHMP4A, RPL26, RPL29, RPL28, UBA52, TP53, PPID, SLC1A5, ZC3HAV1, PCBP1, VCAM1, RPS26, RPS25, RPS28, RPS27, NACA, RPS29, RPL27A, RPS21, HSP90AB1…	556	998	16792	3.11698	1.32949e-21	3.02157e-23	2.93032e-23
GOTERM_BP_2	GO:0044419~interspecies interaction between organisms	103	15.0805	2.73596e-25	RPL4, RPL5, RPL30, RPL3, RPL32, RPL31, RPL34, RPL10A, RPL9, RPL6, RPL7, RPS16, LGALS1, LAMP1, RPS19, RPL18A, RPL36, RPL35, RPL38, BANF1, RPL37, RPS11, RPL39, RPS10, RPS13, RPS12, RPS9, RPS7, RPS8, RPS5, RPL22, RPS6, KRT8, LIG4, RPSA, RPL24, CHMP4B, RPL27, CHMP4A, RPL26, RPL29, RPL28, UBA52, TP53, PPID, SLC1A5, ZC3HAV1, PCBP1, VCAM1, RPS26, RPS25, RPS28, RPS27, NACA, RPS29, RPL27A, RPS21, HSP90AB1…	556	998	16766	3.11216	4.65113e-23	1.55038e-23	1.17646e-23
GOTERM_BP_3	GO:0044403~symbiosis, encompassing mutualism through parasitism	103	15.0805	2.81071e-25	RPL4, RPL5, RPL30, RPL3, RPL32, RPL31, RPL34, RPL10A, RPL9, RPL6, RPL7, RPS16, LGALS1, LAMP1, RPS19, RPL18A, RPL36, RPL35, RPL38, BANF1, RPL37, RPS11, RPL39, RPS10, RPS13, RPS12, RPS9, RPS7, RPS8, RPS5, RPL22, RPS6, KRT8, LIG4, RPSA, RPL24, CHMP4B, RPL27, CHMP4A, RPL26, RPL29, RPL28, UBA52, TP53, PPID, SLC1A5, ZC3HAV1, PCBP1, VCAM1, RPS26, RPS25, RPS28, RPS27, NACA, RPS29, RPL27A, RPS21, HSP90AB1…	553	998	16663	3.10982	2.71233e-22	5.42467e-23	5.13797e-23
GOTERM_BP_FAT	GO:0044265~cellular macromolecule catabolic process	99	14.4949	6.50339e-24	RPL4, RPL5, RPL30, RPL3, RPL32, RPL31, RPL34, UBE2D2, AUP1, PARK7, RPL10A, RPL9, RPL6, RPL7, RPS16, RPS19, RPL18A, RPL36, RPL35, RPL38, RPL37, RPS11, RPL39, RPS10, RPS13, RPS12, RPS9, PCID2, RPS7, RPS8, RPS5, RPL22, RPS6, RPSA, PSME1, RPL24, PSME2, CHMP4B, RPL27, RPL26, RPL29, TRIB1, RPL28, UBA52, TP53, HTRA2, ZC3HAV1, HSP90B1, ANAPC11, ZFP36L1, HSPA5, MAGOHB, RPS26, RPS25, RPS28, RPS27, RPS29, R…	549	976	16650	3.07629	3.50078e-20	7.78095e-22	7.59452e-22
GOTERM_BP_ALL	GO:0044265~cellular macromolecule catabolic process	99	14.4949	9.36776e-24	RPL4, RPL5, RPL30, RPL3, RPL32, RPL31, RPL34, UBE2D2, AUP1, PARK7, RPL10A, RPL9, RPL6, RPL7, RPS16, RPS19, RPL18A, RPL36, RPL35, RPL38, RPL37, RPS11, RPL39, RPS10, RPS13, RPS12, RPS9, PCID2, RPS7, RPS8, RPS5, RPL22, RPS6, RPSA, PSME1, RPL24, PSME2, CHMP4B, RPL27, RPL26, RPL29, TRIB1, RPL28, UBA52, TP53, HTRA2, ZC3HAV1, HSP90B1, ANAPC11, ZFP36L1, HSPA5, MAGOHB, RPS26, RPS25, RPS28, RPS27, RPS29, R…	556	976	16792	3.06347	5.11854e-20	1.13745e-21	1.10311e-21
GOTERM_BP_4	GO:0044265~cellular macromolecule catabolic process	99	14.4949	1.03081e-23	RPL4, RPL5, RPL30, RPL3, RPL32, RPL31, RPL34, UBE2D2, AUP1, PARK7, RPL10A, RPL9, RPL6, RPL7, RPS16, RPS19, RPL18A, RPL36, RPL35, RPL38, RPL37, RPS11, RPL39, RPS10, RPS13, RPS12, RPS9, PCID2, RPS7, RPS8, RPS5, RPL22, RPS6, RPSA, PSME1, RPL24, PSME2, CHMP4B, RPL27, RPL26, RPL29, TRIB1, RPL28, UBA52, TP53, HTRA2, ZC3HAV1, HSP90B1, ANAPC11, ZFP36L1, HSPA5, MAGOHB, RPS26, RPS25, RPS28, RPS27, RPS29, R…	545	976	16415	3.05513	2.26779e-20	1.25988e-21	1.22552e-21
GOTERM_BP_5	GO:0044265~cellular macromolecule catabolic process	99	14.4949	1.3424e-23	RPL4, RPL5, RPL30, RPL3, RPL32, RPL31, RPL34, UBE2D2, AUP1, PARK7, RPL10A, RPL9, RPL6, RPL7, RPS16, RPS19, RPL18A, RPL36, RPL35, RPL38, RPL37, RPS11, RPL39, RPS10, RPS13, RPS12, RPS9, PCID2, RPS7, RPS8, RPS5, RPL22, RPS6, RPSA, PSME1, RPL24, PSME2, CHMP4B, RPL27, RPL26, RPL29, TRIB1, RPL28, UBA52, TP53, HTRA2, ZC3HAV1, HSP90B1, ANAPC11, ZFP36L1, HSPA5, MAGOHB, RPS26, RPS25, RPS28, RPS27, RPS29, R…	538	976	16130	3.04115	4.21783e-20	1.83384e-21	1.79882e-21
GOTERM_BP_FAT	GO:0044802~single-organism membrane organization	91	13.3236	5.55398e-23	RPL4, RPL5, RPL30, RPL3, RPL32, GDI1, RPL31, RPL34, RPLP1, RPLP0, RPL10A, RPL9, RPL6, RPL7, RPS4X, RPL7A, RPS16, RPS19, YWHAQ, RPL18A, NUP62, RPL36, FLOT1, RPL35, RPL38, BANF1, RPL37, SEC61B, RPS11, RPL39, RPS10, EMD, RPS13, RPS12, YWHAH, RPS9, RPS7, RPS8, RPS5, SSR2, RPL22, RPS6, RHOG, ANK2, RPS3A, RPSA, NUTF2, TIMM22, CTDNEP1, RPL37A, TMBIM1, RPL24, CHMP4B, RPL27, CHMP4A, RPL26, RPL29, RPL28, U…	549	866	16650	3.18688	2.98971e-19	6.50057e-21	6.34482e-21
GOTERM_BP_ALL	GO:0044802~single-organism membrane organization	91	13.3236	7.75462e-23	RPL4, RPL5, RPL30, RPL3, RPL32, GDI1, RPL31, RPL34, RPLP1, RPLP0, RPL10A, RPL9, RPL6, RPL7, RPS4X, RPL7A, RPS16, RPS19, YWHAQ, RPL18A, NUP62, RPL36, FLOT1, RPL35, RPL38, BANF1, RPL37, SEC61B, RPS11, RPL39, RPS10, EMD, RPS13, RPS12, YWHAH, RPS9, RPS7, RPS8, RPS5, SSR2, RPL22, RPS6, RHOG, ANK2, RPS3A, RPSA, NUTF2, TIMM22, CTDNEP1, RPL37A, TMBIM1, RPL24, CHMP4B, RPL27, CHMP4A, RPL26, RPL29, RPL28, U…	556	866	16792	3.17359	4.23713e-19	9.21114e-21	8.93299e-21
GOTERM_BP_4	GO:0044802~single-organism membrane organization	91	13.3236	8.53597e-23	RPL4, RPL5, RPL30, RPL3, RPL32, GDI1, RPL31, RPL34, RPLP1, RPLP0, RPL10A, RPL9, RPL6, RPL7, RPS4X, RPL7A, RPS16, RPS19, YWHAQ, RPL18A, NUP62, RPL36, FLOT1, RPL35, RPL38, BANF1, RPL37, SEC61B, RPS11, RPL39, RPS10, EMD, RPS13, RPS12, YWHAH, RPS9, RPS7, RPS8, RPS5, SSR2, RPL22, RPS6, RHOG, ANK2, RPS3A, RPSA, NUTF2, TIMM22, CTDNEP1, RPL37A, TMBIM1, RPL24, CHMP4B, RPL27, CHMP4A, RPL26, RPL29, RPL28, U…	545	866	16415	3.16496	1.87791e-19	9.88375e-21	9.61419e-21
GOTERM_BP_3	GO:0044802~single-organism membrane organization	91	13.3236	8.83652e-23	RPL4, RPL5, RPL30, RPL3, RPL32, GDI1, RPL31, RPL34, RPLP1, RPLP0, RPL10A, RPL9, RPL6, RPL7, RPS4X, RPL7A, RPS16, RPS19, YWHAQ, RPL18A, NUP62, RPL36, FLOT1, RPL35, RPL38, BANF1, RPL37, SEC61B, RPS11, RPL39, RPS10, EMD, RPS13, RPS12, YWHAH, RPS9, RPS7, RPS8, RPS5, SSR2, RPL22, RPS6, RHOG, ANK2, RPS3A, RPSA, NUTF2, TIMM22, CTDNEP1, RPL37A, TMBIM1, RPL24, CHMP4B, RPL27, CHMP4A, RPL26, RPL29, RPL28, U…	553	866	16663	3.1663	8.52724e-20	1.42121e-20	1.3461e-20
GOTERM_BP_FAT	GO:1902580~single-organism cellular localization	104	15.2269	9.61155e-23	RPL4, RPL5, RPL30, RPL3, RPL32, RPL31, RPL34, RPL10A, RPL9, RPL6, RPL7, UXT, RPS16, RPS19, RPL18A, RPL36, RPL35, RPL38, RPL37, RPS11, KIFAP3, RPL39, RPS10, RPS13, RPS12, RPS9, RPS7, RPS8, RPS5, RPL22, RPS6, C8ORF4, ANK2, RPSA, RPL24, CHMP4B, RPL27, CHMP4A, RPL26, RPL29, RPL28, UBA52, TP53, PKDCC, TXN, DPP6, ATP5E, S100A13, S100A10, NUS1, TNFSF14, GPN3, RPS26, RPS25, RPS28, RPS27, RPS29, RPL27A, R…	549	1102	16650	2.86216	5.1739e-19	1.10103e-20	1.07465e-20
GOTERM_BP_ALL	GO:1902580~single-organism cellular localization	104	15.2269	1.39712e-22	RPL4, RPL5, RPL30, RPL3, RPL32, RPL31, RPL34, RPL10A, RPL9, RPL6, RPL7, UXT, RPS16, RPS19, RPL18A, RPL36, RPL35, RPL38, RPL37, RPS11, KIFAP3, RPL39, RPS10, RPS13, RPS12, RPS9, RPS7, RPS8, RPS5, RPL22, RPS6, C8ORF4, ANK2, RPSA, RPL24, CHMP4B, RPL27, CHMP4A, RPL26, RPL29, RPL28, UBA52, TP53, PKDCC, TXN, DPP6, ATP5E, S100A13, S100A10, NUS1, TNFSF14, GPN3, RPS26, RPS25, RPS28, RPS27, RPS29, RPL27A, R…	556	1102	16792	2.85023	7.63384e-19	1.62422e-20	1.57517e-20
GOTERM_BP_3	GO:1902580~single-organism cellular localization	104	15.2269	1.60869e-22	RPL4, RPL5, RPL30, RPL3, RPL32, RPL31, RPL34, RPL10A, RPL9, RPL6, RPL7, UXT, RPS16, RPS19, RPL18A, RPL36, RPL35, RPL38, RPL37, RPS11, KIFAP3, RPL39, RPS10, RPS13, RPS12, RPS9, RPS7, RPS8, RPS5, RPL22, RPS6, C8ORF4, ANK2, RPSA, RPL24, CHMP4B, RPL27, CHMP4A, RPL26, RPL29, RPL28, UBA52, TP53, PKDCC, TXN, DPP6, ATP5E, S100A13, S100A10, NUS1, TNFSF14, GPN3, RPS26, RPS25, RPS28, RPS27, RPS29, RPL27A, R…	553	1102	16663	2.84367	1.55239e-19	2.2177e-20	2.10049e-20
GOTERM_BP_FAT	GO:1901566~organonitrogen compound biosynthetic process	118	17.2767	1.82759e-22	RPL4, RPL5, RPL30, RPL3, RPL32, RPL31, RPL34, PARK7, RPL10A, RPL9, RPL6, RPL7, EEF1B2, RPS16, RPS19, RPL18A, RPL36AL, RPL36, RPL35, RPL38, CHAC2, SLC25A43, RPL37, RPS11, RPL39, RPS10, RPS13, PSPH, RPS12, RPS9, RPS7, RPS8, RPS5, RPL22, RPS6, RPSA, GTPBP2, FTSJ1, EEF1A1, PPA1, NHP2, RPL24, RPL27, RPL26, RPL29, RPL28, UBA52, AASDH, MRPL18, MRPL17, ADRB1, ZFP36L1, FXR2, ATP5E, MTERF3, MRPL27, MRPL24,…	549	1375	16650	2.60268	9.83791e-19	2.04994e-20	2.00083e-20
GOTERM_BP_ALL	GO:1901566~organonitrogen compound biosynthetic process	118	17.2767	2.77195e-22	RPL4, RPL5, RPL30, RPL3, RPL32, RPL31, RPL34, PARK7, RPL10A, RPL9, RPL6, RPL7, EEF1B2, RPS16, RPS19, RPL18A, RPL36AL, RPL36, RPL35, RPL38, CHAC2, SLC25A43, RPL37, RPS11, RPL39, RPS10, RPS13, PSPH, RPS12, RPS9, RPS7, RPS8, RPS5, RPL22, RPS6, RPSA, GTPBP2, FTSJ1, EEF1A1, PPA1, NHP2, RPL24, RPL27, RPL26, RPL29, RPL28, UBA52, AASDH, MRPL18, MRPL17, ADRB1, ZFP36L1, FXR2, ATP5E, MTERF3, MRPL27, MRPL24,…	556	1375	16792	2.59183	1.51459e-18	3.1554e-20	3.06011e-20
GOTERM_BP_4	GO:1901566~organonitrogen compound biosynthetic process	118	17.2767	3.04104e-22	RPL4, RPL5, RPL30, RPL3, RPL32, RPL31, RPL34, PARK7, RPL10A, RPL9, RPL6, RPL7, EEF1B2, RPS16, RPS19, RPL18A, RPL36AL, RPL36, RPL35, RPL38, CHAC2, SLC25A43, RPL37, RPS11, RPL39, RPS10, RPS13, PSPH, RPS12, RPS9, RPS7, RPS8, RPS5, RPL22, RPS6, RPSA, GTPBP2, FTSJ1, EEF1A1, PPA1, NHP2, RPL24, RPL27, RPL26, RPL29, RPL28, UBA52, AASDH, MRPL18, MRPL17, ADRB1, ZFP36L1, FXR2, ATP5E, MTERF3, MRPL27, MRPL24,…	545	1375	16415	2.58478	6.69029e-19	3.34514e-20	3.25391e-20
GOTERM_BP_FAT	GO:0046907~intracellular transport	127	18.5944	1.83845e-21	RPL4, RPL5, RPL30, RPL3, RPL32, RPL31, KDELR1, RPL34, AUP1, PARK7, RPL10A, RPL9, RPL6, RPL7, UXT, RPS16, LAMP1, RPS19, RPL18A, RPL36, RPL35, RPL38, BANF1, RPL37, RPS11, KIFAP3, RPL39, RPS10, RPS13, RPS12, RPS9, PCID2, RPS7, RPS8, RPS5, RPL22, RPS6, C8ORF4, ANK2, RPSA, RPL24, CHMP4B, RPL27, CHMP4A, RPL26, RPL29, RPL28, SRSF7, UBA52, TP53, HTRA2, LTBP2, TXN, HSP90B1, ATP5E, S100A13, NUS1, CHTOP, TN…	549	1594	16650	2.41634	9.89638e-18	2.02004e-19	1.97164e-19
GOTERM_BP_ALL	GO:0046907~intracellular transport	127	18.5944	2.84483e-21	RPL4, RPL5, RPL30, RPL3, RPL32, RPL31, KDELR1, RPL34, AUP1, PARK7, RPL10A, RPL9, RPL6, RPL7, UXT, RPS16, LAMP1, RPS19, RPL18A, RPL36, RPL35, RPL38, BANF1, RPL37, RPS11, KIFAP3, RPL39, RPS10, RPS13, RPS12, RPS9, PCID2, RPS7, RPS8, RPS5, RPL22, RPS6, C8ORF4, ANK2, RPSA, RPL24, CHMP4B, RPL27, CHMP4A, RPL26, RPL29, RPL28, SRSF7, UBA52, TP53, HTRA2, LTBP2, TXN, HSP90B1, ATP5E, S100A13, NUS1, CHTOP, TN…	556	1594	16792	2.40626	1.55442e-17	3.17228e-19	3.07648e-19
GOTERM_BP_4	GO:0046907~intracellular transport	127	18.5944	3.11495e-21	RPL4, RPL5, RPL30, RPL3, RPL32, RPL31, KDELR1, RPL34, AUP1, PARK7, RPL10A, RPL9, RPL6, RPL7, UXT, RPS16, LAMP1, RPS19, RPL18A, RPL36, RPL35, RPL38, BANF1, RPL37, RPS11, KIFAP3, RPL39, RPS10, RPS13, RPS12, RPS9, PCID2, RPS7, RPS8, RPS5, RPL22, RPS6, C8ORF4, ANK2, RPSA, RPL24, CHMP4B, RPL27, CHMP4A, RPL26, RPL29, RPL28, SRSF7, UBA52, TP53, HTRA2, LTBP2, TXN, HSP90B1, ATP5E, S100A13, NUS1, CHTOP, TN…	545	1594	16415	2.39972	6.85289e-18	3.26328e-19	3.17428e-19
GOTERM_BP_3	GO:0046907~intracellular transport	127	18.5944	3.32348e-21	RPL4, RPL5, RPL30, RPL3, RPL32, RPL31, KDELR1, RPL34, AUP1, PARK7, RPL10A, RPL9, RPL6, RPL7, UXT, RPS16, LAMP1, RPS19, RPL18A, RPL36, RPL35, RPL38, BANF1, RPL37, RPS11, KIFAP3, RPL39, RPS10, RPS13, RPS12, RPS9, PCID2, RPS7, RPS8, RPS5, RPL22, RPS6, C8ORF4, ANK2, RPSA, RPL24, CHMP4B, RPL27, CHMP4A, RPL26, RPL29, RPL28, SRSF7, UBA52, TP53, HTRA2, LTBP2, TXN, HSP90B1, ATP5E, S100A13, NUS1, CHTOP, TN…	553	1594	16663	2.40073	3.20716e-18	4.00895e-19	3.79708e-19
GOTERM_BP_FAT	GO:0061024~membrane organization	97	14.202	3.47107e-21	RPL4, RPL5, RPL30, RPL3, RPL32, RPL31, RPL34, RPL10A, RPL9, RPL6, RPL7, RPS16, RPS19, RPL18A, RPL36, RPL35, RPL38, BANF1, RPL37, RPS11, RPL39, RPS10, RPS13, RPS12, RPS9, RPS7, RPS8, RPS5, RPL22, RPS6, ANK2, RPSA, CTDNEP1, RPL24, CHMP4B, RPL27, CHMP4A, RPL26, RPL29, RPL28, UBA52, TP53, PKDCC, DPP6, S100A10, RPS26, RPS25, RPS28, RPS27, CNIH1, RPS29, RPL27A, RPS21, GDI1, RPLP1, RPLP0, RPS4X, RPL7A, …	549	1027	16650	2.86446	1.86848e-17	3.73765e-19	3.6481e-19
GOTERM_BP_ALL	GO:0061024~membrane organization	97	14.202	4.8874e-21	RPL4, RPL5, RPL30, RPL3, RPL32, RPL31, RPL34, RPL10A, RPL9, RPL6, RPL7, RPS16, RPS19, RPL18A, RPL36, RPL35, RPL38, BANF1, RPL37, RPS11, RPL39, RPS10, RPS13, RPS12, RPS9, RPS7, RPS8, RPS5, RPL22, RPS6, ANK2, RPSA, CTDNEP1, RPL24, CHMP4B, RPL27, CHMP4A, RPL26, RPL29, RPL28, UBA52, TP53, PKDCC, DPP6, S100A10, RPS26, RPS25, RPS28, RPS27, CNIH1, RPS29, RPL27A, RPS21, GDI1, RPLP1, RPLP0, RPS4X, RPL7A, …	556	1027	16792	2.85252	2.67048e-17	5.34095e-19	5.17967e-19
GOTERM_BP_3	GO:0061024~membrane organization	97	14.202	5.58192e-21	RPL4, RPL5, RPL30, RPL3, RPL32, RPL31, RPL34, RPL10A, RPL9, RPL6, RPL7, RPS16, RPS19, RPL18A, RPL36, RPL35, RPL38, BANF1, RPL37, RPS11, RPL39, RPS10, RPS13, RPS12, RPS9, RPS7, RPS8, RPS5, RPL22, RPS6, ANK2, RPSA, CTDNEP1, RPL24, CHMP4B, RPL27, CHMP4A, RPL26, RPL29, RPL28, UBA52, TP53, PKDCC, DPP6, S100A10, RPS26, RPS25, RPS28, RPS27, CNIH1, RPS29, RPL27A, RPS21, GDI1, RPLP1, RPLP0, RPS4X, RPL7A, …	553	1027	16663	2.84596	5.38655e-18	5.98506e-19	5.66875e-19
GOTERM_BP_FAT	GO:0070727~cellular macromolecule localization	126	18.448	1.48261e-20	RPL4, RPL5, RPL30, RPL3, RPL32, RPL31, KDELR1, RPL34, AUP1, PARK7, RPL10A, RPL9, RPL6, RPL7, RPS16, LAMP1, RPS19, RPL18A, RPL36, RPL35, RPL38, RPL37, RPS11, RPL39, RPS10, TMSB10, RPS13, RPS12, RPS9, PCID2, RPS7, RPS8, RPS5, RPL22, RPS6, C8ORF4, ANK2, RPSA, CTDNEP1, RPL24, CHMP4B, RPL27, CHMP4A, RPL26, RPL29, RPL28, UBA52, TP53, PKDCC, HTRA2, LTBP2, TXN, HSP90B1, ZFP36L1, DPP6, HSPH1, S100A10, TNF…	549	1613	16650	2.36907	7.98092e-17	1.56518e-18	1.52767e-18
GOTERM_BP_ALL	GO:0070727~cellular macromolecule localization	126	18.448	2.26888e-20	RPL4, RPL5, RPL30, RPL3, RPL32, RPL31, KDELR1, RPL34, AUP1, PARK7, RPL10A, RPL9, RPL6, RPL7, RPS16, LAMP1, RPS19, RPL18A, RPL36, RPL35, RPL38, RPL37, RPS11, RPL39, RPS10, TMSB10, RPS13, RPS12, RPS9, PCID2, RPS7, RPS8, RPS5, RPL22, RPS6, C8ORF4, ANK2, RPSA, CTDNEP1, RPL24, CHMP4B, RPL27, CHMP4A, RPL26, RPL29, RPL28, UBA52, TP53, PKDCC, HTRA2, LTBP2, TXN, HSP90B1, ZFP36L1, DPP6, HSPH1, S100A10, TNF…	556	1613	16792	2.35919	1.23972e-16	2.43081e-18	2.35741e-18
GOTERM_BP_3	GO:0070727~cellular macromolecule localization	126	18.448	2.64423e-20	RPL4, RPL5, RPL30, RPL3, RPL32, RPL31, KDELR1, RPL34, AUP1, PARK7, RPL10A, RPL9, RPL6, RPL7, RPS16, LAMP1, RPS19, RPL18A, RPL36, RPL35, RPL38, RPL37, RPS11, RPL39, RPS10, TMSB10, RPS13, RPS12, RPS9, PCID2, RPS7, RPS8, RPS5, RPL22, RPS6, C8ORF4, ANK2, RPSA, CTDNEP1, RPL24, CHMP4B, RPL27, CHMP4A, RPL26, RPL29, RPL28, UBA52, TP53, PKDCC, HTRA2, LTBP2, TXN, HSP90B1, ZFP36L1, DPP6, HSPH1, S100A10, TNF…	553	1613	16663	2.35377	2.55168e-17	2.55168e-18	2.41683e-18
GOTERM_BP_FAT	GO:0009057~macromolecule catabolic process	104	15.2269	5.7546e-20	RPL4, RPL5, RPL30, RPL3, RPL32, SERPINE2, RPL31, RPL34, UBE2D2, AUP1, PARK7, RPL10A, RPL9, RPL6, RPL7, RPS16, RPS19, RPL18A, RPL36, RPL35, RPL38, RPL37, RPS11, RPL39, RPS10, RPS13, RPS12, RPS9, PCID2, RPS7, RPS8, RPS5, RPL22, RPS6, RPSA, PSME1, RPL24, PSME2, CHMP4B, RPL27, RPL26, RPL29, TRIB1, RPL28, UBA52, TP53, HTRA2, ZC3HAV1, HSP90B1, ANAPC11, ZFP36L1, HSPA5, MAGOHB, RPS26, RPS25, RPS28, RPS27…	549	1201	16650	2.62623	3.0977e-16	5.95822e-18	5.81546e-18
GOTERM_BP_FAT	GO:0034613~cellular protein localization	124	18.1552	6.32788e-20	RPL4, RPL5, RPL30, RPL3, RPL32, RPL31, KDELR1, RPL34, AUP1, PARK7, RPL10A, RPL9, RPL6, RPL7, RPS16, LAMP1, RPS19, RPL18A, RPL36, RPL35, RPL38, RPL37, RPS11, RPL39, RPS10, TMSB10, RPS13, RPS12, RPS9, RPS7, RPS8, RPS5, RPL22, RPS6, C8ORF4, ANK2, RPSA, CTDNEP1, RPL24, CHMP4B, RPL27, CHMP4A, RPL26, RPL29, RPL28, UBA52, TP53, PKDCC, HTRA2, LTBP2, TXN, HSP90B1, DPP6, HSPH1, S100A10, TNFSF14, HSPA5, GPN…	549	1600	16650	2.35041	3.4063e-16	6.42817e-18	6.27415e-18
GOTERM_BP_ALL	GO:0009057~macromolecule catabolic process	104	15.2269	8.20693e-20	RPL4, RPL5, RPL30, RPL3, RPL32, SERPINE2, RPL31, RPL34, UBE2D2, AUP1, PARK7, RPL10A, RPL9, RPL6, RPL7, RPS16, RPS19, RPL18A, RPL36, RPL35, RPL38, RPL37, RPS11, RPL39, RPS10, RPS13, RPS12, RPS9, PCID2, RPS7, RPS8, RPS5, RPL22, RPS6, RPSA, PSME1, RPL24, PSME2, CHMP4B, RPL27, RPL26, RPL29, TRIB1, RPL28, UBA52, TP53, HTRA2, ZC3HAV1, HSP90B1, ANAPC11, ZFP36L1, HSPA5, MAGOHB, RPS26, RPS25, RPS28, RPS27…	556	1201	16792	2.61528	4.48427e-16	8.62359e-18	8.36318e-18
GOTERM_BP_4	GO:0009057~macromolecule catabolic process	104	15.2269	9.03484e-20	RPL4, RPL5, RPL30, RPL3, RPL32, SERPINE2, RPL31, RPL34, UBE2D2, AUP1, PARK7, RPL10A, RPL9, RPL6, RPL7, RPS16, RPS19, RPL18A, RPL36, RPL35, RPL38, RPL37, RPS11, RPL39, RPS10, RPS13, RPS12, RPS9, PCID2, RPS7, RPS8, RPS5, RPL22, RPS6, RPSA, PSME1, RPL24, PSME2, CHMP4B, RPL27, RPL26, RPL29, TRIB1, RPL28, UBA52, TP53, HTRA2, ZC3HAV1, HSP90B1, ANAPC11, ZFP36L1, HSPA5, MAGOHB, RPS26, RPS25, RPS28, RPS27…	545	1201	16415	2.60816	1.98766e-16	9.03484e-18	8.78844e-18
GOTERM_BP_ALL	GO:0034613~cellular protein localization	124	18.1552	9.57118e-20	RPL4, RPL5, RPL30, RPL3, RPL32, RPL31, KDELR1, RPL34, AUP1, PARK7, RPL10A, RPL9, RPL6, RPL7, RPS16, LAMP1, RPS19, RPL18A, RPL36, RPL35, RPL38, RPL37, RPS11, RPL39, RPS10, TMSB10, RPS13, RPS12, RPS9, RPS7, RPS8, RPS5, RPL22, RPS6, C8ORF4, ANK2, RPSA, CTDNEP1, RPL24, CHMP4B, RPL27, CHMP4A, RPL26, RPL29, RPL28, UBA52, TP53, PKDCC, HTRA2, LTBP2, TXN, HSP90B1, DPP6, HSPH1, S100A10, TNFSF14, HSPA5, GPN…	556	1600	16792	2.34061	5.22969e-16	9.86734e-18	9.56937e-18
GOTERM_BP_4	GO:0034613~cellular protein localization	124	18.1552	1.0505e-19	RPL4, RPL5, RPL30, RPL3, RPL32, RPL31, KDELR1, RPL34, AUP1, PARK7, RPL10A, RPL9, RPL6, RPL7, RPS16, LAMP1, RPS19, RPL18A, RPL36, RPL35, RPL38, RPL37, RPS11, RPL39, RPS10, TMSB10, RPS13, RPS12, RPS9, RPS7, RPS8, RPS5, RPL22, RPS6, C8ORF4, ANK2, RPSA, CTDNEP1, RPL24, CHMP4B, RPL27, CHMP4A, RPL26, RPL29, RPL28, UBA52, TP53, PKDCC, HTRA2, LTBP2, TXN, HSP90B1, DPP6, HSPH1, S100A10, TNFSF14, HSPA5, GPN…	545	1600	16415	2.33424	2.31111e-16	1.00483e-17	9.77426e-18
GOTERM_BP_FAT	GO:0045184~establishment of protein localization	138	20.205	1.7255e-17	RPL4, RPL5, RPL30, RPL3, RPL32, RPL31, KDELR1, RPL34, AUP1, PARK7, RPL10A, RPL9, RPL6, RPL7, RPS16, LAMP1, RPS19, RPL18A, RPL36, RPL35, RPL38, RPL37, RPS11, RPL39, RPS10, RPS13, RPS12, RPS9, RPS7, RPS8, RPS5, RPL22, RPS6, C8ORF4, ANK2, RPSA, FOXP1, SFRP1, RPL24, CHMP4B, RPL27, CHMP4A, RPL26, RPL29, RPL28, UBA52, TP53, PPID, PKDCC, HTRA2, LTBP2, TXN, HSP90B1, HSPH1, DPH3, S100A13, S100A10, TNFSF14…	549	2021	16650	2.07088	9.28835e-14	1.72038e-15	1.67916e-15
GOTERM_BP_ALL	GO:0045184~establishment of protein localization	138	20.205	2.64942e-17	RPL4, RPL5, RPL30, RPL3, RPL32, RPL31, KDELR1, RPL34, AUP1, PARK7, RPL10A, RPL9, RPL6, RPL7, RPS16, LAMP1, RPS19, RPL18A, RPL36, RPL35, RPL38, RPL37, RPS11, RPL39, RPS10, RPS13, RPS12, RPS9, RPS7, RPS8, RPS5, RPL22, RPS6, C8ORF4, ANK2, RPSA, FOXP1, SFRP1, RPL24, CHMP4B, RPL27, CHMP4A, RPL26, RPL29, RPL28, UBA52, TP53, PPID, PKDCC, HTRA2, LTBP2, TXN, HSP90B1, HSPH1, DPH3, S100A13, S100A10, TNFSF14…	556	2021	16792	2.06225	1.44764e-13	2.68082e-15	2.59987e-15
GOTERM_BP_4	GO:0045184~establishment of protein localization	138	20.205	2.90465e-17	RPL4, RPL5, RPL30, RPL3, RPL32, RPL31, KDELR1, RPL34, AUP1, PARK7, RPL10A, RPL9, RPL6, RPL7, RPS16, LAMP1, RPS19, RPL18A, RPL36, RPL35, RPL38, RPL37, RPS11, RPL39, RPS10, RPS13, RPS12, RPS9, RPS7, RPS8, RPS5, RPL22, RPS6, C8ORF4, ANK2, RPSA, FOXP1, SFRP1, RPL24, CHMP4B, RPL27, CHMP4A, RPL26, RPL29, RPL28, UBA52, TP53, PPID, PKDCC, HTRA2, LTBP2, TXN, HSP90B1, HSPH1, DPH3, S100A13, S100A10, TNFSF14…	545	2021	16415	2.05663	6.39022e-14	2.66259e-15	2.58998e-15
GOTERM_BP_3	GO:0045184~establishment of protein localization	138	20.205	3.09021e-17	RPL4, RPL5, RPL30, RPL3, RPL32, RPL31, KDELR1, RPL34, AUP1, PARK7, RPL10A, RPL9, RPL6, RPL7, RPS16, LAMP1, RPS19, RPL18A, RPL36, RPL35, RPL38, RPL37, RPS11, RPL39, RPS10, RPS13, RPS12, RPS9, RPS7, RPS8, RPS5, RPL22, RPS6, C8ORF4, ANK2, RPSA, FOXP1, SFRP1, RPL24, CHMP4B, RPL27, CHMP4A, RPL26, RPL29, RPL28, UBA52, TP53, PPID, PKDCC, HTRA2, LTBP2, TXN, HSP90B1, HSPH1, DPH3, S100A13, S100A10, TNFSF14…	553	2021	16663	2.0575	2.98205e-14	2.71096e-15	2.56768e-15
GOTERM_BP_FAT	GO:0015031~protein transport	129	18.8873	8.31599e-17	RPL4, RPL5, RPL30, RPL3, RPL32, RPL31, KDELR1, RPL34, AUP1, PARK7, RPL10A, RPL9, RPL6, RPL7, RPS16, RPS19, RPL18A, RPL36, RPL35, RPL38, RPL37, RPS11, RPL39, RPS10, RPS13, RPS12, RPS9, RPS7, RPS8, RPS5, RPL22, RPS6, C8ORF4, ANK2, RPSA, FOXP1, SFRP1, RPL24, CHMP4B, RPL27, CHMP4A, RPL26, RPL29, RPL28, UBA52, TP53, PPID, PKDCC, HTRA2, LTBP2, TXN, HSP90B1, DPH3, S100A13, TNFSF14, INHBB, DNAJC14, GPN3,…	549	1860	16650	2.10338	5.97633e-13	8.1406e-15	7.94556e-15
GOTERM_BP_ALL	GO:0015031~protein transport	129	18.8873	2.3466e-16	RPL4, RPL5, RPL30, RPL3, RPL32, RPL31, KDELR1, RPL34, AUP1, PARK7, RPL10A, RPL9, RPL6, RPL7, RPS16, RPS19, RPL18A, RPL36, RPL35, RPL38, RPL37, RPS11, RPL39, RPS10, RPS13, RPS12, RPS9, RPS7, RPS8, RPS5, RPL22, RPS6, C8ORF4, ANK2, RPSA, FOXP1, SFRP1, RPL24, CHMP4B, RPL27, CHMP4A, RPL26, RPL29, RPL28, UBA52, TP53, PPID, PKDCC, HTRA2, LTBP2, TXN, HSP90B1, DPH3, S100A13, TNFSF14, INHBB, DNAJC14, GPN3,…	556	1860	16792	2.09462	1.21325e-12	2.33124e-14	2.26084e-14
GOTERM_BP_4	GO:0015031~protein transport	129	18.8873	2.46945e-16	RPL4, RPL5, RPL30, RPL3, RPL32, RPL31, KDELR1, RPL34, AUP1, PARK7, RPL10A, RPL9, RPL6, RPL7, RPS16, RPS19, RPL18A, RPL36, RPL35, RPL38, RPL37, RPS11, RPL39, RPS10, RPS13, RPS12, RPS9, RPS7, RPS8, RPS5, RPL22, RPS6, C8ORF4, ANK2, RPSA, FOXP1, SFRP1, RPL24, CHMP4B, RPL27, CHMP4A, RPL26, RPL29, RPL28, UBA52, TP53, PPID, PKDCC, HTRA2, LTBP2, TXN, HSP90B1, DPH3, S100A13, TNFSF14, INHBB, DNAJC14, GPN3,…	545	1860	16415	2.08892	4.88498e-13	2.17312e-14	2.11385e-14
GOTERM_BP_5	GO:0015031~protein transport	129	18.8873	2.90486e-16	RPL4, RPL5, RPL30, RPL3, RPL32, RPL31, KDELR1, RPL34, AUP1, PARK7, RPL10A, RPL9, RPL6, RPL7, RPS16, RPS19, RPL18A, RPL36, RPL35, RPL38, RPL37, RPS11, RPL39, RPS10, RPS13, RPS12, RPS9, RPS7, RPS8, RPS5, RPL22, RPS6, C8ORF4, ANK2, RPSA, FOXP1, SFRP1, RPL24, CHMP4B, RPL27, CHMP4A, RPL26, RPL29, RPL28, UBA52, TP53, PPID, PKDCC, HTRA2, LTBP2, TXN, HSP90B1, DPH3, S100A13, TNFSF14, INHBB, DNAJC14, GPN3,…	538	1860	16130	2.07936	1.0465e-12	3.80294e-14	3.73032e-14
GOTERM_BP_FAT	GO:0033036~macromolecule localization	169	24.7438	5.31975e-16	RPL4, RPL5, RPL30, RPL3, RPL32, RPL31, KDELR1, RPL34, AUP1, PARK7, RPL10A, RPL9, RPL6, RPL7, FBL, RPS16, LAMP1, RPS19, RPL18A, RPL36, RPL35, RPL38, RPL37, RPS11, KIFAP3, RPL39, RPS10, TMSB10, RPS13, RPS12, RPS9, PCID2, RPS7, RPS8, RPS5, RPL22, RPS6, C8ORF4, ANK2, RPSA, FOXP1, CTDNEP1, SFRP1, NHP2, RPL24, CHMP4B, RPL27, CHMP4A, RPL26, RPL29, FKBP4, RPL28, SRSF7, UBA52, TP53, PPID, SLC27A4, PKDCC, …	549	2817	16650	1.81946	2.98817e-12	5.11456e-14	4.99201e-14
GOTERM_BP_FAT	GO:0044248~cellular catabolic process	116	16.9839	6.41549e-16	RPL4, RPL5, RPL30, RPL3, RPL32, RPL31, RPL34, UBE2D2, AUP1, PARK7, RPL10A, RPL9, NUDT3, RPL6, RPL7, RPS16, RPS19, RPL18A, RPL36, RPL35, RPL38, CHAC2, RPL37, RPS11, RPL39, RPS10, RPS13, RPS12, RPS9, PCID2, RPS7, RPS8, RPS5, RPL22, RPS6, RPSA, PSME1, RPL24, PSME2, CHMP4B, RPL27, IDNK, RPL26, RPL29, TRIB1, RPL28, UBA52, TP53, SLC27A4, HTRA2, ZC3HAV1, HSP90B1, ANAPC11, ZFP36L1, CYP27B1, HSPA5, MAGOHB…	549	1616	16650	2.177	3.5858e-12	6.05982e-14	5.91463e-14
GOTERM_BP_ALL	GO:0044248~cellular catabolic process	116	16.9839	9.31247e-16	RPL4, RPL5, RPL30, RPL3, RPL32, RPL31, RPL34, UBE2D2, AUP1, PARK7, RPL10A, RPL9, NUDT3, RPL6, RPL7, RPS16, RPS19, RPL18A, RPL36, RPL35, RPL38, CHAC2, RPL37, RPS11, RPL39, RPS10, RPS13, RPS12, RPS9, PCID2, RPS7, RPS8, RPS5, RPL22, RPS6, RPSA, PSME1, RPL24, PSME2, CHMP4B, RPL27, IDNK, RPL26, RPL29, TRIB1, RPL28, UBA52, TP53, SLC27A4, HTRA2, ZC3HAV1, HSP90B1, ANAPC11, ZFP36L1, CYP27B1, HSPA5, MAGOHB…	556	1616	16792	2.16793	4.85301e-12	9.08631e-14	8.81193e-14
GOTERM_BP_ALL	GO:0033036~macromolecule localization	169	24.7438	9.53624e-16	RPL4, RPL5, RPL30, RPL3, RPL32, RPL31, KDELR1, RPL34, AUP1, PARK7, RPL10A, RPL9, RPL6, RPL7, FBL, RPS16, LAMP1, RPS19, RPL18A, RPL36, RPL35, RPL38, RPL37, RPS11, KIFAP3, RPL39, RPS10, TMSB10, RPS13, RPS12, RPS9, PCID2, RPS7, RPS8, RPS5, RPL22, RPS6, C8ORF4, ANK2, RPSA, FOXP1, CTDNEP1, SFRP1, NHP2, RPL24, CHMP4B, RPL27, CHMP4A, RPL26, RPL29, FKBP4, RPL28, SRSF7, UBA52, TP53, PPID, SLC27A4, PKDCC, …	556	2817	16792	1.81187	5.45963e-12	9.14141e-14	8.86536e-14
GOTERM_BP_2	GO:0033036~macromolecule localization	169	24.7438	1.03237e-15	RPL4, RPL5, RPL30, RPL3, RPL32, RPL31, KDELR1, RPL34, AUP1, PARK7, RPL10A, RPL9, RPL6, RPL7, FBL, RPS16, LAMP1, RPS19, RPL18A, RPL36, RPL35, RPL38, RPL37, RPS11, KIFAP3, RPL39, RPS10, TMSB10, RPS13, RPS12, RPS9, PCID2, RPS7, RPS8, RPS5, RPL22, RPS6, C8ORF4, ANK2, RPSA, FOXP1, CTDNEP1, SFRP1, NHP2, RPL24, CHMP4B, RPL27, CHMP4A, RPL26, RPL29, FKBP4, RPL28, SRSF7, UBA52, TP53, PPID, SLC27A4, PKDCC, …	556	2817	16766	1.80907	1.69864e-13	4.38756e-14	3.32938e-14
GOTERM_BP_3	GO:0044248~cellular catabolic process	116	16.9839	1.12958e-15	RPL4, RPL5, RPL30, RPL3, RPL32, RPL31, RPL34, UBE2D2, AUP1, PARK7, RPL10A, RPL9, NUDT3, RPL6, RPL7, RPS16, RPS19, RPL18A, RPL36, RPL35, RPL38, CHAC2, RPL37, RPS11, RPL39, RPS10, RPS13, RPS12, RPS9, PCID2, RPS7, RPS8, RPS5, RPL22, RPS6, RPSA, PSME1, RPL24, PSME2, CHMP4B, RPL27, IDNK, RPL26, RPL29, TRIB1, RPL28, UBA52, TP53, SLC27A4, HTRA2, ZC3HAV1, HSP90B1, ANAPC11, ZFP36L1, CYP27B1, HSPA5, MAGOHB…	553	1616	16663	2.16294	1.07137e-12	9.08374e-14	8.60366e-14
GOTERM_BP_ALL	GO:1901564~organonitrogen compound metabolic process	143	20.937	1.38329e-15	RPL4, RPL5, RPL30, RPL3, RPL32, RPL31, RPL34, PARK7, RPL10A, RPL9, NUDT3, RPL6, RPL7, EEF1B2, RPS16, RPS19, RPL18A, RPL36AL, RPL36, PIM1, RPL35, RPL38, CHAC2, SLC25A43, RPL37, RPS11, RPL39, RPS10, RPS13, PSPH, RPS12, RPS9, RPS7, RPS8, RPS5, RPL22, RPS6, TALDO1, RPSA, GTPBP2, FTSJ1, EEF1A1, PPA1, ETHE1, PSME1, NHP2, RPL24, PSME2, RPL27, RPL26, RPL29, RPL28, UBA52, AASDH, MRPL18, HTRA2, MRPL17, ADR…	556	2221	16792	1.94453	7.27951e-12	1.30315e-13	1.2638e-13
GOTERM_BP_3	GO:1901564~organonitrogen compound metabolic process	143	20.937	1.63109e-15	RPL4, RPL5, RPL30, RPL3, RPL32, RPL31, RPL34, PARK7, RPL10A, RPL9, NUDT3, RPL6, RPL7, EEF1B2, RPS16, RPS19, RPL18A, RPL36AL, RPL36, PIM1, RPL35, RPL38, CHAC2, SLC25A43, RPL37, RPS11, RPL39, RPS10, RPS13, PSPH, RPS12, RPS9, RPS7, RPS8, RPS5, RPL22, RPS6, TALDO1, RPSA, GTPBP2, FTSJ1, EEF1A1, PPA1, ETHE1, PSME1, NHP2, RPL24, PSME2, RPL27, RPL26, RPL29, RPL28, UBA52, AASDH, MRPL18, HTRA2, MRPL17, ADR…	553	2221	16663	1.94006	1.60705e-12	1.21077e-13	1.14678e-13
GOTERM_BP_FAT	GO:0051649~establishment of localization in cell	129	18.8873	4.40602e-14	RPL4, RPL5, RPL30, RPL3, RPL32, RPL31, KDELR1, RPL34, AUP1, PARK7, RPL10A, RPL9, RPL6, RPL7, UXT, RPS16, LAMP1, RPS19, RPL18A, RPL36, RPL35, RPL38, BANF1, RPL37, RPS11, KIFAP3, RPL39, RPS10, RPS13, RPS12, RPS9, PCID2, RPS7, RPS8, RPS5, RPL22, RPS6, C8ORF4, ANK2, RPSA, RPL24, CHMP4B, RPL27, CHMP4A, RPL26, RPL29, RPL28, SRSF7, UBA52, TP53, HTRA2, LTBP2, TXN, HSP90B1, ATP5E, S100A13, NUS1, CHTOP, TN…	549	2004	16650	1.95224	2.3726e-10	4.09e-12	3.99201e-12
GOTERM_BP_FAT	GO:0008104~protein localization	148	21.6691	4.81313e-14	RPL4, RPL5, RPL30, RPL3, RPL32, RPL31, KDELR1, RPL34, AUP1, PARK7, RPL10A, RPL9, RPL6, RPL7, RPS16, LAMP1, RPS19, RPL18A, RPL36, RPL35, RPL38, RPL37, RPS11, KIFAP3, RPL39, RPS10, TMSB10, RPS13, RPS12, RPS9, RPS7, RPS8, RPS5, RPL22, RPS6, C8ORF4, ANK2, RPSA, FOXP1, CTDNEP1, SFRP1, RPL24, CHMP4B, RPL27, CHMP4A, RPL26, RPL29, FKBP4, RPL28, UBA52, TP53, PPID, PKDCC, HTRA2, LTBP2, TXN, HSP90B1, DPP6, …	549	2448	16650	1.83355	2.59373e-10	4.39219e-12	4.28695e-12
GOTERM_BP_ALL	GO:0051649~establishment of localization in cell	129	18.8873	6.30184e-14	RPL4, RPL5, RPL30, RPL3, RPL32, RPL31, KDELR1, RPL34, AUP1, PARK7, RPL10A, RPL9, RPL6, RPL7, UXT, RPS16, LAMP1, RPS19, RPL18A, RPL36, RPL35, RPL38, BANF1, RPL37, RPS11, KIFAP3, RPL39, RPS10, RPS13, RPS12, RPS9, PCID2, RPS7, RPS8, RPS5, RPL22, RPS6, C8ORF4, ANK2, RPSA, RPL24, CHMP4B, RPL27, CHMP4A, RPL26, RPL29, RPL28, SRSF7, UBA52, TP53, HTRA2, LTBP2, TXN, HSP90B1, ATP5E, S100A13, NUS1, CHTOP, TN…	556	2004	16792	1.9441	3.44563e-10	5.83615e-12	5.65991e-12
GOTERM_BP_3	GO:0051649~establishment of localization in cell	129	18.8873	7.24082e-14	RPL4, RPL5, RPL30, RPL3, RPL32, RPL31, KDELR1, RPL34, AUP1, PARK7, RPL10A, RPL9, RPL6, RPL7, UXT, RPS16, LAMP1, RPS19, RPL18A, RPL36, RPL35, RPL38, BANF1, RPL37, RPS11, KIFAP3, RPL39, RPS10, RPS13, RPS12, RPS9, PCID2, RPS7, RPS8, RPS5, RPL22, RPS6, C8ORF4, ANK2, RPSA, RPL24, CHMP4B, RPL27, CHMP4A, RPL26, RPL29, RPL28, SRSF7, UBA52, TP53, HTRA2, LTBP2, TXN, HSP90B1, ATP5E, S100A13, NUS1, CHTOP, TN…	553	2004	16663	1.93964	6.9853e-11	4.99099e-12	4.72722e-12
GOTERM_BP_ALL	GO:0008104~protein localization	148	21.6691	7.36691e-14	RPL4, RPL5, RPL30, RPL3, RPL32, RPL31, KDELR1, RPL34, AUP1, PARK7, RPL10A, RPL9, RPL6, RPL7, RPS16, LAMP1, RPS19, RPL18A, RPL36, RPL35, RPL38, RPL37, RPS11, KIFAP3, RPL39, RPS10, TMSB10, RPS13, RPS12, RPS9, RPS7, RPS8, RPS5, RPL22, RPS6, C8ORF4, ANK2, RPSA, FOXP1, CTDNEP1, SFRP1, RPL24, CHMP4B, RPL27, CHMP4A, RPL26, RPL29, FKBP4, RPL28, UBA52, TP53, PPID, PKDCC, HTRA2, LTBP2, TXN, HSP90B1, DPP6, …	556	2448	16792	1.8259	4.028e-10	6.7088e-12	6.50621e-12
GOTERM_BP_3	GO:0008104~protein localization	148	21.6691	8.62182e-14	RPL4, RPL5, RPL30, RPL3, RPL32, RPL31, KDELR1, RPL34, AUP1, PARK7, RPL10A, RPL9, RPL6, RPL7, RPS16, LAMP1, RPS19, RPL18A, RPL36, RPL35, RPL38, RPL37, RPS11, KIFAP3, RPL39, RPS10, TMSB10, RPS13, RPS12, RPS9, RPS7, RPS8, RPS5, RPL22, RPS6, C8ORF4, ANK2, RPSA, FOXP1, CTDNEP1, SFRP1, RPL24, CHMP4B, RPL27, CHMP4A, RPL26, RPL29, FKBP4, RPL28, UBA52, TP53, PPID, PKDCC, HTRA2, LTBP2, TXN, HSP90B1, DPP6, …	553	2448	16663	1.82171	8.32451e-11	5.5467e-12	5.25356e-12
GOTERM_BP_ALL	GO:1901575~organic substance catabolic process	123	18.0088	1.3464e-13	RPL4, RPL5, RPL30, RPL3, RPL32, SERPINE2, RPL31, RPL34, UBE2D2, AUP1, PARK7, RPL10A, RPL9, NUDT3, RPL6, RPL7, RPS16, RPS19, RPL18A, RPL36, RPL35, RPL38, CHAC2, RPL37, RPS11, RPL39, RPS10, RPS13, RPS12, RPS9, PCID2, RPS7, RPS8, RPS5, RPL22, RPS6, RPSA, PSME1, RPL24, PSME2, CHMP4B, RPL27, IDNK, RPL26, RPL29, HRASLS, TRIB1, RPL28, UBA52, TP53, SLC27A4, HTRA2, ZC3HAV1, FUT1, HSP90B1, ANAPC11, ZFP36L1…	556	1889	16792	1.96653	7.35837e-10	1.18713e-11	1.15128e-11
GOTERM_BP_ALL	GO:0071702~organic substance transport	156	22.8404	1.34704e-13	RPL4, RPL5, RPL30, RPL3, RPL32, RPL31, KDELR1, RPL34, AUP1, PARK7, SLC4A2, RPL10A, RPL9, RPL6, RPL7, RPS16, RPS19, RPL18A, RPL36, RPL35, RPL38, RPL37, RPS11, RPL39, RPS10, RPS13, RPS12, RPS9, PCID2, RPS7, RPS8, RPS5, RPL22, RPS6, C8ORF4, ANK2, RPSA, FOXP1, SFRP1, RPL24, CHMP4B, RPL27, CHMP4A, RPL26, RPL29, RPL28, SRSF7, UBA52, TP53, PPID, SLC27A4, PKDCC, MRPL18, HTRA2, SLCO5A1, LTBP2, SLC1A5, TXN…	556	2657	16792	1.77321	7.35837e-10	1.18713e-11	1.15128e-11
GOTERM_BP_4	GO:0071702~organic substance transport	156	22.8404	1.47447e-13	RPL4, RPL5, RPL30, RPL3, RPL32, RPL31, KDELR1, RPL34, AUP1, PARK7, SLC4A2, RPL10A, RPL9, RPL6, RPL7, RPS16, RPS19, RPL18A, RPL36, RPL35, RPL38, RPL37, RPS11, RPL39, RPS10, RPS13, RPS12, RPS9, PCID2, RPS7, RPS8, RPS5, RPL22, RPS6, C8ORF4, ANK2, RPSA, FOXP1, SFRP1, RPL24, CHMP4B, RPL27, CHMP4A, RPL26, RPL29, RPL28, SRSF7, UBA52, TP53, PPID, SLC27A4, PKDCC, MRPL18, HTRA2, SLCO5A1, LTBP2, SLC1A5, TXN…	545	2657	16415	1.76839	3.24363e-10	1.24763e-11	1.2136e-11
GOTERM_BP_3	GO:1901575~organic substance catabolic process	123	18.0088	1.55559e-13	RPL4, RPL5, RPL30, RPL3, RPL32, SERPINE2, RPL31, RPL34, UBE2D2, AUP1, PARK7, RPL10A, RPL9, NUDT3, RPL6, RPL7, RPS16, RPS19, RPL18A, RPL36, RPL35, RPL38, CHAC2, RPL37, RPS11, RPL39, RPS10, RPS13, RPS12, RPS9, PCID2, RPS7, RPS8, RPS5, RPL22, RPS6, RPSA, PSME1, RPL24, PSME2, CHMP4B, RPL27, IDNK, RPL26, RPL29, HRASLS, TRIB1, RPL28, UBA52, TP53, SLC27A4, HTRA2, ZC3HAV1, FUT1, HSP90B1, ANAPC11, ZFP36L1…	553	1889	16663	1.96201	1.50098e-10	9.38218e-12	8.88633e-12
GOTERM_BP_FAT	GO:0051641~cellular localization	150	21.9619	2.14752e-13	RPL4, RPL5, RPL30, RPL3, RPL32, RPL31, KDELR1, RPL34, AUP1, PARK7, RPL10A, RPL9, RPL6, RPL7, UXT, RPS16, LAMP1, RPS19, RPL18A, FTH1, RPL36, RPL35, RPL38, BANF1, RPL37, RPS11, KIFAP3, RPL39, RPS10, TMSB10, RPS13, RPS12, RPS9, PCID2, RPS7, RPS8, RPS5, RPL22, RPS6, C8ORF4, ANK2, RPSA, CTDNEP1, RPL24, CHMP4B, RPL27, CHMP4A, RPL26, RPL29, RPL28, SRSF7, UBA52, TP53, PKDCC, HTRA2, LTBP2, TXN, HSP90B1, Z…	549	2541	16650	1.79031	1.15582e-09	1.92704e-11	1.88087e-11
GOTERM_BP_1	GO:0051704~multi-organism process	142	20.7906	2.37894e-13	RPL4, RPL5, RPL30, RPL3, RPL32, SERPINE2, RPL31, RPL34, PARK7, SLC4A2, RPL10A, RPL9, RPL6, RPL7, GOLGA3, RPS16, LGALS1, LAMP1, RPS19, RPL18A, RPL36, COTL1, LEPR, RPL35, RPL38, BANF1, RPL37, RPS11, RPL39, RPS10, RPS13, RPS12, RPS9, RPS7, RPS8, RPS5, RPL22, RPS6, KRT8, LIG4, RPSA, FOXP1, CTDNEP1, PAPPA, RPL24, CHMP4B, RPL27, CHMP4A, RPL26, RPL29, TRIB1, FKBP4, RPL28, UBA52, TP53, PPID, HIST1H2BD, T…	556	2341	16792	1.83195	5.94802e-12	5.70945e-12	4.99577e-12
GOTERM_BP_ALL	GO:0051704~multi-organism process	142	20.7906	2.37894e-13	RPL4, RPL5, RPL30, RPL3, RPL32, SERPINE2, RPL31, RPL34, PARK7, SLC4A2, RPL10A, RPL9, RPL6, RPL7, GOLGA3, RPS16, LGALS1, LAMP1, RPS19, RPL18A, RPL36, COTL1, LEPR, RPL35, RPL38, BANF1, RPL37, RPS11, RPL39, RPS10, RPS13, RPS12, RPS9, RPS7, RPS8, RPS5, RPL22, RPS6, KRT8, LIG4, RPSA, FOXP1, CTDNEP1, PAPPA, RPL24, CHMP4B, RPL27, CHMP4A, RPL26, RPL29, TRIB1, FKBP4, RPL28, UBA52, TP53, PPID, HIST1H2BD, T…	556	2341	16792	1.83195	1.3e-09	2.06326e-11	2.00095e-11
GOTERM_BP_ALL	GO:0051641~cellular localization	150	21.9619	3.29656e-13	RPL4, RPL5, RPL30, RPL3, RPL32, RPL31, KDELR1, RPL34, AUP1, PARK7, RPL10A, RPL9, RPL6, RPL7, UXT, RPS16, LAMP1, RPS19, RPL18A, FTH1, RPL36, RPL35, RPL38, BANF1, RPL37, RPS11, KIFAP3, RPL39, RPS10, TMSB10, RPS13, RPS12, RPS9, PCID2, RPS7, RPS8, RPS5, RPL22, RPS6, C8ORF4, ANK2, RPSA, CTDNEP1, RPL24, CHMP4B, RPL27, CHMP4A, RPL26, RPL29, RPL28, SRSF7, UBA52, TP53, PKDCC, HTRA2, LTBP2, TXN, HSP90B1, Z…	556	2541	16792	1.78285	1.80107e-09	2.81444e-11	2.72945e-11
GOTERM_BP_2	GO:0051641~cellular localization	150	21.9619	3.68922e-13	RPL4, RPL5, RPL30, RPL3, RPL32, RPL31, KDELR1, RPL34, AUP1, PARK7, RPL10A, RPL9, RPL6, RPL7, UXT, RPS16, LAMP1, RPS19, RPL18A, FTH1, RPL36, RPL35, RPL38, BANF1, RPL37, RPS11, KIFAP3, RPL39, RPS10, TMSB10, RPS13, RPS12, RPS9, PCID2, RPS7, RPS8, RPS5, RPL22, RPS6, C8ORF4, ANK2, RPSA, CTDNEP1, RPL24, CHMP4B, RPL27, CHMP4A, RPL26, RPL29, RPL28, SRSF7, UBA52, TP53, PKDCC, HTRA2, LTBP2, TXN, HSP90B1, Z…	556	2541	16766	1.78009	6.27176e-11	1.25433e-11	9.51819e-12
GOTERM_BP_ALL	GO:0009056~catabolic process	126	18.448	9.94235e-13	RPL4, RPL5, RPL30, RPL3, RPL32, SERPINE2, RPL31, RPL34, UBE2D2, AUP1, PARK7, RPL10A, RPL9, NUDT3, RPL6, RPL7, RPS16, RPS19, RPL18A, RPL36, RPL35, RPL38, CHAC2, RPL37, RPS11, RPL39, RPS10, RPS13, RPS12, RPS9, PCID2, RPS7, RPS8, RPS5, RPL22, RPS6, RPSA, PSME1, RPL24, PSME2, CHMP4B, RPL27, IDNK, RPL26, RPL29, HRASLS, TRIB1, RPL28, UBA52, TP53, SLC27A4, HTRA2, ZC3HAV1, FUT1, HSP90B1, ANAPC11, ZFP36L1…	556	2012	16792	1.89134	5.43233e-09	8.35769e-11	8.10531e-11
GOTERM_BP_2	GO:0009056~catabolic process	126	18.448	1.10704e-12	RPL4, RPL5, RPL30, RPL3, RPL32, SERPINE2, RPL31, RPL34, UBE2D2, AUP1, PARK7, RPL10A, RPL9, NUDT3, RPL6, RPL7, RPS16, RPS19, RPL18A, RPL36, RPL35, RPL38, CHAC2, RPL37, RPS11, RPL39, RPS10, RPS13, RPS12, RPS9, PCID2, RPS7, RPS8, RPS5, RPL22, RPS6, RPSA, PSME1, RPL24, PSME2, CHMP4B, RPL27, IDNK, RPL26, RPL29, HRASLS, TRIB1, RPL28, UBA52, TP53, SLC27A4, HTRA2, ZC3HAV1, FUT1, HSP90B1, ANAPC11, ZFP36L1…	556	2012	16766	1.88841	1.88191e-10	3.13662e-11	2.38014e-11
GOTERM_BP_FAT	GO:0044085~cellular component biogenesis	157	22.9868	7.62582e-11	RPL4, RPL5, RPL30, RPL3, RPL32, RPL31, RPL34, PARK7, RPL10A, RPL9, RPL6, ACTG1, RPL7, FBL, CHCHD5, RPS16, RPS19, RPL18A, RPL36, SACS, RPL35, RPL38, RPL37, MAF1, RPS11, KIFAP3, TXNL4A, RPL39, RPS10, TMSB10, RPS13, RPS12, RPS9, GABARAPL1, RPS7, RPS8, RPS5, RPL22, RPS6, KRT8, KCTD1, ANK2, RPSA, FOXP1, SFRP1, MAP7D3, NHP2, RPL24, CHMP4B, RPL27, CHMP4A, RPL26, RPL29, FKBP4, RPL28, UBA52, TP53, PPID, H…	549	2914	16650	1.634	4.10498e-07	6.22082e-09	6.07177e-09
GOTERM_BP_ALL	GO:0044085~cellular component biogenesis	157	22.9868	1.11384e-10	RPL4, RPL5, RPL30, RPL3, RPL32, RPL31, RPL34, PARK7, RPL10A, RPL9, RPL6, ACTG1, RPL7, FBL, CHCHD5, RPS16, RPS19, RPL18A, RPL36, SACS, RPL35, RPL38, RPL37, MAF1, RPS11, KIFAP3, TXNL4A, RPL39, RPS10, TMSB10, RPS13, RPS12, RPS9, GABARAPL1, RPS7, RPS8, RPS5, RPL22, RPS6, KRT8, KCTD1, ANK2, RPSA, FOXP1, SFRP1, MAP7D3, NHP2, RPL24, CHMP4B, RPL27, CHMP4A, RPL26, RPL29, FKBP4, RPL28, UBA52, TP53, PPID, H…	556	2914	16792	1.62719	6.08604e-07	8.33704e-09	8.08528e-09
GOTERM_BP_2	GO:0044085~cellular component biogenesis	157	22.9868	1.27142e-10	RPL4, RPL5, RPL30, RPL3, RPL32, RPL31, RPL34, PARK7, RPL10A, RPL9, RPL6, ACTG1, RPL7, FBL, CHCHD5, RPS16, RPS19, RPL18A, RPL36, SACS, RPL35, RPL38, RPL37, MAF1, RPS11, KIFAP3, TXNL4A, RPL39, RPS10, TMSB10, RPS13, RPS12, RPS9, GABARAPL1, RPS7, RPS8, RPS5, RPL22, RPS6, KRT8, KCTD1, ANK2, RPSA, FOXP1, SFRP1, MAP7D3, NHP2, RPL24, CHMP4B, RPL27, CHMP4A, RPL26, RPL29, FKBP4, RPL28, UBA52, TP53, PPID, H…	556	2914	16766	1.62467	2.16142e-08	3.08774e-09	2.34305e-09
GOTERM_BP_ALL	GO:0006810~transport	221	32.3572	5.43973e-10	RPL4, RPL5, RPL30, RPL3, RPL32, SERPINE2, RPL31, KDELR1, RPL34, SLC4A2, RPL9, RPL6, RPL7, UXT, GOLGA3, RPS16, RPS19, RPL18A, FTH1, RPL36, HABP4, RPL35, RPL38, RPL37, RPS11, KIFAP3, RPL39, RPS10, RPS13, RPS12, RPL22, C8ORF4, ANK2, ARC, SFRP1, RPL24, RPL27, RPL26, RPL29, RPL28, UBA52, TP53, MRPL18, PDGFA, SLCO5A1, TXN, CYP27B1, HSPH1, ANKH, ATP5E, DPH3, LCN10, S100A13, GAR1, S100A10, NUS1, TNFSF14,…	556	4663	16792	1.43138	2.97226e-06	3.8106e-08	3.69553e-08
GOTERM_BP_3	GO:0006810~transport	221	32.3572	6.46143e-10	RPL4, RPL5, RPL30, RPL3, RPL32, SERPINE2, RPL31, KDELR1, RPL34, SLC4A2, RPL9, RPL6, RPL7, UXT, GOLGA3, RPS16, RPS19, RPL18A, FTH1, RPL36, HABP4, RPL35, RPL38, RPL37, RPS11, KIFAP3, RPL39, RPS10, RPS13, RPS12, RPL22, C8ORF4, ANK2, ARC, SFRP1, RPL24, RPL27, RPL26, RPL29, RPL28, UBA52, TP53, MRPL18, PDGFA, SLCO5A1, TXN, CYP27B1, HSPH1, ANKH, ATP5E, DPH3, LCN10, S100A13, GAR1, S100A10, NUS1, TNFSF14,…	553	4663	16663	1.42809	6.23528e-07	3.28173e-08	3.10829e-08
GOTERM_BP_ALL	GO:0051234~establishment of localization	224	32.7965	1.35123e-09	RPL4, RPL5, RPL30, RPL3, RPL32, SERPINE2, RPL31, KDELR1, RPL34, SLC4A2, RPL9, RPL6, RPL7, UXT, GOLGA3, RPS16, RPS19, RPL18A, FTH1, RPL36, HABP4, RPL35, RPL38, RPL37, RPS11, KIFAP3, RPL39, RPS10, RPS13, RPS12, RPL22, C8ORF4, ANK2, ARC, SFRP1, RPL24, RPL27, RPL26, RPL29, RPL28, UBA52, TP53, MRPL18, PDGFA, SLCO5A1, TXN, CYP27B1, HSPH1, ANKH, ATP5E, DPH3, LCN10, S100A13, GAR1, S100A10, NUS1, TNFSF14,…	556	4790	16792	1.41234	7.3831e-06	9.34573e-08	9.06351e-08
GOTERM_BP_2	GO:0051234~establishment of localization	224	32.7965	1.56575e-09	RPL4, RPL5, RPL30, RPL3, RPL32, SERPINE2, RPL31, KDELR1, RPL34, SLC4A2, RPL9, RPL6, RPL7, UXT, GOLGA3, RPS16, RPS19, RPL18A, FTH1, RPL36, HABP4, RPL35, RPL38, RPL37, RPS11, KIFAP3, RPL39, RPS10, RPS13, RPS12, RPL22, C8ORF4, ANK2, ARC, SFRP1, RPL24, RPL27, RPL26, RPL29, RPL28, UBA52, TP53, MRPL18, PDGFA, SLCO5A1, TXN, CYP27B1, HSPH1, ANKH, ATP5E, DPH3, LCN10, S100A13, GAR1, S100A10, NUS1, TNFSF14,…	556	4790	16766	1.41016	2.66177e-07	2.95753e-08	2.24424e-08
GOTERM_BP_ALL	GO:0044765~single-organism transport	172	25.183	2.00525e-09	RPL4, RPL5, RPL30, RPL3, RPL32, SERPINE2, RPL31, RPL34, PARK7, SLC4A2, RPL10A, RPL9, RPL6, ACTG1, RPL7, UXT, RPS16, LAMP1, RPS19, RPL18A, FTH1, RPL36, LEPR, HABP4, RPL35, RPL38, SLC25A43, RPL37, RPS11, KIFAP3, RPL39, RPS10, RPS13, RPS12, RPS9, RPS7, RPS8, RPS5, RPL22, RPS6, C8ORF4, ANK2, RPSA, PDIA6, FOXP1, SFRP1, ARC, S100A6, RPL24, CHMP4B, RPL27, CHMP4A, RPL26, RPL29, FKBP4, RPL28, UBA52, PPID,…	556	3415	16792	1.52113	1.09566e-05	1.36958e-07	1.32823e-07
GOTERM_BP_4	GO:0044765~single-organism transport	172	25.183	2.21258e-09	RPL4, RPL5, RPL30, RPL3, RPL32, SERPINE2, RPL31, RPL34, PARK7, SLC4A2, RPL10A, RPL9, RPL6, ACTG1, RPL7, UXT, RPS16, LAMP1, RPS19, RPL18A, FTH1, RPL36, LEPR, HABP4, RPL35, RPL38, SLC25A43, RPL37, RPS11, KIFAP3, RPL39, RPS10, RPS13, RPS12, RPS9, RPS7, RPS8, RPS5, RPL22, RPS6, C8ORF4, ANK2, RPSA, PDIA6, FOXP1, SFRP1, ARC, S100A6, RPL24, CHMP4B, RPL27, CHMP4A, RPL26, RPL29, FKBP4, RPL28, UBA52, PPID,…	545	3415	16415	1.51699	4.86766e-06	1.43167e-07	1.39262e-07
GOTERM_BP_3	GO:0044765~single-organism transport	172	25.183	2.32314e-09	RPL4, RPL5, RPL30, RPL3, RPL32, SERPINE2, RPL31, RPL34, PARK7, SLC4A2, RPL10A, RPL9, RPL6, ACTG1, RPL7, UXT, RPS16, LAMP1, RPS19, RPL18A, FTH1, RPL36, LEPR, HABP4, RPL35, RPL38, SLC25A43, RPL37, RPS11, KIFAP3, RPL39, RPS10, RPS13, RPS12, RPS9, RPS7, RPS8, RPS5, RPL22, RPS6, C8ORF4, ANK2, RPSA, PDIA6, FOXP1, SFRP1, ARC, S100A6, RPL24, CHMP4B, RPL27, CHMP4A, RPL26, RPL29, FKBP4, RPL28, UBA52, PPID,…	553	3415	16663	1.51763	2.24183e-06	1.12092e-07	1.06168e-07
GOTERM_BP_ALL	GO:1902578~single-organism localization	179	26.2079	2.84738e-09	RPL4, RPL5, RPL30, RPL3, RPL32, SERPINE2, RPL31, KDELR1, RPL34, PARK7, SLC4A2, RPL10A, RPL9, RPL6, ACTG1, RPL7, UXT, RPS16, LAMP1, RPS19, RPL18A, FTH1, RPL36, LEPR, HABP4, RPL35, RPL38, SLC25A43, RPL37, RPS11, KIFAP3, RPL39, RPS10, TMSB10, RPS13, RPS12, RPS9, RPS7, RPS8, RPS5, RPL22, RPS6, C8ORF4, ANK2, RPSA, PDIA6, FOXP1, SFRP1, ARC, S100A6, RPL24, CHMP4B, RPL27, CHMP4A, RPL26, RPL29, FKBP4, RPL…	556	3614	16792	1.49587	1.5558e-05	1.89733e-07	1.84003e-07
GOTERM_BP_2	GO:1902578~single-organism localization	179	26.2079	3.24974e-09	RPL4, RPL5, RPL30, RPL3, RPL32, SERPINE2, RPL31, KDELR1, RPL34, PARK7, SLC4A2, RPL10A, RPL9, RPL6, ACTG1, RPL7, UXT, RPS16, LAMP1, RPS19, RPL18A, FTH1, RPL36, LEPR, HABP4, RPL35, RPL38, SLC25A43, RPL37, RPS11, KIFAP3, RPL39, RPS10, TMSB10, RPS13, RPS12, RPS9, RPS7, RPS8, RPS5, RPL22, RPS6, C8ORF4, ANK2, RPSA, PDIA6, FOXP1, SFRP1, ARC, S100A6, RPL24, CHMP4B, RPL27, CHMP4A, RPL26, RPL29, FKBP4, RPL…	556	3614	16766	1.49355	5.52456e-07	5.02233e-08	3.81106e-08
GOTERM_BP_1	GO:0051179~localization	259	37.9209	8.68665e-09	RPL4, RPL5, RPL30, RPL3, RPL32, SERPINE2, RPL31, KDELR1, RPL34, SLC4A2, RPL9, RPL6, RPL7, UXT, GOLGA3, RPS16, RPS19, RPL18A, FTH1, RPL36, HABP4, RPL35, RPL38, RPL37, RPS11, KIFAP3, RPL39, RPS10, RPS13, IER2, RPS12, RPL22, C8ORF4, ANK2, ARC, SFRP1, RPL24, RPL27, RPL26, RPL29, TRIB1, RPL28, UBA52, TP53, MRPL18, PDGFA, SLCO5A1, TXN, RIC8A, CYP27B1, HSPH1, RRAS, ANKH, ATP5E, DPH3, LCN10, S100A13, GAR…	556	5872	16792	1.33211	2.17166e-07	6.94932e-08	6.08065e-08
GOTERM_BP_ALL	GO:0051179~localization	259	37.9209	8.68665e-09	RPL4, RPL5, RPL30, RPL3, RPL32, SERPINE2, RPL31, KDELR1, RPL34, SLC4A2, RPL9, RPL6, RPL7, UXT, GOLGA3, RPS16, RPS19, RPL18A, FTH1, RPL36, HABP4, RPL35, RPL38, RPL37, RPS11, KIFAP3, RPL39, RPS10, RPS13, IER2, RPS12, RPL22, C8ORF4, ANK2, ARC, SFRP1, RPL24, RPL27, RPL26, RPL29, TRIB1, RPL28, UBA52, TP53, MRPL18, PDGFA, SLCO5A1, TXN, RIC8A, CYP27B1, HSPH1, RRAS, ANKH, ATP5E, DPH3, LCN10, S100A13, GAR…	556	5872	16792	1.33211	4.74627e-05	5.21581e-07	5.0583e-07
Annotation Cluster 2	Enrichment Score: 12.179554315417212
Category	Term	Count	%	PValue	Genes	List Total	Pop Hits	Pop Total	Fold Enrichment	Bonferroni	Benjamini	FDR
GOTERM_BP_DIRECT	GO:0002181~cytoplasmic translation	15	2.19619	5.02785e-15	RPL31, RPLP1, RPL22, RPLP0, RPL36A, RPL35A, FTSJ1, RPL9, RPL6, RPL7, RPL36, RPL22L1, RPL26, RPL15, RPL29	556	25	16792	18.1209	1.14408e-11	1.64482e-12	1.63405e-12
GOTERM_BP_FAT	GO:0002181~cytoplasmic translation	17	2.48902	7.3438e-12	RPL31, RPLP1, RPL22, RPLP0, RPL36A, RPL35A, FTSJ1, YBX3, RPL9, RPL6, RPL7, RPL36, RPL22L1, RPL26, RPL15, RPL29, EIF3D	549	53	16650	9.72781	3.95316e-08	6.37726e-10	6.22446e-10
GOTERM_BP_ALL	GO:0002181~cytoplasmic translation	17	2.48902	7.83492e-12	RPL31, RPLP1, RPL22, RPLP0, RPL36A, RPL35A, FTSJ1, YBX3, RPL9, RPL6, RPL7, RPL36, RPL22L1, RPL26, RPL15, RPL29, EIF3D	556	53	16792	9.68725	4.28102e-08	6.29559e-10	6.10547e-10
Annotation Cluster 3	Enrichment Score: 7.590998244648182
Category	Term	Count	%	PValue	Genes	List Total	Pop Hits	Pop Total	Fold Enrichment	Bonferroni	Benjamini	FDR
GOTERM_BP_FAT	GO:0006457~protein folding	29	4.24597	2.25893e-09	HSP90AB1, PRKCSH, TXN, HSPD1, HSP90B1, DNAJB2, DNAJB1, PRDX4, HSPH1, CHORDC1, SACS, GNAT1, CCT7, CCT4, CCT3, PPIL1, HSPA1L, HSPA5, PTGES3, HSPA6, PDIA6, PDCL3, DNLZ, FKBP4, PFDN5, HSPA1B, PPID, HSPA1A, PPIL6	549	229	16650	3.84065	1.21598e-05	1.79184e-07	1.7489e-07
GOTERM_BP_ALL	GO:0006457~protein folding	29	4.24597	2.48659e-09	HSP90AB1, PRKCSH, TXN, HSPD1, HSP90B1, DNAJB2, DNAJB1, PRDX4, HSPH1, CHORDC1, SACS, GNAT1, CCT7, CCT4, CCT3, PPIL1, HSPA1L, HSPA5, PTGES3, HSPA6, PDIA6, PDCL3, DNLZ, FKBP4, PFDN5, HSPA1B, PPID, HSPA1A, PPIL6	556	229	16792	3.82464	1.35866e-05	1.67737e-07	1.62672e-07
GOTERM_BP_2	GO:0006457~protein folding	29	4.24597	2.56897e-09	HSP90AB1, PRKCSH, TXN, HSPD1, HSP90B1, DNAJB2, DNAJB1, PRDX4, HSPH1, CHORDC1, SACS, GNAT1, CCT7, CCT4, CCT3, PPIL1, HSPA1L, HSPA5, PTGES3, HSPA6, PDIA6, PDCL3, DNLZ, FKBP4, PFDN5, HSPA1B, PPID, HSPA1A, PPIL6	556	229	16766	3.81871	4.36725e-07	4.36725e-08	3.31397e-08
GOTERM_BP_DIRECT	GO:0006457~protein folding	19	2.78184	2.99738e-05	CCT3, PPIL1, HSP90AB1, PRKCSH, TXN, PDIA6, HSP90B1, DNAJB2, DNAJB1, PDCL3, DNLZ, SACS, GNAT1, CCT7, FKBP4, PFDN5, PPID, CCT4, PPIL6	556	180	16792	3.18793	0.0663381	0.00571999	0.00568252
Annotation Cluster 4	Enrichment Score: 7.3236596792796185
Category	Term	Count	%	PValue	Genes	List Total	Pop Hits	Pop Total	Fold Enrichment	Bonferroni	Benjamini	FDR
GOTERM_BP_FAT	GO:0044085~cellular component biogenesis	157	22.9868	7.62582e-11	RPL4, RPL5, RPL30, RPL3, RPL32, RPL31, RPL34, PARK7, RPL10A, RPL9, RPL6, ACTG1, RPL7, FBL, CHCHD5, RPS16, RPS19, RPL18A, RPL36, SACS, RPL35, RPL38, RPL37, MAF1, RPS11, KIFAP3, TXNL4A, RPL39, RPS10, TMSB10, RPS13, RPS12, RPS9, GABARAPL1, RPS7, RPS8, RPS5, RPL22, RPS6, KRT8, KCTD1, ANK2, RPSA, FOXP1, SFRP1, MAP7D3, NHP2, RPL24, CHMP4B, RPL27, CHMP4A, RPL26, RPL29, FKBP4, RPL28, UBA52, TP53, PPID, H…	549	2914	16650	1.634	4.10498e-07	6.22082e-09	6.07177e-09
GOTERM_BP_ALL	GO:0044085~cellular component biogenesis	157	22.9868	1.11384e-10	RPL4, RPL5, RPL30, RPL3, RPL32, RPL31, RPL34, PARK7, RPL10A, RPL9, RPL6, ACTG1, RPL7, FBL, CHCHD5, RPS16, RPS19, RPL18A, RPL36, SACS, RPL35, RPL38, RPL37, MAF1, RPS11, KIFAP3, TXNL4A, RPL39, RPS10, TMSB10, RPS13, RPS12, RPS9, GABARAPL1, RPS7, RPS8, RPS5, RPL22, RPS6, KRT8, KCTD1, ANK2, RPSA, FOXP1, SFRP1, MAP7D3, NHP2, RPL24, CHMP4B, RPL27, CHMP4A, RPL26, RPL29, FKBP4, RPL28, UBA52, TP53, PPID, H…	556	2914	16792	1.62719	6.08604e-07	8.33704e-09	8.08528e-09
GOTERM_BP_2	GO:0044085~cellular component biogenesis	157	22.9868	1.27142e-10	RPL4, RPL5, RPL30, RPL3, RPL32, RPL31, RPL34, PARK7, RPL10A, RPL9, RPL6, ACTG1, RPL7, FBL, CHCHD5, RPS16, RPS19, RPL18A, RPL36, SACS, RPL35, RPL38, RPL37, MAF1, RPS11, KIFAP3, TXNL4A, RPL39, RPS10, TMSB10, RPS13, RPS12, RPS9, GABARAPL1, RPS7, RPS8, RPS5, RPL22, RPS6, KRT8, KCTD1, ANK2, RPSA, FOXP1, SFRP1, MAP7D3, NHP2, RPL24, CHMP4B, RPL27, CHMP4A, RPL26, RPL29, FKBP4, RPL28, UBA52, TP53, PPID, H…	556	2914	16766	1.62467	2.16142e-08	3.08774e-09	2.34305e-09
GOTERM_BP_ALL	GO:0071840~cellular component organization or biogenesis	274	40.1171	4.36092e-09	RPL4, RPL5, RPL30, RPL3, RPL32, SERPINE2, RPL31, RPL34, HNRNPU, RPL9, RPL6, RPL7, UXT, RASSF1, RPS16, LGALS1, RPS19, CAPNS1, RPL18A, CHORDC1, RPL36, RPL35, RPL38, RPL37, RPS11, KIFAP3, RPL39, RPS10, RPS13, RPS12, GABARAPL1, UNC5B, RPL22, KRT8, ANK2, ARC, SFRP1, CFDP1, RPL24, RPL27, RPL26, RPL29, RPL28, UBA52, TP53, ZNF274, MEAF6, FLII, MRPL18, NOLC1, PDGFA, MRPL17, ANAPC11, MYL12B, RRP7A, RIC8A, …	556	6265	16792	1.32086	2.38278e-05	2.8033e-07	2.71865e-07
GOTERM_BP_1	GO:0071840~cellular component organization or biogenesis	274	40.1171	4.36092e-09	RPL4, RPL5, RPL30, RPL3, RPL32, SERPINE2, RPL31, RPL34, HNRNPU, RPL9, RPL6, RPL7, UXT, RASSF1, RPS16, LGALS1, RPS19, CAPNS1, RPL18A, CHORDC1, RPL36, RPL35, RPL38, RPL37, RPS11, KIFAP3, RPL39, RPS10, RPS13, RPS12, GABARAPL1, UNC5B, RPL22, KRT8, ANK2, ARC, SFRP1, CFDP1, RPL24, RPL27, RPL26, RPL29, RPL28, UBA52, TP53, ZNF274, MEAF6, FLII, MRPL18, NOLC1, PDGFA, MRPL17, ANAPC11, MYL12B, RRP7A, RIC8A, …	556	6265	16792	1.32086	1.09023e-07	5.23311e-08	4.57897e-08
GOTERM_BP_ALL	GO:0016043~cellular component organization	268	39.2387	5.93106e-09	RPL4, RPL5, RPL30, RPL3, RPL32, SERPINE2, RPL31, RPL34, HNRNPU, RPL9, RPL6, RPL7, UXT, RASSF1, RPS16, LGALS1, RPS19, CAPNS1, RPL18A, CHORDC1, RPL36, RPL35, RPL38, RPL37, RPS11, KIFAP3, RPL39, RPS10, RPS13, RPS12, GABARAPL1, UNC5B, RPL22, KRT8, ANK2, ARC, SFRP1, CFDP1, RPL24, RPL27, RPL26, RPL29, RPL28, UBA52, TP53, ZNF274, MEAF6, FLII, MRPL18, NOLC1, PDGFA, MRPL17, ANAPC11, MYL12B, RRP7A, RIC8A, …	556	6109	16792	1.32493	3.24068e-05	3.72498e-07	3.6125e-07
GOTERM_BP_2	GO:0016043~cellular component organization	268	39.2387	7.00741e-09	RPL4, RPL5, RPL30, RPL3, RPL32, SERPINE2, RPL31, RPL34, HNRNPU, RPL9, RPL6, RPL7, UXT, RASSF1, RPS16, LGALS1, RPS19, CAPNS1, RPL18A, CHORDC1, RPL36, RPL35, RPL38, RPL37, RPS11, KIFAP3, RPL39, RPS10, RPS13, RPS12, GABARAPL1, UNC5B, RPL22, KRT8, ANK2, ARC, SFRP1, CFDP1, RPL24, RPL27, RPL26, RPL29, RPL28, UBA52, TP53, ZNF274, MEAF6, FLII, MRPL18, NOLC1, PDGFA, MRPL17, ANAPC11, MYL12B, RRP7A, RIC8A, …	556	6109	16766	1.32288	1.19126e-06	9.16353e-08	6.9535e-08
GOTERM_BP_ALL	GO:0006996~organelle organization	143	20.937	0.0366171	RPL5, RPL3, SERPINE2, HNRNPU, PARK7, RPL6, ACTG1, UXT, FBL, CHCHD5, TUBB6, RASSF1, RPS19, CHORDC1, RPL38, BANF1, TXNL4A, RPS10, TMSB10, GABARAPL1, PCID2, TPM4, RPS5, RPS6, KRT8, LIG4, ANK2, RPSA, FOXP1, CTDNEP1, SFRP1, ARC, MAP7D3, NHP2, RPL24, CHMP4B, CHMP4A, FKBP4, RPL28, UBA52, TP53, PPID, HIST1H2BD, ZNF274, MEAF6, FLII, MRPL18, COX17, NOLC1, PDGFA, HTRA2, MRPL17, KLHL13, HSP90B1, ANAPC11, RRP…	556	3753	16792	1.15076	1	0.475239	0.460888
GOTERM_BP_3	GO:0006996~organelle organization	143	20.937	0.039096	RPL5, RPL3, SERPINE2, HNRNPU, PARK7, RPL6, ACTG1, UXT, FBL, CHCHD5, TUBB6, RASSF1, RPS19, CHORDC1, RPL38, BANF1, TXNL4A, RPS10, TMSB10, GABARAPL1, PCID2, TPM4, RPS5, RPS6, KRT8, LIG4, ANK2, RPSA, FOXP1, CTDNEP1, SFRP1, ARC, MAP7D3, NHP2, RPL24, CHMP4B, CHMP4A, FKBP4, RPL28, UBA52, TP53, PPID, HIST1H2BD, ZNF274, MEAF6, FLII, MRPL18, COX17, NOLC1, PDGFA, HTRA2, MRPL17, KLHL13, HSP90B1, ANAPC11, RRP…	553	3753	16663	1.14812	1	0.352326	0.333706
Annotation Cluster 5	Enrichment Score: 5.814604210520327
Category	Term	Count	%	PValue	Genes	List Total	Pop Hits	Pop Total	Fold Enrichment	Bonferroni	Benjamini	FDR
GOTERM_BP_FAT	GO:0042273~ribosomal large subunit biogenesis	19	2.78184	3.26385e-12	RPL5, RPL3, RPL10, RPL12, NOP2, RPL11, RPL35A, RPL23A, RPL10A, RPL6, RPL7, BOP1, RPL7A, NHP2, RPL14, RPL24, RPL35, RPL38, RPL26	549	67	16650	8.60044	1.75692e-08	2.88075e-10	2.81173e-10
GOTERM_BP_ALL	GO:0042273~ribosomal large subunit biogenesis	19	2.78184	3.50782e-12	RPL5, RPL3, RPL10, RPL12, NOP2, RPL11, RPL35A, RPL23A, RPL10A, RPL6, RPL7, BOP1, RPL7A, NHP2, RPL14, RPL24, RPL35, RPL38, RPL26	556	67	16792	8.56459	1.9167e-08	2.86071e-10	2.77432e-10
GOTERM_BP_4	GO:0042273~ribosomal large subunit biogenesis	19	2.78184	3.65005e-12	RPL5, RPL3, RPL10, RPL12, NOP2, RPL11, RPL35A, RPL23A, RPL10A, RPL6, RPL7, BOP1, RPL7A, NHP2, RPL14, RPL24, RPL35, RPL38, RPL26	545	67	16415	8.54128	8.03018e-09	2.8679e-10	2.78968e-10
GOTERM_BP_5	GO:0042273~ribosomal large subunit biogenesis	19	2.78184	3.92329e-12	RPL5, RPL3, RPL10, RPL12, NOP2, RPL11, RPL35A, RPL23A, RPL10A, RPL6, RPL7, BOP1, RPL7A, NHP2, RPL14, RPL24, RPL35, RPL38, RPL26	538	67	16130	8.50219	1.2327e-08	4.74115e-10	4.65061e-10
GOTERM_BP_FAT	GO:0000027~ribosomal large subunit assembly	9	1.31772	8.62823e-07	RPL5, RPL3, RPL10, RPL12, RPL11, RPL24, RPL23A, RPL38, RPL6	549	25	16650	10.918	0.00463381	5.982e-05	5.83868e-05
GOTERM_BP_ALL	GO:0000027~ribosomal large subunit assembly	9	1.31772	8.90912e-07	RPL5, RPL3, RPL10, RPL12, RPL11, RPL24, RPL23A, RPL38, RPL6	556	25	16792	10.8725	0.00485612	4.81975e-05	4.6742e-05
GOTERM_BP_5	GO:0000027~ribosomal large subunit assembly	9	1.31772	9.39344e-07	RPL5, RPL3, RPL10, RPL12, RPL11, RPL24, RPL23A, RPL38, RPL6	538	25	16130	10.7933	0.00294707	8.19839e-05	8.04183e-05
GOTERM_BP_DIRECT	GO:0000027~ribosomal large subunit assembly	8	1.1713	3.22223e-06	RPL5, RPL3, RPL10, RPL12, RPL11, RPL24, RPL23A, RPL6	556	21	16792	11.5053	0.00735176	0.000819878	0.000814508
GOTERM_BP_FAT	GO:0000470~maturation of LSU-rRNA	7	1.02489	0.000128378	RPL7A, BOP1, NOP2, NHP2, RPL35, RPL10A, RPL7	549	25	16650	8.4918	0.498976	0.00664601	0.00648677
GOTERM_BP_ALL	GO:0000470~maturation of LSU-rRNA	7	1.02489	0.000131391	RPL7A, BOP1, NOP2, NHP2, RPL35, RPL10A, RPL7	556	25	16792	8.4564	0.512257	0.00527882	0.00511941
GOTERM_BP_5	GO:0000470~maturation of LSU-rRNA	7	1.02489	0.000136599	RPL7A, BOP1, NOP2, NHP2, RPL35, RPL10A, RPL7	538	25	16130	8.3948	0.348985	0.00933029	0.00915212
GOTERM_BP_DIRECT	GO:0000470~maturation of LSU-rRNA	4	0.585652	0.012145	RPL7A, NOP2, NHP2, RPL10A	556	15	16792	8.05372	1	0.772558	0.767497
GOTERM_BP_DIRECT	GO:0000463~maturation of LSU-rRNA from tricistronic rRNA transcript (SSU-rRNA, 5.8S rRNA, LSU-rRNA)	3	0.439239	0.0336512	BOP1, RPL35, RPL7	556	9	16792	10.0671	1	1	0.993884
GOTERM_BP_FAT	GO:0000463~maturation of LSU-rRNA from tricistronic rRNA transcript (SSU-rRNA, 5.8S rRNA, LSU-rRNA)	3	0.439239	0.0408436	BOP1, RPL35, RPL7	549	10	16650	9.09836	1	0.544312	0.531271
GOTERM_BP_ALL	GO:0000463~maturation of LSU-rRNA from tricistronic rRNA transcript (SSU-rRNA, 5.8S rRNA, LSU-rRNA)	3	0.439239	0.0411584	BOP1, RPL35, RPL7	556	10	16792	9.06043	1	0.50537	0.490109
Annotation Cluster 6	Enrichment Score: 5.364230276055229
Category	Term	Count	%	PValue	Genes	List Total	Pop Hits	Pop Total	Fold Enrichment	Bonferroni	Benjamini	FDR
GOTERM_BP_FAT	GO:0060548~negative regulation of cell death	60	8.78477	2.91954e-07	AVEN, HSP90AB1, FHL2, ILK, PARK7, YBX3, CX3CL1, MYDGF, NUP62, PEA15, PIM1, KIFAP3, PCID2, UNC5B, RPS6, LIG4, TRAF2, RPS3A, FOXP1, GREM1, SFRP1, CFDP1, DDAH2, DAD1, TRAF6, TMBIM1, CHMP4B, CHMP4A, UBA52, TP53, CERKL, GSTP1, HTRA2, TXN, THBS1, HSPD1, HSP90B1, PLAC8, PROKR1, HSPH1, LMNA, CD59, FYN, CCL19, RPS27A, DCPS, TNFSF14, HSPA5, PA2G4, NFKB1, TNFRSF10D, PM20D1, TNIP2, NACA, IL2RB, HYOU1, NES, T…	549	897	16650	2.02862	0.00157035	2.12416e-05	2.07327e-05
GOTERM_BP_ALL	GO:0060548~negative regulation of cell death	60	8.78477	3.40078e-07	AVEN, HSP90AB1, FHL2, ILK, PARK7, YBX3, CX3CL1, MYDGF, NUP62, PEA15, PIM1, KIFAP3, PCID2, UNC5B, RPS6, LIG4, TRAF2, RPS3A, FOXP1, GREM1, SFRP1, CFDP1, DDAH2, DAD1, TRAF6, TMBIM1, CHMP4B, CHMP4A, UBA52, TP53, CERKL, GSTP1, HTRA2, TXN, THBS1, HSPD1, HSP90B1, PLAC8, PROKR1, HSPH1, LMNA, CD59, FYN, CCL19, RPS27A, DCPS, TNFSF14, HSPA5, PA2G4, NFKB1, TNFRSF10D, PM20D1, TNIP2, NACA, IL2RB, HYOU1, NES, T…	556	897	16792	2.02016	0.00185646	1.89611e-05	1.83885e-05
GOTERM_BP_3	GO:0060548~negative regulation of cell death	60	8.78477	3.60498e-07	AVEN, HSP90AB1, FHL2, ILK, PARK7, YBX3, CX3CL1, MYDGF, NUP62, PEA15, PIM1, KIFAP3, PCID2, UNC5B, RPS6, LIG4, TRAF2, RPS3A, FOXP1, GREM1, SFRP1, CFDP1, DDAH2, DAD1, TRAF6, TMBIM1, CHMP4B, CHMP4A, UBA52, TP53, CERKL, GSTP1, HTRA2, TXN, THBS1, HSPD1, HSP90B1, PLAC8, PROKR1, HSPH1, LMNA, CD59, FYN, CCL19, RPS27A, DCPS, TNFSF14, HSPA5, PA2G4, NFKB1, TNFRSF10D, PM20D1, TNIP2, NACA, IL2RB, HYOU1, NES, T…	553	897	16663	2.01552	0.00034782	1.4495e-05	1.3729e-05
GOTERM_BP_4	GO:0060548~negative regulation of cell death	60	8.78477	3.63027e-07	AVEN, HSP90AB1, FHL2, ILK, PARK7, YBX3, CX3CL1, MYDGF, NUP62, PEA15, PIM1, KIFAP3, PCID2, UNC5B, RPS6, LIG4, TRAF2, RPS3A, FOXP1, GREM1, SFRP1, CFDP1, DDAH2, DAD1, TRAF6, TMBIM1, CHMP4B, CHMP4A, UBA52, TP53, CERKL, GSTP1, HTRA2, TXN, THBS1, HSPD1, HSP90B1, PLAC8, PROKR1, HSPH1, LMNA, CD59, FYN, CCL19, RPS27A, DCPS, TNFSF14, HSPA5, PA2G4, NFKB1, TNFRSF10D, PM20D1, TNIP2, NACA, IL2RB, HYOU1, NES, T…	545	897	16415	2.01467	0.00079834	1.85735e-05	1.80669e-05
GOTERM_BP_5	GO:0060548~negative regulation of cell death	60	8.78477	4.19281e-07	AVEN, HSP90AB1, FHL2, ILK, PARK7, YBX3, CX3CL1, MYDGF, NUP62, PEA15, PIM1, KIFAP3, PCID2, UNC5B, RPS6, LIG4, TRAF2, RPS3A, FOXP1, GREM1, SFRP1, CFDP1, DDAH2, DAD1, TRAF6, TMBIM1, CHMP4B, CHMP4A, UBA52, TP53, CERKL, GSTP1, HTRA2, TXN, THBS1, HSPD1, HSP90B1, PLAC8, PROKR1, HSPH1, LMNA, CD59, FYN, CCL19, RPS27A, DCPS, TNFSF14, HSPA5, PA2G4, NFKB1, TNFRSF10D, PM20D1, TNIP2, NACA, IL2RB, HYOU1, NES, T…	538	897	16130	2.00545	0.00131652	3.87465e-05	3.80066e-05
GOTERM_BP_FAT	GO:0043069~negative regulation of programmed cell death	56	8.19912	5.78051e-07	AVEN, HSP90AB1, FHL2, ILK, PARK7, YBX3, CX3CL1, MYDGF, NUP62, PEA15, PIM1, KIFAP3, PCID2, UNC5B, RPS6, LIG4, TRAF2, RPS3A, FOXP1, GREM1, SFRP1, CFDP1, DDAH2, DAD1, TRAF6, TMBIM1, UBA52, TP53, CERKL, GSTP1, HTRA2, THBS1, HSPD1, HSP90B1, PLAC8, PROKR1, HSPH1, LMNA, CD59, FYN, CCL19, RPS27A, DCPS, TNFSF14, HSPA5, PA2G4, NFKB1, TNFRSF10D, TNIP2, NACA, IL2RB, HYOU1, NES, TPT1, HSPA1B, HSPA1A	549	829	16650	2.04869	0.00310681	4.09503e-05	3.99692e-05
GOTERM_BP_ALL	GO:0043069~negative regulation of programmed cell death	56	8.19912	6.6662e-07	AVEN, HSP90AB1, FHL2, ILK, PARK7, YBX3, CX3CL1, MYDGF, NUP62, PEA15, PIM1, KIFAP3, PCID2, UNC5B, RPS6, LIG4, TRAF2, RPS3A, FOXP1, GREM1, SFRP1, CFDP1, DDAH2, DAD1, TRAF6, TMBIM1, UBA52, TP53, CERKL, GSTP1, HTRA2, THBS1, HSPD1, HSP90B1, PLAC8, PROKR1, HSPH1, LMNA, CD59, FYN, CCL19, RPS27A, DCPS, TNFSF14, HSPA5, PA2G4, NFKB1, TNFRSF10D, TNIP2, NACA, IL2RB, HYOU1, NES, TPT1, HSPA1B, HSPA1A	556	829	16792	2.04015	0.00363579	3.64241e-05	3.53242e-05
GOTERM_BP_4	GO:0043069~negative regulation of programmed cell death	56	8.19912	7.11448e-07	AVEN, HSP90AB1, FHL2, ILK, PARK7, YBX3, CX3CL1, MYDGF, NUP62, PEA15, PIM1, KIFAP3, PCID2, UNC5B, RPS6, LIG4, TRAF2, RPS3A, FOXP1, GREM1, SFRP1, CFDP1, DDAH2, DAD1, TRAF6, TMBIM1, UBA52, TP53, CERKL, GSTP1, HTRA2, THBS1, HSPD1, HSP90B1, PLAC8, PROKR1, HSPH1, LMNA, CD59, FYN, CCL19, RPS27A, DCPS, TNFSF14, HSPA5, PA2G4, NFKB1, TNFRSF10D, TNIP2, NACA, IL2RB, HYOU1, NES, TPT1, HSPA1B, HSPA1A	545	829	16415	2.03459	0.00156396	3.55724e-05	3.46023e-05
GOTERM_BP_5	GO:0043069~negative regulation of programmed cell death	56	8.19912	8.15446e-07	AVEN, HSP90AB1, FHL2, ILK, PARK7, YBX3, CX3CL1, MYDGF, NUP62, PEA15, PIM1, KIFAP3, PCID2, UNC5B, RPS6, LIG4, TRAF2, RPS3A, FOXP1, GREM1, SFRP1, CFDP1, DDAH2, DAD1, TRAF6, TMBIM1, UBA52, TP53, CERKL, GSTP1, HTRA2, THBS1, HSPD1, HSP90B1, PLAC8, PROKR1, HSPH1, LMNA, CD59, FYN, CCL19, RPS27A, DCPS, TNFSF14, HSPA5, PA2G4, NFKB1, TNFRSF10D, TNIP2, NACA, IL2RB, HYOU1, NES, TPT1, HSPA1B, HSPA1A	538	829	16130	2.02528	0.00255885	7.32037e-05	7.18058e-05
GOTERM_BP_FAT	GO:0043066~negative regulation of apoptotic process	55	8.05271	8.66635e-07	AVEN, HSP90AB1, FHL2, ILK, PARK7, YBX3, CX3CL1, MYDGF, NUP62, PEA15, PIM1, KIFAP3, PCID2, UNC5B, RPS6, LIG4, TRAF2, RPS3A, FOXP1, GREM1, SFRP1, CFDP1, DDAH2, DAD1, TRAF6, TMBIM1, UBA52, TP53, CERKL, GSTP1, HTRA2, THBS1, HSPD1, HSP90B1, PLAC8, PROKR1, HSPH1, LMNA, CD59, FYN, CCL19, RPS27A, TNFSF14, HSPA5, PA2G4, NFKB1, TNFRSF10D, TNIP2, NACA, IL2RB, HYOU1, NES, TPT1, HSPA1B, HSPA1A	549	818	16650	2.03916	0.00465423	5.982e-05	5.83868e-05
GOTERM_BP_ALL	GO:0043066~negative regulation of apoptotic process	55	8.05271	9.83356e-07	AVEN, HSP90AB1, FHL2, ILK, PARK7, YBX3, CX3CL1, MYDGF, NUP62, PEA15, PIM1, KIFAP3, PCID2, UNC5B, RPS6, LIG4, TRAF2, RPS3A, FOXP1, GREM1, SFRP1, CFDP1, DDAH2, DAD1, TRAF6, TMBIM1, UBA52, TP53, CERKL, GSTP1, HTRA2, THBS1, HSPD1, HSP90B1, PLAC8, PROKR1, HSPH1, LMNA, CD59, FYN, CCL19, RPS27A, TNFSF14, HSPA5, PA2G4, NFKB1, TNFRSF10D, TNIP2, NACA, IL2RB, HYOU1, NES, TPT1, HSPA1B, HSPA1A	556	818	16792	2.03066	0.00535865	5.2677e-05	5.10863e-05
GOTERM_BP_5	GO:0043066~negative regulation of apoptotic process	55	8.05271	1.20462e-06	AVEN, HSP90AB1, FHL2, ILK, PARK7, YBX3, CX3CL1, MYDGF, NUP62, PEA15, PIM1, KIFAP3, PCID2, UNC5B, RPS6, LIG4, TRAF2, RPS3A, FOXP1, GREM1, SFRP1, CFDP1, DDAH2, DAD1, TRAF6, TMBIM1, UBA52, TP53, CERKL, GSTP1, HTRA2, THBS1, HSPD1, HSP90B1, PLAC8, PROKR1, HSPH1, LMNA, CD59, FYN, CCL19, RPS27A, TNFSF14, HSPA5, PA2G4, NFKB1, TNFRSF10D, TNIP2, NACA, IL2RB, HYOU1, NES, TPT1, HSPA1B, HSPA1A	538	818	16130	2.01587	0.00377775	0.000102295	0.000100341
GOTERM_BP_FAT	GO:0010941~regulation of cell death	84	12.2987	2.01159e-06	AVEN, SRPX, HSP90AB1, FHL2, ILK, PARK7, IER3IP1, YBX3, CX3CL1, MYDGF, LGALS1, YWHAQ, NUP62, PEA15, PIM1, CTLA4, KIFAP3, YWHAH, KLF11, PCID2, PLEKHG2, UNC5B, RPS6, LIG4, RRAS2, TRAF2, RPS3A, DUSP6, FOXP1, GREM1, ALDH1A3, SFPQ, SFRP1, CFDP1, DDAH2, EEF1D, DAD1, TRAF6, TMBIM1, CHMP4B, CHMP4A, UBA52, TP53, PPID, CERKL, GSTP1, HTRA2, TNFRSF11B, TXN, THBS1, HSPD1, HSP90B1, ZFP36L1, PLAC8, PROKR1, HSPH1…	549	1509	16650	1.68823	0.01077	0.000137094	0.000133809
GOTERM_BP_ALL	GO:0010941~regulation of cell death	84	12.2987	2.41762e-06	AVEN, SRPX, HSP90AB1, FHL2, ILK, PARK7, IER3IP1, YBX3, CX3CL1, MYDGF, LGALS1, YWHAQ, NUP62, PEA15, PIM1, CTLA4, KIFAP3, YWHAH, KLF11, PCID2, PLEKHG2, UNC5B, RPS6, LIG4, RRAS2, TRAF2, RPS3A, DUSP6, FOXP1, GREM1, ALDH1A3, SFPQ, SFRP1, CFDP1, DDAH2, EEF1D, DAD1, TRAF6, TMBIM1, CHMP4B, CHMP4A, UBA52, TP53, PPID, CERKL, GSTP1, HTRA2, TNFRSF11B, TXN, THBS1, HSPD1, HSP90B1, ZFP36L1, PLAC8, PROKR1, HSPH1…	556	1509	16792	1.68119	0.013123	0.000125808	0.000122009
GOTERM_BP_3	GO:0010941~regulation of cell death	84	12.2987	2.66746e-06	AVEN, SRPX, HSP90AB1, FHL2, ILK, PARK7, IER3IP1, YBX3, CX3CL1, MYDGF, LGALS1, YWHAQ, NUP62, PEA15, PIM1, CTLA4, KIFAP3, YWHAH, KLF11, PCID2, PLEKHG2, UNC5B, RPS6, LIG4, RRAS2, TRAF2, RPS3A, DUSP6, FOXP1, GREM1, ALDH1A3, SFPQ, SFRP1, CFDP1, DDAH2, EEF1D, DAD1, TRAF6, TMBIM1, CHMP4B, CHMP4A, UBA52, TP53, PPID, CERKL, GSTP1, HTRA2, TNFRSF11B, TXN, THBS1, HSPD1, HSP90B1, ZFP36L1, PLAC8, PROKR1, HSPH1…	553	1509	16663	1.67733	0.0025708	0.000102964	9.75225e-05
GOTERM_BP_FAT	GO:0043067~regulation of programmed cell death	78	11.4202	7.0783e-06	AVEN, SRPX, HSP90AB1, FHL2, ILK, PARK7, IER3IP1, YBX3, CX3CL1, MYDGF, LGALS1, YWHAQ, NUP62, PEA15, PIM1, CTLA4, KIFAP3, YWHAH, KLF11, PCID2, PLEKHG2, UNC5B, RPS6, LIG4, TRAF2, RPS3A, DUSP6, FOXP1, GREM1, ALDH1A3, SFPQ, SFRP1, CFDP1, DDAH2, DAD1, TRAF6, TMBIM1, UBA52, TP53, PPID, CERKL, GSTP1, HTRA2, TNFRSF11B, THBS1, HSPD1, HSP90B1, ZFP36L1, PLAC8, PROKR1, HSPH1, PNMA1, LMNA, RPS3, CD59, FYN, CCL…	549	1413	16650	1.67415	0.0373859	0.000438041	0.000427546
GOTERM_BP_ALL	GO:0043067~regulation of programmed cell death	78	11.4202	8.05857e-06	AVEN, SRPX, HSP90AB1, FHL2, ILK, PARK7, IER3IP1, YBX3, CX3CL1, MYDGF, LGALS1, YWHAQ, NUP62, PEA15, PIM1, CTLA4, KIFAP3, YWHAH, KLF11, PCID2, PLEKHG2, UNC5B, RPS6, LIG4, TRAF2, RPS3A, DUSP6, FOXP1, GREM1, ALDH1A3, SFPQ, SFRP1, CFDP1, DDAH2, DAD1, TRAF6, TMBIM1, UBA52, TP53, PPID, CERKL, GSTP1, HTRA2, TNFRSF11B, THBS1, HSPD1, HSP90B1, ZFP36L1, PLAC8, PROKR1, HSPH1, PNMA1, LMNA, RPS3, CD59, FYN, CCL…	556	1413	16792	1.66717	0.0430768	0.000382887	0.000371325
GOTERM_BP_4	GO:0043067~regulation of programmed cell death	78	11.4202	8.82654e-06	AVEN, SRPX, HSP90AB1, FHL2, ILK, PARK7, IER3IP1, YBX3, CX3CL1, MYDGF, LGALS1, YWHAQ, NUP62, PEA15, PIM1, CTLA4, KIFAP3, YWHAH, KLF11, PCID2, PLEKHG2, UNC5B, RPS6, LIG4, TRAF2, RPS3A, DUSP6, FOXP1, GREM1, ALDH1A3, SFPQ, SFRP1, CFDP1, DDAH2, DAD1, TRAF6, TMBIM1, UBA52, TP53, PPID, CERKL, GSTP1, HTRA2, TNFRSF11B, THBS1, HSPD1, HSP90B1, ZFP36L1, PLAC8, PROKR1, HSPH1, PNMA1, LMNA, RPS3, CD59, FYN, CCL…	545	1413	16415	1.66263	0.0192312	0.000388368	0.000377776
GOTERM_BP_FAT	GO:0042981~regulation of apoptotic process	77	11.2738	9.19553e-06	AVEN, SRPX, HSP90AB1, FHL2, ILK, PARK7, IER3IP1, YBX3, CX3CL1, MYDGF, LGALS1, YWHAQ, NUP62, PEA15, PIM1, CTLA4, KIFAP3, YWHAH, KLF11, PCID2, PLEKHG2, UNC5B, RPS6, LIG4, TRAF2, RPS3A, DUSP6, FOXP1, GREM1, ALDH1A3, SFPQ, SFRP1, CFDP1, DDAH2, DAD1, TRAF6, TMBIM1, UBA52, TP53, PPID, CERKL, GSTP1, HTRA2, TNFRSF11B, THBS1, HSPD1, HSP90B1, ZFP36L1, PLAC8, PROKR1, HSPH1, PNMA1, LMNA, RPS3, CD59, FYN, CCL…	549	1400	16650	1.66803	0.0482946	0.000562599	0.000549119
GOTERM_BP_FAT	GO:0006915~apoptotic process	91	13.3236	1.01837e-05	AVEN, SRPX, HSP90AB1, FHL2, ILK, PARK7, IER3IP1, LITAF, YBX3, CX3CL1, MYDGF, HINT1, LGALS1, LAMP1, YWHAQ, RFK, BCL7C, NUP62, PEA15, PIM1, CTLA4, KIFAP3, YWHAH, KLF11, PCID2, PLEKHG2, PEG3, UNC5B, RPS6, KRT8, C8ORF4, LIG4, TRAF2, RPS3A, DUSP6, FOXP1, GREM1, ALDH1A3, SFPQ, SFRP1, CFDP1, DDAH2, DAD1, TRAF6, TMBIM1, MZB1, UBA52, TP53, PPID, CERKL, GSTP1, HTRA2, TNFRSF11B, THBS1, CRIP1, HSPD1, HSP90B1…	549	1747	16650	1.57976	0.0533434	0.000609209	0.000594612
GOTERM_BP_5	GO:0043067~regulation of programmed cell death	78	11.4202	1.01999e-05	AVEN, SRPX, HSP90AB1, FHL2, ILK, PARK7, IER3IP1, YBX3, CX3CL1, MYDGF, LGALS1, YWHAQ, NUP62, PEA15, PIM1, CTLA4, KIFAP3, YWHAH, KLF11, PCID2, PLEKHG2, UNC5B, RPS6, LIG4, TRAF2, RPS3A, DUSP6, FOXP1, GREM1, ALDH1A3, SFPQ, SFRP1, CFDP1, DDAH2, DAD1, TRAF6, TMBIM1, UBA52, TP53, PPID, CERKL, GSTP1, HTRA2, TNFRSF11B, THBS1, HSPD1, HSP90B1, ZFP36L1, PLAC8, PROKR1, HSPH1, PNMA1, LMNA, RPS3, CD59, FYN, CCL…	538	1413	16130	1.65502	0.0315403	0.000763053	0.000748481
GOTERM_BP_ALL	GO:0042981~regulation of apoptotic process	77	11.2738	1.08026e-05	AVEN, SRPX, HSP90AB1, FHL2, ILK, PARK7, IER3IP1, YBX3, CX3CL1, MYDGF, LGALS1, YWHAQ, NUP62, PEA15, PIM1, CTLA4, KIFAP3, YWHAH, KLF11, PCID2, PLEKHG2, UNC5B, RPS6, LIG4, TRAF2, RPS3A, DUSP6, FOXP1, GREM1, ALDH1A3, SFPQ, SFRP1, CFDP1, DDAH2, DAD1, TRAF6, TMBIM1, UBA52, TP53, PPID, CERKL, GSTP1, HTRA2, TNFRSF11B, THBS1, HSPD1, HSP90B1, ZFP36L1, PLAC8, PROKR1, HSPH1, PNMA1, LMNA, RPS3, CD59, FYN, CCL…	556	1400	16792	1.66108	0.0573173	0.000508838	0.000493472
GOTERM_BP_ALL	GO:0006915~apoptotic process	91	13.3236	1.22217e-05	AVEN, SRPX, HSP90AB1, FHL2, ILK, PARK7, IER3IP1, LITAF, YBX3, CX3CL1, MYDGF, HINT1, LGALS1, LAMP1, YWHAQ, RFK, BCL7C, NUP62, PEA15, PIM1, CTLA4, KIFAP3, YWHAH, KLF11, PCID2, PLEKHG2, PEG3, UNC5B, RPS6, KRT8, C8ORF4, LIG4, TRAF2, RPS3A, DUSP6, FOXP1, GREM1, ALDH1A3, SFPQ, SFRP1, CFDP1, DDAH2, DAD1, TRAF6, TMBIM1, MZB1, UBA52, TP53, PPID, CERKL, GSTP1, HTRA2, TNFRSF11B, THBS1, CRIP1, HSPD1, HSP90B1…	556	1747	16792	1.57317	0.0645987	0.000565926	0.000548836
GOTERM_BP_5	GO:0042981~regulation of apoptotic process	77	11.2738	1.34753e-05	AVEN, SRPX, HSP90AB1, FHL2, ILK, PARK7, IER3IP1, YBX3, CX3CL1, MYDGF, LGALS1, YWHAQ, NUP62, PEA15, PIM1, CTLA4, KIFAP3, YWHAH, KLF11, PCID2, PLEKHG2, UNC5B, RPS6, LIG4, TRAF2, RPS3A, DUSP6, FOXP1, GREM1, ALDH1A3, SFPQ, SFRP1, CFDP1, DDAH2, DAD1, TRAF6, TMBIM1, UBA52, TP53, PPID, CERKL, GSTP1, HTRA2, TNFRSF11B, THBS1, HSPD1, HSP90B1, ZFP36L1, PLAC8, PROKR1, HSPH1, PNMA1, LMNA, RPS3, CD59, FYN, CCL…	538	1400	16130	1.64898	0.0414559	0.000984637	0.000965834
GOTERM_BP_5	GO:0006915~apoptotic process	91	13.3236	1.57342e-05	AVEN, SRPX, HSP90AB1, FHL2, ILK, PARK7, IER3IP1, LITAF, YBX3, CX3CL1, MYDGF, HINT1, LGALS1, LAMP1, YWHAQ, RFK, BCL7C, NUP62, PEA15, PIM1, CTLA4, KIFAP3, YWHAH, KLF11, PCID2, PLEKHG2, PEG3, UNC5B, RPS6, KRT8, C8ORF4, LIG4, TRAF2, RPS3A, DUSP6, FOXP1, GREM1, ALDH1A3, SFPQ, SFRP1, CFDP1, DDAH2, DAD1, TRAF6, TMBIM1, MZB1, UBA52, TP53, PPID, CERKL, GSTP1, HTRA2, TNFRSF11B, THBS1, CRIP1, HSPD1, HSP90B1…	538	1747	16130	1.56171	0.0482351	0.00112356	0.00110211
GOTERM_BP_FAT	GO:0008219~cell death	97	14.202	3.61063e-05	PARK7, LGALS1, LAMP1, PIM1, KIFAP3, PCID2, UNC5B, RPS6, KRT8, C8ORF4, LIG4, FOXP1, SFRP1, CFDP1, CHMP4B, CHMP4A, UBA52, TP53, PPID, CERKL, HTRA2, TNFRSF11B, TXN, HSP90B1, ZFP36L1, PLAC8, HSPH1, RBM10, TNFSF14, HSPA5, INHBB, PA2G4, NFKB1, TNFRSF10D, PM20D1, NACA, MAP3K10, HYOU1, NES, UBE2M, AVEN, SRPX, HSP90AB1, FHL2, ILK, IER3IP1, LITAF, YBX3, CX3CL1, MYDGF, HINT1, YWHAQ, RFK, BCL7C, NUP62, PEA15…	549	1958	16650	1.50245	0.176642	0.002113	0.00206237
GOTERM_BP_ALL	GO:0008219~cell death	97	14.202	4.32451e-05	PARK7, LGALS1, LAMP1, PIM1, KIFAP3, PCID2, UNC5B, RPS6, KRT8, C8ORF4, LIG4, FOXP1, SFRP1, CFDP1, CHMP4B, CHMP4A, UBA52, TP53, PPID, CERKL, HTRA2, TNFRSF11B, TXN, HSP90B1, ZFP36L1, PLAC8, HSPH1, RBM10, TNFSF14, HSPA5, INHBB, PA2G4, NFKB1, TNFRSF10D, PM20D1, NACA, MAP3K10, HYOU1, NES, UBE2M, AVEN, SRPX, HSP90AB1, FHL2, ILK, IER3IP1, LITAF, YBX3, CX3CL1, MYDGF, HINT1, YWHAQ, RFK, BCL7C, NUP62, PEA15…	556	1958	16792	1.49619	0.210453	0.00192107	0.00186305
GOTERM_BP_3	GO:0008219~cell death	97	14.202	4.77733e-05	PARK7, LGALS1, LAMP1, PIM1, KIFAP3, PCID2, UNC5B, RPS6, KRT8, C8ORF4, LIG4, FOXP1, SFRP1, CFDP1, CHMP4B, CHMP4A, UBA52, TP53, PPID, CERKL, HTRA2, TNFRSF11B, TXN, HSP90B1, ZFP36L1, PLAC8, HSPH1, RBM10, TNFSF14, HSPA5, INHBB, PA2G4, NFKB1, TNFRSF10D, PM20D1, NACA, MAP3K10, HYOU1, NES, UBE2M, AVEN, SRPX, HSP90AB1, FHL2, ILK, IER3IP1, LITAF, YBX3, CX3CL1, MYDGF, HINT1, YWHAQ, RFK, BCL7C, NUP62, PEA15…	553	1958	16663	1.49275	0.0450557	0.00135592	0.00128426
GOTERM_BP_DIRECT	GO:0043066~negative regulation of apoptotic process	33	4.83163	5.23859e-05	AVEN, CERKL, GSTP1, FHL2, PARK7, THBS1, YBX3, HSPD1, HSP90B1, PLAC8, MYDGF, PROKR1, NUP62, PIM1, CD59, KIFAP3, RPS27A, PCID2, HSPA5, RPS6, RPS3A, PA2G4, NFKB1, TNFRSF10D, GREM1, SFRP1, DAD1, DDAH2, TRAF6, IL2RB, UBA52, TP53, TPT1	556	455	16792	2.19043	0.11305	0.00922797	0.00916752
GOTERM_BP_FAT	GO:0012501~programmed cell death	92	13.47	5.5994e-05	AVEN, SRPX, HSP90AB1, FHL2, ILK, PARK7, IER3IP1, LITAF, YBX3, CX3CL1, MYDGF, HINT1, LGALS1, LAMP1, YWHAQ, RFK, BCL7C, NUP62, PEA15, PIM1, CTLA4, KIFAP3, YWHAH, KLF11, PCID2, PLEKHG2, PEG3, UNC5B, RPS6, KRT8, C8ORF4, LIG4, TRAF2, RPS3A, DUSP6, FOXP1, GREM1, ALDH1A3, SFPQ, SFRP1, CFDP1, DDAH2, DAD1, TRAF6, TMBIM1, MZB1, UBA52, TP53, PPID, CERKL, GSTP1, HTRA2, TNFRSF11B, THBS1, CRIP1, HSPD1, HSP90B1…	549	1852	16650	1.50657	0.260236	0.00317338	0.00309735
GOTERM_BP_ALL	GO:0012501~programmed cell death	92	13.47	6.55026e-05	AVEN, SRPX, HSP90AB1, FHL2, ILK, PARK7, IER3IP1, LITAF, YBX3, CX3CL1, MYDGF, HINT1, LGALS1, LAMP1, YWHAQ, RFK, BCL7C, NUP62, PEA15, PIM1, CTLA4, KIFAP3, YWHAH, KLF11, PCID2, PLEKHG2, PEG3, UNC5B, RPS6, KRT8, C8ORF4, LIG4, TRAF2, RPS3A, DUSP6, FOXP1, GREM1, ALDH1A3, SFPQ, SFRP1, CFDP1, DDAH2, DAD1, TRAF6, TMBIM1, MZB1, UBA52, TP53, PPID, CERKL, GSTP1, HTRA2, TNFRSF11B, THBS1, CRIP1, HSPD1, HSP90B1…	556	1852	16792	1.50029	0.30087	0.00279614	0.00271171
GOTERM_BP_4	GO:0012501~programmed cell death	92	13.47	7.06599e-05	AVEN, SRPX, HSP90AB1, FHL2, ILK, PARK7, IER3IP1, LITAF, YBX3, CX3CL1, MYDGF, HINT1, LGALS1, LAMP1, YWHAQ, RFK, BCL7C, NUP62, PEA15, PIM1, CTLA4, KIFAP3, YWHAH, KLF11, PCID2, PLEKHG2, PEG3, UNC5B, RPS6, KRT8, C8ORF4, LIG4, TRAF2, RPS3A, DUSP6, FOXP1, GREM1, ALDH1A3, SFPQ, SFRP1, CFDP1, DDAH2, DAD1, TRAF6, TMBIM1, MZB1, UBA52, TP53, PPID, CERKL, GSTP1, HTRA2, TNFRSF11B, THBS1, CRIP1, HSPD1, HSP90B1…	545	1852	16415	1.49621	0.143976	0.00304322	0.00296022
Annotation Cluster 7	Enrichment Score: 5.005703716245739
Category	Term	Count	%	PValue	Genes	List Total	Pop Hits	Pop Total	Fold Enrichment	Bonferroni	Benjamini	FDR
GOTERM_BP_FAT	GO:0042255~ribosome assembly	17	2.48902	5.97881e-11	RPL5, RPL3, RPL10, MTERF3, RPS5, RPL12, RPL11, RPL23A, RPSA, RPL6, RRP7A, RPS28, RPS27, RPS19, RPL24, RPL38, RPS10	549	60	16650	8.5929	3.2184e-07	5.02968e-09	4.90917e-09
GOTERM_BP_ALL	GO:0042255~ribosome assembly	17	2.48902	6.37233e-11	RPL5, RPL3, RPL10, MTERF3, RPS5, RPL12, RPL11, RPL23A, RPSA, RPL6, RRP7A, RPS28, RPS27, RPS19, RPL24, RPL38, RPS10	556	60	16792	8.55707	3.48184e-07	4.904e-09	4.75591e-09
GOTERM_BP_5	GO:0042255~ribosome assembly	17	2.48902	7.04415e-11	RPL5, RPL3, RPL10, MTERF3, RPS5, RPL12, RPL11, RPL23A, RPSA, RPL6, RRP7A, RPS28, RPS27, RPS19, RPL24, RPL38, RPS10	538	60	16130	8.49473	2.21327e-07	7.90454e-09	7.7536e-09
GOTERM_BP_FAT	GO:0042274~ribosomal small subunit biogenesis	15	2.19619	3.56388e-08	UTP6, RPS7, RPS8, RPS5, RPS6, RPSA, RRP7A, EMG1, RPS28, RPS16, RPS27, RPS19, RPL38, RPS21, RPS10	549	68	16650	6.68997	0.000191825	2.62848e-06	2.5655e-06
GOTERM_BP_ALL	GO:0042274~ribosomal small subunit biogenesis	15	2.19619	3.75936e-08	UTP6, RPS7, RPS8, RPS5, RPS6, RPSA, RRP7A, EMG1, RPS28, RPS16, RPS27, RPS19, RPL38, RPS21, RPS10	556	68	16792	6.66208	0.00020539	2.1397e-06	2.07509e-06
GOTERM_BP_4	GO:0042274~ribosomal small subunit biogenesis	15	2.19619	3.87653e-08	UTP6, RPS7, RPS8, RPS5, RPS6, RPSA, RRP7A, EMG1, RPS28, RPS16, RPS27, RPS19, RPL38, RPS21, RPS10	545	68	16415	6.64396	8.52801e-05	2.08009e-06	2.02336e-06
GOTERM_BP_5	GO:0042274~ribosomal small subunit biogenesis	15	2.19619	4.09427e-08	UTP6, RPS7, RPS8, RPS5, RPS6, RPSA, RRP7A, EMG1, RPS28, RPS16, RPS27, RPS19, RPL38, RPS21, RPS10	538	68	16130	6.61355	0.000128634	4.02006e-06	3.9433e-06
GOTERM_BP_FAT	GO:0000027~ribosomal large subunit assembly	9	1.31772	8.62823e-07	RPL5, RPL3, RPL10, RPL12, RPL11, RPL24, RPL23A, RPL38, RPL6	549	25	16650	10.918	0.00463381	5.982e-05	5.83868e-05
GOTERM_BP_ALL	GO:0000027~ribosomal large subunit assembly	9	1.31772	8.90912e-07	RPL5, RPL3, RPL10, RPL12, RPL11, RPL24, RPL23A, RPL38, RPL6	556	25	16792	10.8725	0.00485612	4.81975e-05	4.6742e-05
GOTERM_BP_5	GO:0000027~ribosomal large subunit assembly	9	1.31772	9.39344e-07	RPL5, RPL3, RPL10, RPL12, RPL11, RPL24, RPL23A, RPL38, RPL6	538	25	16130	10.7933	0.00294707	8.19839e-05	8.04183e-05
GOTERM_BP_FAT	GO:0022618~ribonucleoprotein complex assembly	23	3.3675	2.0373e-06	RPL5, RPL3, RPL10, MTERF3, RPS5, RPL12, RPL11, RPL23A, RPSA, PRPF19, RPL6, RRP7A, RPS28, RPS27, RPS19, NOCT, EIF3I, EIF3G, RPL24, RPL38, TXNL4A, EIF3D, RPS10	549	212	16650	3.29029	0.0109069	0.00013711	0.000133825
GOTERM_BP_ALL	GO:0022618~ribonucleoprotein complex assembly	23	3.3675	2.18474e-06	RPL5, RPL3, RPL10, MTERF3, RPS5, RPL12, RPL11, RPL23A, RPSA, PRPF19, RPL6, RRP7A, RPS28, RPS27, RPS19, NOCT, EIF3I, EIF3G, RPL24, RPL38, TXNL4A, EIF3D, RPS10	556	212	16792	3.27657	0.0118665	0.000115897	0.000112398
GOTERM_BP_4	GO:0022618~ribonucleoprotein complex assembly	23	3.3675	2.26181e-06	RPL5, RPL3, RPL10, MTERF3, RPS5, RPL12, RPL11, RPL23A, RPSA, PRPF19, RPL6, RRP7A, RPS28, RPS27, RPS19, NOCT, EIF3I, EIF3G, RPL24, RPL38, TXNL4A, EIF3D, RPS10	545	212	16415	3.26766	0.00496362	0.000110577	0.000107561
GOTERM_BP_5	GO:0022618~ribonucleoprotein complex assembly	23	3.3675	2.44219e-06	RPL5, RPL3, RPL10, MTERF3, RPS5, RPL12, RPL11, RPL23A, RPSA, PRPF19, RPL6, RRP7A, RPS28, RPS27, RPS19, NOCT, EIF3I, EIF3G, RPL24, RPL38, TXNL4A, EIF3D, RPS10	538	212	16130	3.2527	0.00764402	0.000201931	0.000198075
GOTERM_BP_FAT	GO:0000028~ribosomal small subunit assembly	8	1.1713	3.13294e-06	RRP7A, RPS28, RPS27, RPS19, RPS5, RPSA, RPL38, RPS10	549	21	16650	11.5535	0.0167232	0.000205704	0.000200776
GOTERM_BP_DIRECT	GO:0000027~ribosomal large subunit assembly	8	1.1713	3.22223e-06	RPL5, RPL3, RPL10, RPL12, RPL11, RPL24, RPL23A, RPL6	556	21	16792	11.5053	0.00735176	0.000819878	0.000814508
GOTERM_BP_ALL	GO:0000028~ribosomal small subunit assembly	8	1.1713	3.22223e-06	RRP7A, RPS28, RPS27, RPS19, RPS5, RPSA, RPL38, RPS10	556	21	16792	11.5053	0.0174522	0.000164545	0.000159576
GOTERM_BP_5	GO:0000028~ribosomal small subunit assembly	8	1.1713	3.37634e-06	RRP7A, RPS28, RPS27, RPS19, RPS5, RPSA, RPL38, RPS10	538	21	16130	11.4215	0.0105524	0.000265212	0.000260147
GOTERM_BP_FAT	GO:0071826~ribonucleoprotein complex subunit organization	23	3.3675	4.71491e-06	RPL5, RPL3, RPL10, MTERF3, RPS5, RPL12, RPL11, RPL23A, RPSA, PRPF19, RPL6, RRP7A, RPS28, RPS27, RPS19, NOCT, EIF3I, EIF3G, RPL24, RPL38, TXNL4A, EIF3D, RPS10	549	223	16650	3.12799	0.025061	0.000298648	0.000291492
GOTERM_BP_ALL	GO:0071826~ribonucleoprotein complex subunit organization	23	3.3675	5.0342e-06	RPL5, RPL3, RPL10, MTERF3, RPS5, RPL12, RPL11, RPL23A, RPSA, PRPF19, RPL6, RRP7A, RPS28, RPS27, RPS19, NOCT, EIF3I, EIF3G, RPL24, RPL38, TXNL4A, EIF3D, RPS10	556	223	16792	3.11495	0.027132	0.000247809	0.000240326
GOTERM_BP_4	GO:0071826~ribonucleoprotein complex subunit organization	23	3.3675	5.19129e-06	RPL5, RPL3, RPL10, MTERF3, RPS5, RPL12, RPL11, RPL23A, RPSA, PRPF19, RPL6, RRP7A, RPS28, RPS27, RPS19, NOCT, EIF3I, EIF3G, RPL24, RPL38, TXNL4A, EIF3D, RPS10	545	223	16415	3.10647	0.0113559	0.000233078	0.000226722
GOTERM_BP_DIRECT	GO:0000028~ribosomal small subunit assembly	7	1.02489	2.3837e-05	RRP7A, RPS28, RPS27, RPS19, RPS5, RPSA, RPS10	556	19	16792	11.1268	0.0531242	0.00496243	0.00492992
GOTERM_BP_DIRECT	GO:0042274~ribosomal small subunit biogenesis	6	0.878477	0.000125001	EMG1, RPS28, RPS16, RPS7, RPS19, RPS6	556	16	16792	11.3255	0.248941	0.0190835	0.0189585
GOTERM_BP_FAT	GO:0030490~maturation of SSU-rRNA	8	1.1713	0.000918953	EMG1, UTP6, RPS28, RPS16, RPS19, RPS8, RPSA, RPS21	549	48	16650	5.05464	0.99291	0.0374822	0.0365841
GOTERM_BP_ALL	GO:0030490~maturation of SSU-rRNA	8	1.1713	0.000941982	EMG1, UTP6, RPS28, RPS16, RPS19, RPS8, RPSA, RPS21	556	48	16792	5.03357	0.994197	0.0308203	0.0298896
GOTERM_BP_5	GO:0030490~maturation of SSU-rRNA	8	1.1713	0.000981774	EMG1, UTP6, RPS28, RPS16, RPS19, RPS8, RPSA, RPS21	538	48	16130	4.9969	0.954327	0.0510498	0.0500749
GOTERM_BP_FAT	GO:0000462~maturation of SSU-rRNA from tricistronic rRNA transcript (SSU-rRNA, 5.8S rRNA, LSU-rRNA)	7	1.02489	0.00120579	EMG1, UTP6, RPS16, RPS19, RPS8, RPSA, RPS21	549	37	16650	5.7377	0.998489	0.0473867	0.0462513
GOTERM_BP_ALL	GO:0000462~maturation of SSU-rRNA from tricistronic rRNA transcript (SSU-rRNA, 5.8S rRNA, LSU-rRNA)	7	1.02489	0.00123231	EMG1, UTP6, RPS16, RPS19, RPS8, RPSA, RPS21	556	37	16792	5.71379	0.998814	0.0386973	0.0375288
GOTERM_BP_FAT	GO:0034622~cellular macromolecular complex assembly	49	7.17423	0.00597245	RPL5, RPL3, ARPC1A, LMOD1, BRK1, PRPF19, ECSIT, RPL6, CHCHD5, RPS19, RPL38, MAF1, TXNL4A, RPS10, TMSB10, RPS5, TRAF2, RPSA, GREM1, MAP7D3, RPL24, CHMP4A, ANG, FKBP4, UBA52, HIST1H2BD, SNAP47, RPL10, RPL12, COX17, RPL11, HSPD1, RRP7A, NOCT, RPS3, RPS27A, VASP, CENPV, MTERF3, TAF12, RPL23A, RPS28, RPS27, EIF3I, NDUFAF2, EIF3G, TAF7, EIF3D, COX20	549	1004	16650	1.48014	1	0.177824	0.173563
GOTERM_BP_ALL	GO:0034622~cellular macromolecular complex assembly	49	7.17423	0.00644293	RPL5, RPL3, ARPC1A, LMOD1, BRK1, PRPF19, ECSIT, RPL6, CHCHD5, RPS19, RPL38, MAF1, TXNL4A, RPS10, TMSB10, RPS5, TRAF2, RPSA, GREM1, MAP7D3, RPL24, CHMP4A, ANG, FKBP4, UBA52, HIST1H2BD, SNAP47, RPL10, RPL12, COX17, RPL11, HSPD1, RRP7A, NOCT, RPS3, RPS27A, VASP, CENPV, MTERF3, TAF12, RPL23A, RPS28, RPS27, EIF3I, NDUFAF2, EIF3G, TAF7, EIF3D, COX20	556	1004	16792	1.47397	1	0.158656	0.153865
GOTERM_BP_5	GO:0034622~cellular macromolecular complex assembly	49	7.17423	0.00724019	RPL5, RPL3, ARPC1A, LMOD1, BRK1, PRPF19, ECSIT, RPL6, CHCHD5, RPS19, RPL38, MAF1, TXNL4A, RPS10, TMSB10, RPS5, TRAF2, RPSA, GREM1, MAP7D3, RPL24, CHMP4A, ANG, FKBP4, UBA52, HIST1H2BD, SNAP47, RPL10, RPL12, COX17, RPL11, HSPD1, RRP7A, NOCT, RPS3, RPS27A, VASP, CENPV, MTERF3, TAF12, RPL23A, RPS28, RPS27, EIF3I, NDUFAF2, EIF3G, TAF7, EIF3D, COX20	538	1004	16130	1.46324	1	0.236965	0.23244
GOTERM_BP_DIRECT	GO:0000462~maturation of SSU-rRNA from tricistronic rRNA transcript (SSU-rRNA, 5.8S rRNA, LSU-rRNA)	5	0.732064	0.0203935	EMG1, UTP6, RPS16, RPS19, RPS8	556	32	16792	4.71897	1	1	0.993884
GOTERM_BP_FAT	GO:0070925~organelle assembly	32	4.68521	0.0267117	SRPX, RPL5, RPL3, RPL10, SRF, RPL12, RPL11, LMOD1, SNX10, RPL6, ACTG1, RRP7A, RPS19, NOCT, RPS3, RPL38, RPS10, IQCB1, RBM14, GABARAPL1, MTERF3, RPS5, KRT8, RPL23A, RPSA, FOXP1, RPS28, RPS27, TMEM216, RPL24, CHMP4B, CHMP4A	549	653	16650	1.4862	1	0.448973	0.438216
GOTERM_BP_ALL	GO:0070925~organelle assembly	32	4.68521	0.027949	SRPX, RPL5, RPL3, RPL10, SRF, RPL12, RPL11, LMOD1, SNX10, RPL6, ACTG1, RRP7A, RPS19, NOCT, RPS3, RPL38, RPS10, IQCB1, RBM14, GABARAPL1, MTERF3, RPS5, KRT8, RPL23A, RPSA, FOXP1, RPS28, RPS27, TMEM216, RPL24, CHMP4B, CHMP4A	556	653	16792	1.48001	1	0.418626	0.405985
GOTERM_BP_4	GO:0070925~organelle assembly	32	4.68521	0.0288574	SRPX, RPL5, RPL3, RPL10, SRF, RPL12, RPL11, LMOD1, SNX10, RPL6, ACTG1, RRP7A, RPS19, NOCT, RPS3, RPL38, RPS10, IQCB1, RBM14, GABARAPL1, MTERF3, RPS5, KRT8, RPL23A, RPSA, FOXP1, RPS28, RPS27, TMEM216, RPL24, CHMP4B, CHMP4A	545	653	16415	1.47598	1	0.453473	0.441106
Annotation Cluster 8	Enrichment Score: 3.8546785730562947
Category	Term	Count	%	PValue	Genes	List Total	Pop Hits	Pop Total	Fold Enrichment	Bonferroni	Benjamini	FDR
GOTERM_BP_FAT	GO:0071356~cellular response to tumor necrosis factor	26	3.80673	5.24688e-07	TNFRSF13B, GSTP1, TNFRSF11B, THBS1, YBX3, CX3CL1, ZFP36L1, PSMB6, PSMB7, CCL8, CCL19, RPS27A, VCAM1, TNFSF14, KRT8, TRAF2, TNFRSF10D, SFRP1, FABP4, PSME1, PSME2, UBA52, HAMP, PTPN2, HSPA1B, HSPA1A	549	244	16650	3.23166	0.00282041	3.76656e-05	3.67631e-05
GOTERM_BP_ALL	GO:0071356~cellular response to tumor necrosis factor	26	3.80673	5.68063e-07	TNFRSF13B, GSTP1, TNFRSF11B, THBS1, YBX3, CX3CL1, ZFP36L1, PSMB6, PSMB7, CCL8, CCL19, RPS27A, VCAM1, TNFSF14, KRT8, TRAF2, TNFRSF10D, SFRP1, FABP4, PSME1, PSME2, UBA52, HAMP, PTPN2, HSPA1B, HSPA1A	556	244	16792	3.21819	0.00309909	3.13525e-05	3.04057e-05
GOTERM_BP_FAT	GO:0034612~response to tumor necrosis factor	26	3.80673	2.10002e-06	TNFRSF13B, GSTP1, TNFRSF11B, THBS1, YBX3, CX3CL1, ZFP36L1, PSMB6, PSMB7, CCL8, CCL19, RPS27A, VCAM1, TNFSF14, KRT8, TRAF2, TNFRSF10D, SFRP1, FABP4, PSME1, PSME2, UBA52, HAMP, PTPN2, HSPA1B, HSPA1A	549	263	16650	2.99819	0.0112408	0.000139586	0.000136242
GOTERM_BP_ALL	GO:0034612~response to tumor necrosis factor	26	3.80673	2.26681e-06	TNFRSF13B, GSTP1, TNFRSF11B, THBS1, YBX3, CX3CL1, ZFP36L1, PSMB6, PSMB7, CCL8, CCL19, RPS27A, VCAM1, TNFSF14, KRT8, TRAF2, TNFRSF10D, SFRP1, FABP4, PSME1, PSME2, UBA52, HAMP, PTPN2, HSPA1B, HSPA1A	556	263	16792	2.98569	0.0123095	0.000119095	0.000115498
GOTERM_BP_5	GO:0034612~response to tumor necrosis factor	26	3.80673	2.55837e-06	TNFRSF13B, GSTP1, TNFRSF11B, THBS1, YBX3, CX3CL1, ZFP36L1, PSMB6, PSMB7, CCL8, CCL19, RPS27A, VCAM1, TNFSF14, KRT8, TRAF2, TNFRSF10D, SFRP1, FABP4, PSME1, PSME2, UBA52, HAMP, PTPN2, HSPA1B, HSPA1A	538	263	16130	2.96394	0.00800617	0.000206112	0.000202176
GOTERM_BP_FAT	GO:0033209~tumor necrosis factor-mediated signaling pathway	16	2.34261	5.42193e-05	TNFSF14, TNFRSF13B, GSTP1, KRT8, TRAF2, TNFRSF11B, TNFRSF10D, PSMB6, PSMB7, PSME1, PSME2, RPS27A, UBA52, HSPA1B, PTPN2, HSPA1A	549	139	16650	3.49098	0.253135	0.0031055	0.00303109
GOTERM_BP_ALL	GO:0033209~tumor necrosis factor-mediated signaling pathway	16	2.34261	5.69021e-05	TNFSF14, TNFRSF13B, GSTP1, KRT8, TRAF2, TNFRSF11B, TNFRSF10D, PSMB6, PSMB7, PSME1, PSME2, RPS27A, UBA52, HSPA1B, PTPN2, HSPA1A	556	139	16792	3.47642	0.267229	0.00250736	0.00243165
GOTERM_BP_FAT	GO:0071345~cellular response to cytokine stimulus	43	6.29575	0.000158506	RPL3, HSP90AB1, TNFRSF13B, CSF1, GSTP1, RPLP0, HTRA2, TNFRSF11B, AGPAT1, THBS1, YBX3, CX3CL1, ZFP36L1, PSMB6, PSMB7, TUBA1B, CCL8, LEPR, CCL19, RPS27A, VCAM1, TNFSF14, HSPA5, IFNGR2, KRT8, TRAF2, NMI, NFKB1, TNFRSF10D, SFRP1, FABP4, TNIP2, TRAF6, IMPDH2, IL2RB, PSME1, PSME2, PLP2, UBA52, HAMP, PTPN2, HSPA1B, HSPA1A	549	706	16650	1.84716	0.573996	0.0081276	0.00793286
GOTERM_BP_ALL	GO:0071345~cellular response to cytokine stimulus	43	6.29575	0.000174375	RPL3, HSP90AB1, TNFRSF13B, CSF1, GSTP1, RPLP0, HTRA2, TNFRSF11B, AGPAT1, THBS1, YBX3, CX3CL1, ZFP36L1, PSMB6, PSMB7, TUBA1B, CCL8, LEPR, CCL19, RPS27A, VCAM1, TNFSF14, HSPA5, IFNGR2, KRT8, TRAF2, NMI, NFKB1, TNFRSF10D, SFRP1, FABP4, TNIP2, TRAF6, IMPDH2, IL2RB, PSME1, PSME2, PLP2, UBA52, HAMP, PTPN2, HSPA1B, HSPA1A	556	706	16792	1.83946	0.614367	0.00680562	0.00660011
GOTERM_BP_5	GO:0071345~cellular response to cytokine stimulus	43	6.29575	0.00020052	RPL3, HSP90AB1, TNFRSF13B, CSF1, GSTP1, RPLP0, HTRA2, TNFRSF11B, AGPAT1, THBS1, YBX3, CX3CL1, ZFP36L1, PSMB6, PSMB7, TUBA1B, CCL8, LEPR, CCL19, RPS27A, VCAM1, TNFSF14, HSPA5, IFNGR2, KRT8, TRAF2, NMI, NFKB1, TNFRSF10D, SFRP1, FABP4, TNIP2, TRAF6, IMPDH2, IL2RB, PSME1, PSME2, PLP2, UBA52, HAMP, PTPN2, HSPA1B, HSPA1A	538	706	16130	1.82606	0.46746	0.0131257	0.0128751
GOTERM_BP_FAT	GO:0071310~cellular response to organic substance	100	14.6413	0.000517281	RPL3, RPL32, CSF1, CIB2, HNRNPU, PARK7, LGALS1, BMPER, LEPR, PIM1, LMO3, KRT8, PDIA6, FOXP1, EEF1A1, SFRP1, DOK5, PSME1, PSME2, TRIB1, FKBP4, UBA52, HTRA2, TNFRSF11B, LTBP2, ZC3HAV1, HSP90B1, ZFP36L1, CYP27B1, NDN, VCAM1, TNFSF14, HSPA5, INHBB, NMI, NFKB1, TNFRSF10D, NDUFAF2, GNAS, HYOU1, HAMP, UBE2M, HSP90AB1, TNFRSF13B, TGFB1I1, RPLP0, FHL2, ILK, LITAF, YBX3, CX3CL1, MYDGF, TUBA1B, NUP62, FLOT1…	549	2186	16650	1.38737	0.938286	0.0238038	0.0232334
GOTERM_BP_ALL	GO:0071310~cellular response to organic substance	100	14.6413	0.00061044	RPL3, RPL32, CSF1, CIB2, HNRNPU, PARK7, LGALS1, BMPER, LEPR, PIM1, LMO3, KRT8, PDIA6, FOXP1, EEF1A1, SFRP1, DOK5, PSME1, PSME2, TRIB1, FKBP4, UBA52, HTRA2, TNFRSF11B, LTBP2, ZC3HAV1, HSP90B1, ZFP36L1, CYP27B1, NDN, VCAM1, TNFSF14, HSPA5, INHBB, NMI, NFKB1, TNFRSF10D, NDUFAF2, GNAS, HYOU1, HAMP, UBE2M, HSP90AB1, TNFRSF13B, TGFB1I1, RPLP0, FHL2, ILK, LITAF, YBX3, CX3CL1, MYDGF, TUBA1B, NUP62, FLOT1…	556	2186	16792	1.38158	0.964438	0.0213811	0.0207354
GOTERM_BP_FAT	GO:0034097~response to cytokine	45	6.58858	0.000622007	RPL3, HSP90AB1, TNFRSF13B, CSF1, SRF, GSTP1, RPLP0, HTRA2, TNFRSF11B, AGPAT1, THBS1, YBX3, CX3CL1, ZFP36L1, PSMB6, CYP27B1, PSMB7, TUBA1B, CCL8, LEPR, CCL19, RPS27A, VCAM1, TNFSF14, HSPA5, IFNGR2, KRT8, TRAF2, NMI, NFKB1, TNFRSF10D, SFRP1, FABP4, TNIP2, TRAF6, IMPDH2, IL2RB, PSME1, PSME2, PLP2, UBA52, HAMP, PTPN2, HSPA1B, HSPA1A	549	802	16650	1.70169	0.964891	0.0276768	0.0270136
GOTERM_BP_4	GO:0071310~cellular response to organic substance	100	14.6413	0.000651279	RPL3, RPL32, CSF1, CIB2, HNRNPU, PARK7, LGALS1, BMPER, LEPR, PIM1, LMO3, KRT8, PDIA6, FOXP1, EEF1A1, SFRP1, DOK5, PSME1, PSME2, TRIB1, FKBP4, UBA52, HTRA2, TNFRSF11B, LTBP2, ZC3HAV1, HSP90B1, ZFP36L1, CYP27B1, NDN, VCAM1, TNFSF14, HSPA5, INHBB, NMI, NFKB1, TNFRSF10D, NDUFAF2, GNAS, HYOU1, HAMP, UBE2M, HSP90AB1, TNFRSF13B, TGFB1I1, RPLP0, FHL2, ILK, LITAF, YBX3, CX3CL1, MYDGF, TUBA1B, NUP62, FLOT1…	545	2186	16415	1.37783	0.761475	0.024285	0.0236227
GOTERM_BP_ALL	GO:0034097~response to cytokine	45	6.58858	0.000707101	RPL3, HSP90AB1, TNFRSF13B, CSF1, SRF, GSTP1, RPLP0, HTRA2, TNFRSF11B, AGPAT1, THBS1, YBX3, CX3CL1, ZFP36L1, PSMB6, CYP27B1, PSMB7, TUBA1B, CCL8, LEPR, CCL19, RPS27A, VCAM1, TNFSF14, HSPA5, IFNGR2, KRT8, TRAF2, NMI, NFKB1, TNFRSF10D, SFRP1, FABP4, TNIP2, TRAF6, IMPDH2, IL2RB, PSME1, PSME2, PLP2, UBA52, HAMP, PTPN2, HSPA1B, HSPA1A	556	802	16792	1.69459	0.979036	0.0241475	0.0234183
GOTERM_BP_4	GO:0034097~response to cytokine	45	6.58858	0.000720074	RPL3, HSP90AB1, TNFRSF13B, CSF1, SRF, GSTP1, RPLP0, HTRA2, TNFRSF11B, AGPAT1, THBS1, YBX3, CX3CL1, ZFP36L1, PSMB6, CYP27B1, PSMB7, TUBA1B, CCL8, LEPR, CCL19, RPS27A, VCAM1, TNFSF14, HSPA5, IFNGR2, KRT8, TRAF2, NMI, NFKB1, TNFRSF10D, SFRP1, FABP4, TNIP2, TRAF6, IMPDH2, IL2RB, PSME1, PSME2, PLP2, UBA52, HAMP, PTPN2, HSPA1B, HSPA1A	545	802	16415	1.68998	0.794997	0.0264027	0.0256826
GOTERM_BP_DIRECT	GO:0033209~tumor necrosis factor-mediated signaling pathway	12	1.75695	0.00183225	PSMB6, PSMB7, TNFSF14, TNFRSF13B, KRT8, PSME1, PSME2, TRAF2, TNFRSF11B, RPS27A, UBA52, TNFRSF10D	556	118	16792	3.07133	0.985	0.193232	0.191966
GOTERM_BP_FAT	GO:0019221~cytokine-mediated signaling pathway	30	4.39239	0.00967442	HSP90AB1, TNFRSF13B, CSF1, GSTP1, TNFRSF11B, AGPAT1, CX3CL1, PSMB6, PSMB7, CCL8, LEPR, CCL19, RPS27A, VCAM1, TNFSF14, IFNGR2, KRT8, TRAF2, NMI, TNFRSF10D, TNIP2, TRAF6, IL2RB, PSME1, PSME2, PLP2, UBA52, PTPN2, HSPA1B, HSPA1A	549	554	16650	1.6423	1	0.255329	0.249211
GOTERM_BP_ALL	GO:0019221~cytokine-mediated signaling pathway	30	4.39239	0.0101241	HSP90AB1, TNFRSF13B, CSF1, GSTP1, TNFRSF11B, AGPAT1, CX3CL1, PSMB6, PSMB7, CCL8, LEPR, CCL19, RPS27A, VCAM1, TNFSF14, IFNGR2, KRT8, TRAF2, NMI, TNFRSF10D, TNIP2, TRAF6, IL2RB, PSME1, PSME2, PLP2, UBA52, PTPN2, HSPA1B, HSPA1A	556	554	16792	1.63546	1	0.226649	0.219805
GOTERM_BP_5	GO:0019221~cytokine-mediated signaling pathway	30	4.39239	0.0111122	HSP90AB1, TNFRSF13B, CSF1, GSTP1, TNFRSF11B, AGPAT1, CX3CL1, PSMB6, PSMB7, CCL8, LEPR, CCL19, RPS27A, VCAM1, TNFSF14, IFNGR2, KRT8, TRAF2, NMI, TNFRSF10D, TNIP2, TRAF6, IL2RB, PSME1, PSME2, PLP2, UBA52, PTPN2, HSPA1B, HSPA1A	538	554	16130	1.62354	1	0.326305	0.320073
Annotation Cluster 9	Enrichment Score: 3.474357732594521
Category	Term	Count	%	PValue	Genes	List Total	Pop Hits	Pop Total	Fold Enrichment	Bonferroni	Benjamini	FDR
GOTERM_BP_ALL	GO:0044267~cellular protein metabolic process	240	35.1391	1.07589e-12	RPL4, RPL5, RPL30, RPL3, RPL32, SERPINE2, RPL31, RPL34, RPL9, RPL6, RPL7, PCMT1, RASSF1, RPS16, RPS19, RPL18A, RPL36AL, CHORDC1, RPL36, RPL35, RPL38, RPL37, RPS11, CCNL1, RPL39, RPS10, RPS13, RPS12, RPL22, GTPBP2, SFRP1, PPA1, PAPPA, PSME1, RPL24, PSME2, RPL27, RPL26, TTLL12, RPL29, TRIB1, RPL28, UBA52, TP53, ZNF274, MEAF6, MRPL18, B3GLCT, PDGFA, MRPL17, TXN, ANAPC11, HSPH1, FXR2, PRDX4, RRAS, DP…	556	4900	16792	1.47925	5.87881e-09	8.90708e-11	8.6381e-11
GOTERM_BP_4	GO:0044267~cellular protein metabolic process	240	35.1391	1.12917e-12	RPL4, RPL5, RPL30, RPL3, RPL32, SERPINE2, RPL31, RPL34, RPL9, RPL6, RPL7, PCMT1, RASSF1, RPS16, RPS19, RPL18A, RPL36AL, CHORDC1, RPL36, RPL35, RPL38, RPL37, RPS11, CCNL1, RPL39, RPS10, RPS13, RPS12, RPL22, GTPBP2, SFRP1, PPA1, PAPPA, PSME1, RPL24, PSME2, RPL27, RPL26, TTLL12, RPL29, TRIB1, RPL28, UBA52, TP53, ZNF274, MEAF6, MRPL18, B3GLCT, PDGFA, MRPL17, TXN, ANAPC11, HSPH1, FXR2, PRDX4, RRAS, DP…	545	4900	16415	1.47523	2.48426e-09	9.20061e-11	8.94969e-11
GOTERM_BP_5	GO:0044267~cellular protein metabolic process	240	35.1391	1.60258e-12	RPL4, RPL5, RPL30, RPL3, RPL32, SERPINE2, RPL31, RPL34, RPL9, RPL6, RPL7, PCMT1, RASSF1, RPS16, RPS19, RPL18A, RPL36AL, CHORDC1, RPL36, RPL35, RPL38, RPL37, RPS11, CCNL1, RPL39, RPS10, RPS13, RPS12, RPL22, GTPBP2, SFRP1, PPA1, PAPPA, PSME1, RPL24, PSME2, RPL27, RPL26, TTLL12, RPL29, TRIB1, RPL28, UBA52, TP53, ZNF274, MEAF6, MRPL18, B3GLCT, PDGFA, MRPL17, TXN, ANAPC11, HSPH1, FXR2, PRDX4, RRAS, DP…	538	4900	16130	1.46848	5.03539e-09	2.01412e-10	1.97566e-10
GOTERM_BP_FAT	GO:0034645~cellular macromolecule biosynthetic process	238	34.8463	2.5027e-11	RPL4, RPL5, RPL30, RPL3, RPL32, RPL31, RPL34, HNRNPU, RPL9, RPL6, RPL7, UXT, RPS16, RPS19, RPL18A, RPL36AL, RPL36, HABP4, RPL35, RPL38, RPL37, RPS11, CCNL1, PKNOX1, RPL39, RPS10, RPS13, RPS12, ZNF285, ZNF705E, RPL22, C8ORF4, PTOV1, GTPBP2, SFRP1, PPA1, ZSCAN21, RPL24, RPL27, RPL26, RPL29, TRIB1, RPL28, UBA52, TP53, ZNF274, MEAF6, FLII, MRPL18, B3GLCT, PDGFA, MRPL17, TXN, PLAC8, HSPH1, FXR2, PCBP1…	549	5012	16650	1.44015	1.3472e-07	2.13882e-09	2.08757e-09
GOTERM_BP_ALL	GO:0044271~cellular nitrogen compound biosynthetic process	236	34.5534	3.66079e-11	RPL4, RPL5, RPL30, RPL3, RPL32, RPL31, RPL34, HNRNPU, RPL9, RPL6, RPL7, UXT, RPS16, RPS19, RPL18A, RPL36AL, RPL36, HABP4, RPL35, RPL38, CHAC2, RPL37, RPS11, CCNL1, PKNOX1, RPL39, RPS10, RPS13, RPS12, ZNF285, ZNF705E, RPL22, C8ORF4, PTOV1, GTPBP2, SFRP1, PPA1, ZSCAN21, RPL24, RPL27, RPL26, RPL29, TRIB1, RPL28, UBA52, TP53, ZNF274, MEAF6, AASDH, FLII, MRPL18, MRPL17, TXN, PLAC8, HSPH1, FXR2, ATP5E,…	556	4947	16792	1.44078	2.00026e-07	2.89892e-09	2.81138e-09
GOTERM_BP_4	GO:0044271~cellular nitrogen compound biosynthetic process	236	34.5534	3.90393e-11	RPL4, RPL5, RPL30, RPL3, RPL32, RPL31, RPL34, HNRNPU, RPL9, RPL6, RPL7, UXT, RPS16, RPS19, RPL18A, RPL36AL, RPL36, HABP4, RPL35, RPL38, CHAC2, RPL37, RPS11, CCNL1, PKNOX1, RPL39, RPS10, RPS13, RPS12, ZNF285, ZNF705E, RPL22, C8ORF4, PTOV1, GTPBP2, SFRP1, PPA1, ZSCAN21, RPL24, RPL27, RPL26, RPL29, TRIB1, RPL28, UBA52, TP53, ZNF274, MEAF6, AASDH, FLII, MRPL18, MRPL17, TXN, PLAC8, HSPH1, FXR2, ATP5E,…	545	4947	16415	1.43686	8.58863e-08	2.9616e-09	2.88083e-09
GOTERM_BP_ALL	GO:0034645~cellular macromolecule biosynthetic process	238	34.8463	4.52946e-11	RPL4, RPL5, RPL30, RPL3, RPL32, RPL31, RPL34, HNRNPU, RPL9, RPL6, RPL7, UXT, RPS16, RPS19, RPL18A, RPL36AL, RPL36, HABP4, RPL35, RPL38, RPL37, RPS11, CCNL1, PKNOX1, RPL39, RPS10, RPS13, RPS12, ZNF285, ZNF705E, RPL22, C8ORF4, PTOV1, GTPBP2, SFRP1, PPA1, ZSCAN21, RPL24, RPL27, RPL26, RPL29, TRIB1, RPL28, UBA52, TP53, ZNF274, MEAF6, FLII, MRPL18, B3GLCT, PDGFA, MRPL17, TXN, PLAC8, HSPH1, FXR2, PCBP1…	556	5012	16792	1.43415	2.47489e-07	3.53556e-09	3.4288e-09
GOTERM_BP_4	GO:0034645~cellular macromolecule biosynthetic process	238	34.8463	4.82715e-11	RPL4, RPL5, RPL30, RPL3, RPL32, RPL31, RPL34, HNRNPU, RPL9, RPL6, RPL7, UXT, RPS16, RPS19, RPL18A, RPL36AL, RPL36, HABP4, RPL35, RPL38, RPL37, RPS11, CCNL1, PKNOX1, RPL39, RPS10, RPS13, RPS12, ZNF285, ZNF705E, RPL22, C8ORF4, PTOV1, GTPBP2, SFRP1, PPA1, ZSCAN21, RPL24, RPL27, RPL26, RPL29, TRIB1, RPL28, UBA52, TP53, ZNF274, MEAF6, FLII, MRPL18, B3GLCT, PDGFA, MRPL17, TXN, PLAC8, HSPH1, FXR2, PCBP1…	545	5012	16415	1.43024	1.06197e-07	3.53991e-09	3.44337e-09
GOTERM_BP_FAT	GO:0010467~gene expression	247	36.164	6.23561e-11	RPL4, RPL5, RPL30, RPL3, RPL32, SERPINE2, RPL31, RPL34, HNRNPU, RPL9, RPL6, RPL7, UXT, RPS16, RPS19, RPL18A, RPL36AL, RPL36, HABP4, RPL35, RPL38, RPL37, RPS11, CCNL1, PKNOX1, RPL39, RPS10, RPS13, RPS12, ZNF285, ZNF705E, RPL22, C8ORF4, PTOV1, ANK2, GTPBP2, SFRP1, PPA1, ZSCAN21, PSME1, RPL24, PSME2, RPL27, RPL26, RPL29, TRIB1, RPL28, UBA52, TP53, ZNF274, MEAF6, FLII, MRPL18, NOLC1, MRPL17, TXN, PLA…	549	5306	16650	1.41179	3.35663e-07	5.165e-09	5.04125e-09
GOTERM_BP_5	GO:0034645~cellular macromolecule biosynthetic process	238	34.8463	6.78342e-11	RPL4, RPL5, RPL30, RPL3, RPL32, RPL31, RPL34, HNRNPU, RPL9, RPL6, RPL7, UXT, RPS16, RPS19, RPL18A, RPL36AL, RPL36, HABP4, RPL35, RPL38, RPL37, RPS11, CCNL1, PKNOX1, RPL39, RPS10, RPS13, RPS12, ZNF285, ZNF705E, RPL22, C8ORF4, PTOV1, GTPBP2, SFRP1, PPA1, ZSCAN21, RPL24, RPL27, RPL26, RPL29, TRIB1, RPL28, UBA52, TP53, ZNF274, MEAF6, FLII, MRPL18, B3GLCT, PDGFA, MRPL17, TXN, PLAC8, HSPH1, FXR2, PCBP1…	538	5012	16130	1.4237	2.13135e-07	7.89389e-09	7.74315e-09
GOTERM_BP_ALL	GO:0009059~macromolecule biosynthetic process	243	35.5783	7.6171e-11	RPL4, RPL5, RPL30, RPL3, RPL32, RPL31, RPL34, HNRNPU, RPL9, RPL6, RPL7, UXT, RPS16, RPS19, RPL18A, RPL36AL, RPL36, HABP4, RPL35, RPL38, RPL37, RPS11, CCNL1, PKNOX1, RPL39, RPS10, RPS13, RPS12, ZNF285, ZNF705E, RPL22, C8ORF4, PTOV1, GTPBP2, SFRP1, PPA1, ZSCAN21, RPL24, RPL27, RPL26, RPL29, TRIB1, RPL28, UBA52, TP53, ZNF274, MEAF6, FLII, MRPL18, B3GLCT, PDGFA, MRPL17, TXN, PLAC8, HSPH1, FXR2, PCBP1…	556	5175	16792	1.41815	4.16199e-07	5.78054e-09	5.60598e-09
GOTERM_BP_4	GO:0009059~macromolecule biosynthetic process	243	35.5783	8.10438e-11	RPL4, RPL5, RPL30, RPL3, RPL32, RPL31, RPL34, HNRNPU, RPL9, RPL6, RPL7, UXT, RPS16, RPS19, RPL18A, RPL36AL, RPL36, HABP4, RPL35, RPL38, RPL37, RPS11, CCNL1, PKNOX1, RPL39, RPS10, RPS13, RPS12, ZNF285, ZNF705E, RPL22, C8ORF4, PTOV1, GTPBP2, SFRP1, PPA1, ZSCAN21, RPL24, RPL27, RPL26, RPL29, TRIB1, RPL28, UBA52, TP53, ZNF274, MEAF6, FLII, MRPL18, B3GLCT, PDGFA, MRPL17, TXN, PLAC8, HSPH1, FXR2, PCBP1…	545	5175	16415	1.4143	1.78296e-07	5.75149e-09	5.59463e-09
GOTERM_BP_ALL	GO:0010467~gene expression	247	36.164	1.14265e-10	RPL4, RPL5, RPL30, RPL3, RPL32, SERPINE2, RPL31, RPL34, HNRNPU, RPL9, RPL6, RPL7, UXT, RPS16, RPS19, RPL18A, RPL36AL, RPL36, HABP4, RPL35, RPL38, RPL37, RPS11, CCNL1, PKNOX1, RPL39, RPS10, RPS13, RPS12, ZNF285, ZNF705E, RPL22, C8ORF4, PTOV1, ANK2, GTPBP2, SFRP1, PPA1, ZSCAN21, PSME1, RPL24, PSME2, RPL27, RPL26, RPL29, TRIB1, RPL28, UBA52, TP53, ZNF274, MEAF6, FLII, MRPL18, NOLC1, MRPL17, TXN, PLA…	556	5306	16792	1.40591	6.24342e-07	8.43706e-09	8.18228e-09
GOTERM_BP_4	GO:0010467~gene expression	247	36.164	1.21412e-10	RPL4, RPL5, RPL30, RPL3, RPL32, SERPINE2, RPL31, RPL34, HNRNPU, RPL9, RPL6, RPL7, UXT, RPS16, RPS19, RPL18A, RPL36AL, RPL36, HABP4, RPL35, RPL38, RPL37, RPS11, CCNL1, PKNOX1, RPL39, RPS10, RPS13, RPS12, ZNF285, ZNF705E, RPL22, C8ORF4, PTOV1, ANK2, GTPBP2, SFRP1, PPA1, ZSCAN21, PSME1, RPL24, PSME2, RPL27, RPL26, RPL29, TRIB1, RPL28, UBA52, TP53, ZNF274, MEAF6, FLII, MRPL18, NOLC1, MRPL17, TXN, PLA…	545	5306	16415	1.40208	2.67106e-07	8.34706e-09	8.11941e-09
GOTERM_BP_ALL	GO:0019538~protein metabolic process	252	36.896	1.42759e-10	RPL4, RPL5, RPL30, RPL3, RPL32, SERPINE2, RPL31, RPL34, RPL9, RPL6, RPL7, PCMT1, RASSF1, RPS16, RPS19, CAPNS1, RPL18A, RPL36AL, CHORDC1, RPL36, RPL35, RPL38, RPL37, RPS11, CCNL1, RPL39, RPS10, RPS13, RPS12, RPL22, KRT1, GTPBP2, SFRP1, PPA1, PAPPA, PSME1, RPL24, PSME2, RPL27, RPL26, TTLL12, RPL29, TRIB1, RPL28, UBA52, TP53, ZNF274, MEAF6, MRPL18, B3GLCT, PDGFA, MRPL17, TXN, ANAPC11, ADAMTS15, HSPH…	556	5457	16792	1.39468	7.80037e-07	1.04005e-08	1.00864e-08
GOTERM_BP_4	GO:0019538~protein metabolic process	252	36.896	1.51259e-10	RPL4, RPL5, RPL30, RPL3, RPL32, SERPINE2, RPL31, RPL34, RPL9, RPL6, RPL7, PCMT1, RASSF1, RPS16, RPS19, CAPNS1, RPL18A, RPL36AL, CHORDC1, RPL36, RPL35, RPL38, RPL37, RPS11, CCNL1, RPL39, RPS10, RPS13, RPS12, RPL22, KRT1, GTPBP2, SFRP1, PPA1, PAPPA, PSME1, RPL24, PSME2, RPL27, RPL26, TTLL12, RPL29, TRIB1, RPL28, UBA52, TP53, ZNF274, MEAF6, MRPL18, B3GLCT, PDGFA, MRPL17, TXN, ANAPC11, ADAMTS15, HSPH…	545	5457	16415	1.39088	3.32771e-07	1.0084e-08	9.80894e-09
GOTERM_BP_3	GO:0019538~protein metabolic process	252	36.896	1.72279e-10	RPL4, RPL5, RPL30, RPL3, RPL32, SERPINE2, RPL31, RPL34, RPL9, RPL6, RPL7, PCMT1, RASSF1, RPS16, RPS19, CAPNS1, RPL18A, RPL36AL, CHORDC1, RPL36, RPL35, RPL38, RPL37, RPS11, CCNL1, RPL39, RPS10, RPS13, RPS12, RPL22, KRT1, GTPBP2, SFRP1, PPA1, PAPPA, PSME1, RPL24, PSME2, RPL27, RPL26, TTLL12, RPL29, TRIB1, RPL28, UBA52, TP53, ZNF274, MEAF6, MRPL18, B3GLCT, PDGFA, MRPL17, TXN, ANAPC11, ADAMTS15, HSPH…	553	5457	16663	1.39147	1.66249e-07	9.77936e-09	9.26253e-09
GOTERM_BP_ALL	GO:0044249~cellular biosynthetic process	274	40.1171	2.87578e-10	RPL4, RPL5, RPL30, RPL3, RPL32, RPL31, RPL34, HNRNPU, RPL9, RPL6, RPL7, UXT, RPS16, RPS19, RPL18A, RPL36AL, RPL36, HABP4, RPL35, RPL38, CHAC2, RPL37, RPS11, CCNL1, PKNOX1, RPL39, RPS10, RPS13, RPS12, ZNF285, ZNF705E, RPL22, C8ORF4, PTOV1, GTPBP2, SFRP1, PPA1, ZSCAN21, RPL24, RPL27, RPL26, RPL29, TRIB1, RPL28, UBA52, TP53, ZNF274, MEAF6, AASDH, FLII, MRPL18, B3GLCT, PDGFA, MRPL17, TXN, PLAC8, CYP2…	556	6118	16792	1.3526	1.57133e-06	2.06754e-08	2.0051e-08
GOTERM_BP_3	GO:0044249~cellular biosynthetic process	274	40.1171	3.49521e-10	RPL4, RPL5, RPL30, RPL3, RPL32, RPL31, RPL34, HNRNPU, RPL9, RPL6, RPL7, UXT, RPS16, RPS19, RPL18A, RPL36AL, RPL36, HABP4, RPL35, RPL38, CHAC2, RPL37, RPS11, CCNL1, PKNOX1, RPL39, RPS10, RPS13, RPS12, ZNF285, ZNF705E, RPL22, C8ORF4, PTOV1, GTPBP2, SFRP1, PPA1, ZSCAN21, RPL24, RPL27, RPL26, RPL29, TRIB1, RPL28, UBA52, TP53, ZNF274, MEAF6, AASDH, FLII, MRPL18, B3GLCT, PDGFA, MRPL17, TXN, PLAC8, CYP2…	553	6118	16663	1.34949	3.37288e-07	1.87382e-08	1.77479e-08
GOTERM_BP_ALL	GO:0009058~biosynthetic process	280	40.9956	4.975e-10	RPL4, RPL5, RPL30, RPL3, RPL32, RPL31, RPL34, HNRNPU, RPL9, RPL6, RPL7, UXT, RPS16, RPS19, RPL18A, RPL36AL, RPL36, HABP4, RPL35, RPL38, CHAC2, RPL37, RPS11, CCNL1, PKNOX1, RPL39, RPS10, RPS13, RPS12, ZNF285, ZNF705E, RPL22, C8ORF4, PTOV1, TALDO1, GTPBP2, SFRP1, PPA1, ZSCAN21, RPL24, RPL27, RPL26, RPL29, TRIB1, RPL28, UBA52, TP53, ZNF274, MEAF6, AASDH, FLII, MRPL18, B3GLCT, PDGFA, MRPL17, TXN, PLA…	556	6320	16792	1.33804	2.71833e-06	3.53031e-08	3.4237e-08
GOTERM_BP_2	GO:0009058~biosynthetic process	280	40.9956	5.97204e-10	RPL4, RPL5, RPL30, RPL3, RPL32, RPL31, RPL34, HNRNPU, RPL9, RPL6, RPL7, UXT, RPS16, RPS19, RPL18A, RPL36AL, RPL36, HABP4, RPL35, RPL38, CHAC2, RPL37, RPS11, CCNL1, PKNOX1, RPL39, RPS10, RPS13, RPS12, ZNF285, ZNF705E, RPL22, C8ORF4, PTOV1, TALDO1, GTPBP2, SFRP1, PPA1, ZSCAN21, RPL24, RPL27, RPL26, RPL29, TRIB1, RPL28, UBA52, TP53, ZNF274, MEAF6, AASDH, FLII, MRPL18, B3GLCT, PDGFA, MRPL17, TXN, PLA…	556	6320	16766	1.33597	1.01525e-07	1.26906e-08	9.62992e-09
GOTERM_BP_FAT	GO:0016070~RNA metabolic process	217	31.7716	2.26309e-09	RPL4, RPL5, RPL30, RPL3, RPL32, RPL31, RPL34, HNRNPU, RPL9, RPL6, RPL7, UXT, RPS16, RPS19, RPL18A, RPL36, HABP4, RPL35, RPL38, RPL37, RPS11, CCNL1, PKNOX1, RPL39, RPS10, RPS13, RPS12, ZNF285, ZNF705E, RPL22, C8ORF4, PTOV1, RNASE4, SFRP1, PPA1, ZSCAN21, RPL24, RPL27, RPL26, RPL29, TRIB1, RPL28, UBA52, TP53, ZNF274, MEAF6, FLII, NOLC1, TXN, ZC3HAV1, PLAC8, RRP7A, HSPH1, PCBP1, GAR1, RBM10, FOXF2, M…	549	4648	16650	1.41591	1.21821e-05	1.79184e-07	1.7489e-07
GOTERM_BP_ALL	GO:0034641~cellular nitrogen compound metabolic process	283	41.4348	2.97675e-09	RPL4, RPL5, RPL30, RPL3, RPL32, RPL31, RPL34, HNRNPU, RPL9, NUDT3, RPL6, RPL7, UXT, RPS16, RPS19, RPL18A, RPL36AL, RPL36, HABP4, RPL35, RPL38, CHAC2, RPL37, RPS11, CCNL1, PKNOX1, RPL39, RPS10, RPS13, RPS12, ZNF285, ZNF705E, RPL22, C8ORF4, PTOV1, TALDO1, RNASE4, GTPBP2, SFRP1, PPA1, ETHE1, ZSCAN21, PSME1, RPL24, PSME2, RPL27, RPL26, RPL29, TRIB1, RPL28, UBA52, TP53, ZNF274, MEAF6, AASDH, FLII, MRP…	556	6505	16792	1.31391	1.62648e-05	1.95963e-07	1.90046e-07
GOTERM_BP_3	GO:0034641~cellular nitrogen compound metabolic process	283	41.4348	3.6126e-09	RPL4, RPL5, RPL30, RPL3, RPL32, RPL31, RPL34, HNRNPU, RPL9, NUDT3, RPL6, RPL7, UXT, RPS16, RPS19, RPL18A, RPL36AL, RPL36, HABP4, RPL35, RPL38, CHAC2, RPL37, RPS11, CCNL1, PKNOX1, RPL39, RPS10, RPS13, RPS12, ZNF285, ZNF705E, RPL22, C8ORF4, PTOV1, TALDO1, RNASE4, GTPBP2, SFRP1, PPA1, ETHE1, ZSCAN21, PSME1, RPL24, PSME2, RPL27, RPL26, RPL29, TRIB1, RPL28, UBA52, TP53, ZNF274, MEAF6, AASDH, FLII, MRP…	553	6505	16663	1.31089	3.48615e-06	1.66008e-07	1.57234e-07
GOTERM_BP_ALL	GO:0016070~RNA metabolic process	217	31.7716	3.67481e-09	RPL4, RPL5, RPL30, RPL3, RPL32, RPL31, RPL34, HNRNPU, RPL9, RPL6, RPL7, UXT, RPS16, RPS19, RPL18A, RPL36, HABP4, RPL35, RPL38, RPL37, RPS11, CCNL1, PKNOX1, RPL39, RPS10, RPS13, RPS12, ZNF285, ZNF705E, RPL22, C8ORF4, PTOV1, RNASE4, SFRP1, PPA1, ZSCAN21, RPL24, RPL27, RPL26, RPL29, TRIB1, RPL28, UBA52, TP53, ZNF274, MEAF6, FLII, NOLC1, TXN, ZC3HAV1, PLAC8, RRP7A, HSPH1, PCBP1, GAR1, RBM10, FOXF2, M…	556	4648	16792	1.41001	2.0079e-05	2.39038e-07	2.31819e-07
GOTERM_BP_4	GO:0016070~RNA metabolic process	217	31.7716	4.00936e-09	RPL4, RPL5, RPL30, RPL3, RPL32, RPL31, RPL34, HNRNPU, RPL9, RPL6, RPL7, UXT, RPS16, RPS19, RPL18A, RPL36, HABP4, RPL35, RPL38, RPL37, RPS11, CCNL1, PKNOX1, RPL39, RPS10, RPS13, RPS12, ZNF285, ZNF705E, RPL22, C8ORF4, PTOV1, RNASE4, SFRP1, PPA1, ZSCAN21, RPL24, RPL27, RPL26, RPL29, TRIB1, RPL28, UBA52, TP53, ZNF274, MEAF6, FLII, NOLC1, TXN, ZC3HAV1, PLAC8, RRP7A, HSPH1, PCBP1, GAR1, RBM10, FOXF2, M…	545	4648	16415	1.40617	8.82055e-06	2.52017e-07	2.45144e-07
GOTERM_BP_FAT	GO:0034654~nucleobase-containing compound biosynthetic process	205	30.0146	4.79191e-09	RPL4, RPL5, RPL30, RPL3, RPL32, RPL31, RPL34, HNRNPU, RPL9, RPL6, RPL7, UXT, RPS16, RPS19, RPL18A, RPL36, HABP4, RPL35, RPL38, RPL37, RPS11, CCNL1, PKNOX1, RPL39, RPS10, RPS13, RPS12, ZNF285, ZNF705E, RPL22, C8ORF4, PTOV1, SFRP1, ZSCAN21, RPL24, RPL27, RPL26, RPL29, TRIB1, RPL28, UBA52, TP53, ZNF274, MEAF6, FLII, TXN, PLAC8, HSPH1, ATP5E, PCBP1, GAR1, RBM10, FOXF2, MTERF3, FZD8, NMI, PA2G4, RPS26…	549	4357	16650	1.42695	2.57945e-05	3.69746e-07	3.60887e-07
GOTERM_BP_FAT	GO:0018130~heterocycle biosynthetic process	207	30.3075	4.80725e-09	RPL4, RPL5, RPL30, RPL3, RPL32, RPL31, RPL34, HNRNPU, RPL9, RPL6, RPL7, UXT, RPS16, RPS19, RPL18A, RPL36, HABP4, RPL35, RPL38, RPL37, RPS11, CCNL1, PKNOX1, RPL39, RPS10, RPS13, RPS12, ZNF285, ZNF705E, RPL22, C8ORF4, PTOV1, SFRP1, ZSCAN21, RPL24, RPL27, RPL26, RPL29, TRIB1, RPL28, UBA52, TP53, ZNF274, MEAF6, FLII, TXN, PLAC8, HSPH1, ATP5E, PCBP1, GAR1, RBM10, FOXF2, MTERF3, FZD8, NMI, PA2G4, RPS26…	549	4411	16650	1.42323	2.58771e-05	3.69746e-07	3.60887e-07
GOTERM_BP_ALL	GO:0006807~nitrogen compound metabolic process	297	43.4846	5.22016e-09	RPL4, RPL5, RPL30, RPL3, RPL32, RPL31, RPL34, HNRNPU, RPL9, NUDT3, RPL6, RPL7, UXT, RPS16, RPS19, RPL18A, RPL36AL, RPL36, HABP4, RPL35, RPL38, CHAC2, RPL37, RPS11, CCNL1, PKNOX1, RPL39, RPS10, RPS13, RPS12, ZNF285, ZNF705E, RPL22, C8ORF4, PTOV1, TALDO1, RNASE4, GTPBP2, SFRP1, PPA1, ETHE1, ZSCAN21, PSME1, RPL24, PSME2, RPL27, RPL26, RPL29, TRIB1, RPL28, UBA52, TP53, ZNF274, MEAF6, AASDH, FLII, MRP…	556	6948	16792	1.29099	2.85226e-05	3.31663e-07	3.21647e-07
GOTERM_BP_5	GO:0016070~RNA metabolic process	217	31.7716	5.47348e-09	RPL4, RPL5, RPL30, RPL3, RPL32, RPL31, RPL34, HNRNPU, RPL9, RPL6, RPL7, UXT, RPS16, RPS19, RPL18A, RPL36, HABP4, RPL35, RPL38, RPL37, RPS11, CCNL1, PKNOX1, RPL39, RPS10, RPS13, RPS12, ZNF285, ZNF705E, RPL22, C8ORF4, PTOV1, RNASE4, SFRP1, PPA1, ZSCAN21, RPL24, RPL27, RPL26, RPL29, TRIB1, RPL28, UBA52, TP53, ZNF274, MEAF6, FLII, NOLC1, TXN, ZC3HAV1, PLAC8, RRP7A, HSPH1, PCBP1, GAR1, RBM10, FOXF2, M…	538	4648	16130	1.39973	1.71975e-05	5.93023e-07	5.81699e-07
GOTERM_BP_FAT	GO:0019438~aromatic compound biosynthetic process	207	30.3075	6.19167e-09	RPL4, RPL5, RPL30, RPL3, RPL32, RPL31, RPL34, HNRNPU, RPL9, RPL6, RPL7, UXT, RPS16, RPS19, RPL18A, RPL36, HABP4, RPL35, RPL38, RPL37, RPS11, CCNL1, PKNOX1, RPL39, RPS10, RPS13, RPS12, ZNF285, ZNF705E, RPL22, C8ORF4, PTOV1, SFRP1, ZSCAN21, RPL24, RPL27, RPL26, RPL29, TRIB1, RPL28, UBA52, TP53, ZNF274, MEAF6, FLII, TXN, PLAC8, HSPH1, ATP5E, PCBP1, GAR1, RBM10, FOXF2, MTERF3, FZD8, NMI, PA2G4, RPS26…	549	4424	16650	1.41905	3.33292e-05	4.6952e-07	4.58271e-07
GOTERM_BP_ALL	GO:1901576~organic substance biosynthetic process	272	39.8243	6.20002e-09	RPL4, RPL5, RPL30, RPL3, RPL32, RPL31, RPL34, HNRNPU, RPL9, RPL6, RPL7, UXT, RPS16, RPS19, RPL18A, RPL36AL, RPL36, HABP4, RPL35, RPL38, CHAC2, RPL37, RPS11, CCNL1, PKNOX1, RPL39, RPS10, RPS13, RPS12, ZNF285, ZNF705E, RPL22, C8ORF4, PTOV1, TALDO1, GTPBP2, SFRP1, PPA1, ZSCAN21, RPL24, RPL27, RPL26, RPL29, TRIB1, RPL28, UBA52, TP53, ZNF274, MEAF6, AASDH, FLII, MRPL18, B3GLCT, PDGFA, MRPL17, TXN, PLA…	556	6227	16792	1.31922	3.38763e-05	3.84965e-07	3.7334e-07
GOTERM_BP_2	GO:0006807~nitrogen compound metabolic process	297	43.4846	6.27697e-09	RPL4, RPL5, RPL30, RPL3, RPL32, RPL31, RPL34, HNRNPU, RPL9, NUDT3, RPL6, RPL7, UXT, RPS16, RPS19, RPL18A, RPL36AL, RPL36, HABP4, RPL35, RPL38, CHAC2, RPL37, RPS11, CCNL1, PKNOX1, RPL39, RPS10, RPS13, RPS12, ZNF285, ZNF705E, RPL22, C8ORF4, PTOV1, TALDO1, RNASE4, GTPBP2, SFRP1, PPA1, ETHE1, ZSCAN21, PSME1, RPL24, PSME2, RPL27, RPL26, RPL29, TRIB1, RPL28, UBA52, TP53, ZNF274, MEAF6, AASDH, FLII, MRP…	556	6948	16766	1.289	1.06708e-06	8.89237e-08	6.74774e-08
GOTERM_BP_3	GO:1901576~organic substance biosynthetic process	272	39.8243	7.47973e-09	RPL4, RPL5, RPL30, RPL3, RPL32, RPL31, RPL34, HNRNPU, RPL9, RPL6, RPL7, UXT, RPS16, RPS19, RPL18A, RPL36AL, RPL36, HABP4, RPL35, RPL38, CHAC2, RPL37, RPS11, CCNL1, PKNOX1, RPL39, RPS10, RPS13, RPS12, ZNF285, ZNF705E, RPL22, C8ORF4, PTOV1, TALDO1, GTPBP2, SFRP1, PPA1, ZSCAN21, RPL24, RPL27, RPL26, RPL29, TRIB1, RPL28, UBA52, TP53, ZNF274, MEAF6, AASDH, FLII, MRPL18, B3GLCT, PDGFA, MRPL17, TXN, PLA…	553	6227	16663	1.31619	7.21792e-06	3.28088e-07	3.10749e-07
GOTERM_BP_ALL	GO:0018130~heterocycle biosynthetic process	207	30.3075	7.53213e-09	RPL4, RPL5, RPL30, RPL3, RPL32, RPL31, RPL34, HNRNPU, RPL9, RPL6, RPL7, UXT, RPS16, RPS19, RPL18A, RPL36, HABP4, RPL35, RPL38, RPL37, RPS11, CCNL1, PKNOX1, RPL39, RPS10, RPS13, RPS12, ZNF285, ZNF705E, RPL22, C8ORF4, PTOV1, SFRP1, ZSCAN21, RPL24, RPL27, RPL26, RPL29, TRIB1, RPL28, UBA52, TP53, ZNF274, MEAF6, FLII, TXN, PLAC8, HSPH1, ATP5E, PCBP1, GAR1, RBM10, FOXF2, MTERF3, FZD8, NMI, PA2G4, RPS26…	556	4411	16792	1.4173	4.11547e-05	4.60854e-07	4.46937e-07
GOTERM_BP_ALL	GO:0034654~nucleobase-containing compound biosynthetic process	205	30.0146	7.59093e-09	RPL4, RPL5, RPL30, RPL3, RPL32, RPL31, RPL34, HNRNPU, RPL9, RPL6, RPL7, UXT, RPS16, RPS19, RPL18A, RPL36, HABP4, RPL35, RPL38, RPL37, RPS11, CCNL1, PKNOX1, RPL39, RPS10, RPS13, RPS12, ZNF285, ZNF705E, RPL22, C8ORF4, PTOV1, SFRP1, ZSCAN21, RPL24, RPL27, RPL26, RPL29, TRIB1, RPL28, UBA52, TP53, ZNF274, MEAF6, FLII, TXN, PLAC8, HSPH1, ATP5E, PCBP1, GAR1, RBM10, FOXF2, MTERF3, FZD8, NMI, PA2G4, RPS26…	556	4357	16792	1.421	4.1476e-05	4.60854e-07	4.46937e-07
GOTERM_BP_4	GO:0018130~heterocycle biosynthetic process	207	30.3075	8.21554e-09	RPL4, RPL5, RPL30, RPL3, RPL32, RPL31, RPL34, HNRNPU, RPL9, RPL6, RPL7, UXT, RPS16, RPS19, RPL18A, RPL36, HABP4, RPL35, RPL38, RPL37, RPS11, CCNL1, PKNOX1, RPL39, RPS10, RPS13, RPS12, ZNF285, ZNF705E, RPL22, C8ORF4, PTOV1, SFRP1, ZSCAN21, RPL24, RPL27, RPL26, RPL29, TRIB1, RPL28, UBA52, TP53, ZNF274, MEAF6, FLII, TXN, PLAC8, HSPH1, ATP5E, PCBP1, GAR1, RBM10, FOXF2, MTERF3, FZD8, NMI, PA2G4, RPS26…	545	4411	16415	1.41344	1.8074e-05	4.92307e-07	4.7888e-07
GOTERM_BP_4	GO:0034654~nucleobase-containing compound biosynthetic process	205	30.0146	8.2797e-09	RPL4, RPL5, RPL30, RPL3, RPL32, RPL31, RPL34, HNRNPU, RPL9, RPL6, RPL7, UXT, RPS16, RPS19, RPL18A, RPL36, HABP4, RPL35, RPL38, RPL37, RPS11, CCNL1, PKNOX1, RPL39, RPS10, RPS13, RPS12, ZNF285, ZNF705E, RPL22, C8ORF4, PTOV1, SFRP1, ZSCAN21, RPL24, RPL27, RPL26, RPL29, TRIB1, RPL28, UBA52, TP53, ZNF274, MEAF6, FLII, TXN, PLAC8, HSPH1, ATP5E, PCBP1, GAR1, RBM10, FOXF2, MTERF3, FZD8, NMI, PA2G4, RPS26…	545	4357	16415	1.41713	1.82152e-05	4.92307e-07	4.7888e-07
GOTERM_BP_ALL	GO:0019438~aromatic compound biosynthetic process	207	30.3075	9.65944e-09	RPL4, RPL5, RPL30, RPL3, RPL32, RPL31, RPL34, HNRNPU, RPL9, RPL6, RPL7, UXT, RPS16, RPS19, RPL18A, RPL36, HABP4, RPL35, RPL38, RPL37, RPS11, CCNL1, PKNOX1, RPL39, RPS10, RPS13, RPS12, ZNF285, ZNF705E, RPL22, C8ORF4, PTOV1, SFRP1, ZSCAN21, RPL24, RPL27, RPL26, RPL29, TRIB1, RPL28, UBA52, TP53, ZNF274, MEAF6, FLII, TXN, PLAC8, HSPH1, ATP5E, PCBP1, GAR1, RBM10, FOXF2, MTERF3, FZD8, NMI, PA2G4, RPS26…	556	4424	16792	1.41313	5.27778e-05	5.73686e-07	5.56363e-07
GOTERM_BP_4	GO:0019438~aromatic compound biosynthetic process	207	30.3075	1.06486e-08	RPL4, RPL5, RPL30, RPL3, RPL32, RPL31, RPL34, HNRNPU, RPL9, RPL6, RPL7, UXT, RPS16, RPS19, RPL18A, RPL36, HABP4, RPL35, RPL38, RPL37, RPS11, CCNL1, PKNOX1, RPL39, RPS10, RPS13, RPS12, ZNF285, ZNF705E, RPL22, C8ORF4, PTOV1, SFRP1, ZSCAN21, RPL24, RPL27, RPL26, RPL29, TRIB1, RPL28, UBA52, TP53, ZNF274, MEAF6, FLII, TXN, PLAC8, HSPH1, ATP5E, PCBP1, GAR1, RBM10, FOXF2, MTERF3, FZD8, NMI, PA2G4, RPS26…	545	4424	16415	1.40929	2.34266e-05	6.16496e-07	5.99683e-07
GOTERM_BP_5	GO:0034654~nucleobase-containing compound biosynthetic process	205	30.0146	1.12338e-08	RPL4, RPL5, RPL30, RPL3, RPL32, RPL31, RPL34, HNRNPU, RPL9, RPL6, RPL7, UXT, RPS16, RPS19, RPL18A, RPL36, HABP4, RPL35, RPL38, RPL37, RPS11, CCNL1, PKNOX1, RPL39, RPS10, RPS13, RPS12, ZNF285, ZNF705E, RPL22, C8ORF4, PTOV1, SFRP1, ZSCAN21, RPL24, RPL27, RPL26, RPL29, TRIB1, RPL28, UBA52, TP53, ZNF274, MEAF6, FLII, TXN, PLAC8, HSPH1, ATP5E, PCBP1, GAR1, RBM10, FOXF2, MTERF3, FZD8, NMI, PA2G4, RPS26…	538	4357	16130	1.41065	3.5296e-05	1.17655e-06	1.15409e-06
GOTERM_BP_FAT	GO:0032774~RNA biosynthetic process	186	27.2328	1.74329e-08	RPL4, RPL5, RPL30, RPL3, RPL32, RPL31, RPL34, UBE2D2, PARK7, RPL10A, RPL9, RPL6, RPL7, UXT, RPS16, EFEMP1, RPS19, BMPER, RPL18A, ZNF329, RPL36, HABP4, PIM1, RPL35, RPL38, RPL37, MAF1, RPS11, CCNL1, PKNOX1, RPL39, RPS10, PTRF, RPS13, RPS12, RPS9, ZNF285, PCID2, RPS7, ZNF705E, RPS8, RPS5, LMO3, FST, RPL22, RPS6, C8ORF4, PTOV1, KCTD1, RPSA, STON1-GTF2A1L, FOXP1, EEF1A1, SFRP1, ZSCAN21, RPL24, RPL27,…	549	3905	16650	1.44455	9.38368e-05	1.30359e-06	1.27236e-06
GOTERM_BP_ALL	GO:0032774~RNA biosynthetic process	186	27.2328	2.54416e-08	RPL4, RPL5, RPL30, RPL3, RPL32, RPL31, RPL34, UBE2D2, PARK7, RPL10A, RPL9, RPL6, RPL7, UXT, RPS16, EFEMP1, RPS19, BMPER, RPL18A, ZNF329, RPL36, HABP4, PIM1, RPL35, RPL38, RPL37, MAF1, RPS11, CCNL1, PKNOX1, RPL39, RPS10, PTRF, RPS13, RPS12, RPS9, ZNF285, PCID2, RPS7, ZNF705E, RPS8, RPS5, LMO3, FST, RPL22, RPS6, C8ORF4, PTOV1, KCTD1, RPSA, STON1-GTF2A1L, FOXP1, EEF1A1, SFRP1, ZSCAN21, RPL24, RPL27,…	556	3905	16792	1.43853	0.000139003	1.49476e-06	1.44962e-06
GOTERM_BP_ALL	GO:1901362~organic cyclic compound biosynthetic process	209	30.6003	2.86784e-08	RPL4, RPL5, RPL30, RPL3, RPL32, RPL31, RPL34, HNRNPU, RPL9, RPL6, RPL7, UXT, RPS16, RPS19, RPL18A, RPL36, HABP4, RPL35, RPL38, RPL37, RPS11, CCNL1, PKNOX1, RPL39, RPS10, RPS13, RPS12, ZNF285, ZNF705E, RPL22, C8ORF4, PTOV1, SFRP1, ZSCAN21, RPL24, RPL27, RPL26, RPL29, TRIB1, RPL28, UBA52, TP53, ZNF274, MEAF6, FLII, TXN, PLAC8, CYP27B1, HSPH1, ATP5E, PCBP1, GAR1, RBM10, FOXF2, MTERF3, FZD8, NMI, PA2…	556	4535	16792	1.39186	0.000156687	1.66701e-06	1.61667e-06
GOTERM_BP_4	GO:1901362~organic cyclic compound biosynthetic process	209	30.6003	3.12003e-08	RPL4, RPL5, RPL30, RPL3, RPL32, RPL31, RPL34, HNRNPU, RPL9, RPL6, RPL7, UXT, RPS16, RPS19, RPL18A, RPL36, HABP4, RPL35, RPL38, RPL37, RPS11, CCNL1, PKNOX1, RPL39, RPS10, RPS13, RPS12, ZNF285, ZNF705E, RPL22, C8ORF4, PTOV1, SFRP1, ZSCAN21, RPL24, RPL27, RPL26, RPL29, TRIB1, RPL28, UBA52, TP53, ZNF274, MEAF6, FLII, TXN, PLAC8, CYP27B1, HSPH1, ATP5E, PCBP1, GAR1, RBM10, FOXF2, MTERF3, FZD8, NMI, PA2…	545	4535	16415	1.38808	6.86383e-05	1.76002e-06	1.71202e-06
GOTERM_BP_ALL	GO:0090304~nucleic acid metabolic process	231	33.8214	3.5497e-08	RPL4, RPL5, RPL30, RPL3, RPL32, RPL31, RPL34, HNRNPU, RPL9, RPL6, RPL7, UXT, RPS16, RPS19, RPL18A, RPL36, HABP4, RPL35, RPL38, RPL37, RPS11, CCNL1, PKNOX1, RPL39, RPS10, RPS13, RPS12, ZNF285, ZNF705E, RPL22, C8ORF4, PTOV1, RNASE4, SFRP1, PPA1, ZSCAN21, RPL24, RPL27, RPL26, RPL29, TRIB1, RPL28, UBA52, TP53, ZNF274, MEAF6, FLII, NOLC1, PDGFA, TXN, ZC3HAV1, PLAC8, RRP7A, HSPH1, PCBP1, GAR1, RBM10, F…	556	5158	16792	1.35257	0.000193937	2.04164e-06	1.97999e-06
GOTERM_BP_5	GO:0032774~RNA biosynthetic process	186	27.2328	3.73537e-08	RPL4, RPL5, RPL30, RPL3, RPL32, RPL31, RPL34, UBE2D2, PARK7, RPL10A, RPL9, RPL6, RPL7, UXT, RPS16, EFEMP1, RPS19, BMPER, RPL18A, ZNF329, RPL36, HABP4, PIM1, RPL35, RPL38, RPL37, MAF1, RPS11, CCNL1, PKNOX1, RPL39, RPS10, PTRF, RPS13, RPS12, RPS9, ZNF285, PCID2, RPS7, ZNF705E, RPS8, RPS5, LMO3, FST, RPL22, RPS6, C8ORF4, PTOV1, KCTD1, RPSA, STON1-GTF2A1L, FOXP1, EEF1A1, SFRP1, ZSCAN21, RPL24, RPL27,…	538	3905	16130	1.42805	0.000117358	3.78598e-06	3.71368e-06
GOTERM_BP_4	GO:0090304~nucleic acid metabolic process	231	33.8214	3.87532e-08	RPL4, RPL5, RPL30, RPL3, RPL32, RPL31, RPL34, HNRNPU, RPL9, RPL6, RPL7, UXT, RPS16, RPS19, RPL18A, RPL36, HABP4, RPL35, RPL38, RPL37, RPS11, CCNL1, PKNOX1, RPL39, RPS10, RPS13, RPS12, ZNF285, ZNF705E, RPL22, C8ORF4, PTOV1, RNASE4, SFRP1, PPA1, ZSCAN21, RPL24, RPL27, RPL26, RPL29, TRIB1, RPL28, UBA52, TP53, ZNF274, MEAF6, FLII, NOLC1, PDGFA, TXN, ZC3HAV1, PLAC8, RRP7A, HSPH1, PCBP1, GAR1, RBM10, F…	545	5158	16415	1.34889	8.52535e-05	2.08009e-06	2.02336e-06
GOTERM_BP_5	GO:0090304~nucleic acid metabolic process	231	33.8214	5.29246e-08	RPL4, RPL5, RPL30, RPL3, RPL32, RPL31, RPL34, HNRNPU, RPL9, RPL6, RPL7, UXT, RPS16, RPS19, RPL18A, RPL36, HABP4, RPL35, RPL38, RPL37, RPS11, CCNL1, PKNOX1, RPL39, RPS10, RPS13, RPS12, ZNF285, ZNF705E, RPL22, C8ORF4, PTOV1, RNASE4, SFRP1, PPA1, ZSCAN21, RPL24, RPL27, RPL26, RPL29, TRIB1, RPL28, UBA52, TP53, ZNF274, MEAF6, FLII, NOLC1, PDGFA, TXN, ZC3HAV1, PLAC8, RRP7A, HSPH1, PCBP1, GAR1, RBM10, F…	538	5158	16130	1.34271	0.000166275	5.03907e-06	4.94284e-06
GOTERM_BP_ALL	GO:0044260~cellular macromolecule metabolic process	337	49.3411	2.20707e-07	RPL4, RPL5, RPL30, RPL3, RPL32, SERPINE2, RPL31, RPL34, HNRNPU, RPL9, RPL6, RPL7, UXT, PCMT1, RASSF1, RPS16, RPS19, RPL18A, RPL36AL, CHORDC1, RPL36, HABP4, RPL35, RPL38, RPL37, RPS11, CCNL1, PKNOX1, RPL39, RPS10, RPS13, RPS12, ZNF285, ZNF705E, RPL22, C8ORF4, PTOV1, RNASE4, GTPBP2, SFRP1, PPA1, PAPPA, ZSCAN21, PSME1, RPL24, PSME2, RPL27, RPL26, TTLL12, RPL29, TRIB1, RPL28, UBA52, TP53, ZNF274, MEA…	556	8387	16792	1.21353	0.00120522	1.24324e-05	1.2057e-05
GOTERM_BP_4	GO:0044260~cellular macromolecule metabolic process	337	49.3411	2.26612e-07	RPL4, RPL5, RPL30, RPL3, RPL32, SERPINE2, RPL31, RPL34, HNRNPU, RPL9, RPL6, RPL7, UXT, PCMT1, RASSF1, RPS16, RPS19, RPL18A, RPL36AL, CHORDC1, RPL36, HABP4, RPL35, RPL38, RPL37, RPS11, CCNL1, PKNOX1, RPL39, RPS10, RPS13, RPS12, ZNF285, ZNF705E, RPL22, C8ORF4, PTOV1, RNASE4, GTPBP2, SFRP1, PPA1, PAPPA, ZSCAN21, PSME1, RPL24, PSME2, RPL27, RPL26, TTLL12, RPL29, TRIB1, RPL28, UBA52, TP53, ZNF274, MEA…	545	8387	16415	1.21023	0.000498423	1.18702e-05	1.15464e-05
GOTERM_BP_3	GO:0044260~cellular macromolecule metabolic process	337	49.3411	2.70341e-07	RPL4, RPL5, RPL30, RPL3, RPL32, SERPINE2, RPL31, RPL34, HNRNPU, RPL9, RPL6, RPL7, UXT, PCMT1, RASSF1, RPS16, RPS19, RPL18A, RPL36AL, CHORDC1, RPL36, HABP4, RPL35, RPL38, RPL37, RPS11, CCNL1, PKNOX1, RPL39, RPS10, RPS13, RPS12, ZNF285, ZNF705E, RPL22, C8ORF4, PTOV1, RNASE4, GTPBP2, SFRP1, PPA1, PAPPA, ZSCAN21, PSME1, RPL24, PSME2, RPL27, RPL26, TTLL12, RPL29, TRIB1, RPL28, UBA52, TP53, ZNF274, MEA…	553	8387	16663	1.21074	0.000260845	1.13426e-05	1.07431e-05
GOTERM_BP_ALL	GO:0006139~nucleobase-containing compound metabolic process	244	35.7247	2.58369e-06	RPL4, RPL5, RPL30, RPL3, RPL32, RPL31, RPL34, HNRNPU, RPL9, NUDT3, RPL6, RPL7, UXT, RPS16, RPS19, RPL18A, RPL36, HABP4, RPL35, RPL38, RPL37, RPS11, CCNL1, PKNOX1, RPL39, RPS10, RPS13, RPS12, ZNF285, ZNF705E, RPL22, C8ORF4, PTOV1, TALDO1, RNASE4, SFRP1, PPA1, ZSCAN21, RPL24, RPL27, RPL26, RPL29, TRIB1, RPL28, UBA52, TP53, ZNF274, MEAF6, FLII, NOLC1, PDGFA, TXN, ZC3HAV1, PLAC8, RRP7A, HSPH1, ATP5E,…	556	5794	16792	1.27186	0.0140181	0.000133182	0.00012916
GOTERM_BP_4	GO:0006139~nucleobase-containing compound metabolic process	244	35.7247	2.84136e-06	RPL4, RPL5, RPL30, RPL3, RPL32, RPL31, RPL34, HNRNPU, RPL9, NUDT3, RPL6, RPL7, UXT, RPS16, RPS19, RPL18A, RPL36, HABP4, RPL35, RPL38, RPL37, RPS11, CCNL1, PKNOX1, RPL39, RPS10, RPS13, RPS12, ZNF285, ZNF705E, RPL22, C8ORF4, PTOV1, TALDO1, RNASE4, SFRP1, PPA1, ZSCAN21, RPL24, RPL27, RPL26, RPL29, TRIB1, RPL28, UBA52, TP53, ZNF274, MEAF6, FLII, NOLC1, PDGFA, TXN, ZC3HAV1, PLAC8, RRP7A, HSPH1, ATP5E,…	545	5794	16415	1.2684	0.00623151	0.000135891	0.000132185
GOTERM_BP_3	GO:0006139~nucleobase-containing compound metabolic process	244	35.7247	3.0235e-06	RPL4, RPL5, RPL30, RPL3, RPL32, RPL31, RPL34, HNRNPU, RPL9, NUDT3, RPL6, RPL7, UXT, RPS16, RPS19, RPL18A, RPL36, HABP4, RPL35, RPL38, RPL37, RPS11, CCNL1, PKNOX1, RPL39, RPS10, RPS13, RPS12, ZNF285, ZNF705E, RPL22, C8ORF4, PTOV1, TALDO1, RNASE4, SFRP1, PPA1, ZSCAN21, RPL24, RPL27, RPL26, RPL29, TRIB1, RPL28, UBA52, TP53, ZNF274, MEAF6, FLII, NOLC1, PDGFA, TXN, ZC3HAV1, PLAC8, RRP7A, HSPH1, ATP5E,…	553	5794	16663	1.26894	0.00291343	0.000112218	0.000106288
GOTERM_BP_ALL	GO:0044237~cellular metabolic process	388	56.8082	4.78874e-06	RPL4, RPL5, RPL30, RPL3, RPL32, SERPINE2, RPL31, RPL34, HNRNPU, RPL9, RPL6, RPL7, PCMT1, RPL36, RPL35, RPL38, RPL37, PKNOX1, RPL39, ZNF285, ZNF705E, RPL22, RNASE4, GTPBP2, ETHE1, ZSCAN21, PSME1, RPL24, PSME2, RPL27, IDNK, RPL26, RPL29, RPL28, UBA52, ZNF274, MEAF6, AASDH, FLII, MRPL18, B3GLCT, NOLC1, PDGFA, MRPL17, ZC3HAV1, SDSL, ANAPC11, PLAC8, RRP7A, PRDX4, HSPH1, GAR1, SERPINH1, MTERF3, MRPL27,…	556	10202	16792	1.14861	0.0258264	0.00023787	0.000230687
GOTERM_BP_2	GO:0044237~cellular metabolic process	388	56.8082	5.90256e-06	RPL4, RPL5, RPL30, RPL3, RPL32, SERPINE2, RPL31, RPL34, HNRNPU, RPL9, RPL6, RPL7, PCMT1, RPL36, RPL35, RPL38, RPL37, PKNOX1, RPL39, ZNF285, ZNF705E, RPL22, RNASE4, GTPBP2, ETHE1, ZSCAN21, PSME1, RPL24, PSME2, RPL27, IDNK, RPL26, RPL29, RPL28, UBA52, ZNF274, MEAF6, AASDH, FLII, MRPL18, B3GLCT, NOLC1, PDGFA, MRPL17, ZC3HAV1, SDSL, ANAPC11, PLAC8, RRP7A, PRDX4, HSPH1, GAR1, SERPINH1, MTERF3, MRPL27,…	556	10202	16766	1.14684	0.00100294	7.1674e-05	5.43879e-05
GOTERM_BP_ALL	GO:0046483~heterocycle metabolic process	246	36.0176	6.72405e-06	RPL4, RPL5, RPL30, RPL3, RPL32, RPL31, RPL34, HNRNPU, RPL9, NUDT3, RPL6, RPL7, UXT, RPS16, RPS19, RPL18A, RPL36, HABP4, RPL35, RPL38, RPL37, RPS11, CCNL1, PKNOX1, RPL39, RPS10, RPS13, RPS12, ZNF285, ZNF705E, RPL22, C8ORF4, PTOV1, TALDO1, RNASE4, SFRP1, PPA1, ZSCAN21, RPL24, RPL27, RPL26, RPL29, TRIB1, RPL28, UBA52, TP53, ZNF274, MEAF6, FLII, NOLC1, PDGFA, TXN, ZC3HAV1, PLAC8, RRP7A, HSPH1, ATP5E,…	556	5919	16792	1.2552	0.0360736	0.000325135	0.000315316
GOTERM_BP_ALL	GO:0043170~macromolecule metabolic process	353	51.6837	7.02921e-06	RPL4, RPL5, RPL30, RPL3, RPL32, SERPINE2, RPL31, RPL34, HNRNPU, RPL9, RPL6, RPL7, UXT, PCMT1, RASSF1, RPS16, RPS19, CAPNS1, RPL18A, RPL36AL, CHORDC1, RPL36, HABP4, RPL35, RPL38, RPL37, RPS11, CCNL1, PKNOX1, RPL39, RPS10, RPS13, RPS12, ZNF285, ZNF705E, RPL22, KRT1, C8ORF4, PTOV1, ANK2, RNASE4, GTPBP2, SFRP1, PPA1, PAPPA, ZSCAN21, PSME1, RPL24, PSME2, RPL27, RPL26, TTLL12, RPL29, TRIB1, RPL28, UBA5…	556	9130	16792	1.1677	0.0376795	0.000336909	0.000326735
GOTERM_BP_3	GO:0046483~heterocycle metabolic process	246	36.0176	7.84424e-06	RPL4, RPL5, RPL30, RPL3, RPL32, RPL31, RPL34, HNRNPU, RPL9, NUDT3, RPL6, RPL7, UXT, RPS16, RPS19, RPL18A, RPL36, HABP4, RPL35, RPL38, RPL37, RPS11, CCNL1, PKNOX1, RPL39, RPS10, RPS13, RPS12, ZNF285, ZNF705E, RPL22, C8ORF4, PTOV1, TALDO1, RNASE4, SFRP1, PPA1, ZSCAN21, RPL24, RPL27, RPL26, RPL29, TRIB1, RPL28, UBA52, TP53, ZNF274, MEAF6, FLII, NOLC1, PDGFA, TXN, ZC3HAV1, PLAC8, RRP7A, HSPH1, ATP5E,…	553	5919	16663	1.25232	0.00754114	0.000261024	0.000247229
GOTERM_BP_3	GO:0043170~macromolecule metabolic process	353	51.6837	8.56635e-06	RPL4, RPL5, RPL30, RPL3, RPL32, SERPINE2, RPL31, RPL34, HNRNPU, RPL9, RPL6, RPL7, UXT, PCMT1, RASSF1, RPS16, RPS19, CAPNS1, RPL18A, RPL36AL, CHORDC1, RPL36, HABP4, RPL35, RPL38, RPL37, RPS11, CCNL1, PKNOX1, RPL39, RPS10, RPS13, RPS12, ZNF285, ZNF705E, RPL22, KRT1, C8ORF4, PTOV1, ANK2, RNASE4, GTPBP2, SFRP1, PPA1, PAPPA, ZSCAN21, PSME1, RPL24, PSME2, RPL27, RPL26, TTLL12, RPL29, TRIB1, RPL28, UBA5…	553	9130	16663	1.16502	0.00823249	0.000275551	0.000260988
GOTERM_BP_ALL	GO:0006725~cellular aromatic compound metabolic process	246	36.0176	1.25966e-05	RPL4, RPL5, RPL30, RPL3, RPL32, RPL31, RPL34, HNRNPU, RPL9, NUDT3, RPL6, RPL7, UXT, RPS16, RPS19, RPL18A, RPL36, HABP4, RPL35, RPL38, RPL37, RPS11, CCNL1, PKNOX1, RPL39, RPS10, RPS13, RPS12, ZNF285, ZNF705E, RPL22, C8ORF4, PTOV1, TALDO1, RNASE4, SFRP1, PPA1, ZSCAN21, RPL24, RPL27, RPL26, RPL29, TRIB1, RPL28, UBA52, TP53, ZNF274, MEAF6, FLII, NOLC1, PDGFA, TXN, ZC3HAV1, PLAC8, RRP7A, HSPH1, ATP5E,…	556	5965	16792	1.24552	0.066513	0.000578385	0.000560919
GOTERM_BP_ALL	GO:1901360~organic cyclic compound metabolic process	252	36.896	1.43371e-05	RPL4, RPL5, RPL30, RPL3, RPL32, RPL31, RPL34, HNRNPU, RPL9, NUDT3, RPL6, RPL7, UXT, RPS16, RPS19, RPL18A, RPL36, HABP4, RPL35, RPL38, RPL37, RPS11, CCNL1, PKNOX1, RPL39, RPS10, RPS13, RPS12, ZNF285, ZNF705E, RPL22, C8ORF4, PTOV1, TALDO1, RNASE4, SFRP1, PPA1, ZSCAN21, RPL24, RPL27, RPL26, RPL29, TRIB1, RPL28, UBA52, TP53, ZNF274, MEAF6, FLII, NOLC1, PDGFA, TXN, ZC3HAV1, PLAC8, RRP7A, CYP27B1, HSPH…	556	6149	16792	1.23772	0.0753484	0.000652814	0.000633101
GOTERM_BP_3	GO:0006725~cellular aromatic compound metabolic process	246	36.0176	1.46544e-05	RPL4, RPL5, RPL30, RPL3, RPL32, RPL31, RPL34, HNRNPU, RPL9, NUDT3, RPL6, RPL7, UXT, RPS16, RPS19, RPL18A, RPL36, HABP4, RPL35, RPL38, RPL37, RPS11, CCNL1, PKNOX1, RPL39, RPS10, RPS13, RPS12, ZNF285, ZNF705E, RPL22, C8ORF4, PTOV1, TALDO1, RNASE4, SFRP1, PPA1, ZSCAN21, RPL24, RPL27, RPL26, RPL29, TRIB1, RPL28, UBA52, TP53, ZNF274, MEAF6, FLII, NOLC1, PDGFA, TXN, ZC3HAV1, PLAC8, RRP7A, HSPH1, ATP5E,…	553	5965	16663	1.24266	0.014042	0.000441921	0.000418565
GOTERM_BP_3	GO:1901360~organic cyclic compound metabolic process	252	36.896	1.67106e-05	RPL4, RPL5, RPL30, RPL3, RPL32, RPL31, RPL34, HNRNPU, RPL9, NUDT3, RPL6, RPL7, UXT, RPS16, RPS19, RPL18A, RPL36, HABP4, RPL35, RPL38, RPL37, RPS11, CCNL1, PKNOX1, RPL39, RPS10, RPS13, RPS12, ZNF285, ZNF705E, RPL22, C8ORF4, PTOV1, TALDO1, RNASE4, SFRP1, PPA1, ZSCAN21, RPL24, RPL27, RPL26, RPL29, TRIB1, RPL28, UBA52, TP53, ZNF274, MEAF6, FLII, NOLC1, PDGFA, TXN, ZC3HAV1, PLAC8, RRP7A, CYP27B1, HSPH…	553	6149	16663	1.23488	0.0159966	0.000488659	0.000462834
GOTERM_BP_1	GO:0008152~metabolic process	409	59.8829	5.97007e-05	RPL4, RPL5, RPL30, RPL3, RPL32, SERPINE2, RPL31, RPL34, HNRNPU, RPL9, RPL6, RPL7, PCMT1, CAPNS1, RPL36, RPL35, RPL38, RPL37, PKNOX1, RPL39, ZNF285, ZNF705E, RPL22, RNASE4, GTPBP2, ETHE1, ZSCAN21, PSME1, RPL24, PSME2, RPL27, IDNK, RPL26, RPL29, RPL28, UBA52, ZNF274, MEAF6, AASDH, FLII, MRPL18, B3GLCT, NOLC1, PDGFA, MRPL17, ZC3HAV1, SDSL, ANAPC11, PLAC8, RRP7A, ADAMTS15, PRDX4, HSPH1, C7, GAR1, SER…	556	11075	16792	1.11534	0.00149145	0.000346189	0.000302915
GOTERM_BP_ALL	GO:0008152~metabolic process	409	59.8829	5.97007e-05	RPL4, RPL5, RPL30, RPL3, RPL32, SERPINE2, RPL31, RPL34, HNRNPU, RPL9, RPL6, RPL7, PCMT1, CAPNS1, RPL36, RPL35, RPL38, RPL37, PKNOX1, RPL39, ZNF285, ZNF705E, RPL22, RNASE4, GTPBP2, ETHE1, ZSCAN21, PSME1, RPL24, PSME2, RPL27, IDNK, RPL26, RPL29, RPL28, UBA52, ZNF274, MEAF6, AASDH, FLII, MRPL18, B3GLCT, NOLC1, PDGFA, MRPL17, ZC3HAV1, SDSL, ANAPC11, PLAC8, RRP7A, ADAMTS15, PRDX4, HSPH1, C7, GAR1, SER…	556	11075	16792	1.11534	0.278349	0.00260964	0.00253083
GOTERM_BP_ALL	GO:0071704~organic substance metabolic process	391	57.2474	0.00059779	RPL4, RPL5, RPL30, RPL3, RPL32, SERPINE2, RPL31, RPL34, HNRNPU, RPL9, RPL6, RPL7, PCMT1, CAPNS1, RPL36, RPL35, RPL38, RPL37, PKNOX1, RPL39, ZNF285, ZNF705E, RPL22, RNASE4, GTPBP2, ETHE1, ZSCAN21, PSME1, RPL24, PSME2, RPL27, IDNK, RPL26, RPL29, RPL28, UBA52, ZNF274, MEAF6, AASDH, FLII, MRPL18, B3GLCT, NOLC1, PDGFA, MRPL17, ZC3HAV1, SDSL, ANAPC11, PLAC8, RRP7A, ADAMTS15, PRDX4, HSPH1, C7, GAR1, SER…	556	10707	16792	1.1029	0.961891	0.0210731	0.0204367
GOTERM_BP_ALL	GO:0044238~primary metabolic process	376	55.0512	0.000652673	RPL4, RPL5, RPL30, RPL3, RPL32, SERPINE2, RPL31, RPL34, HNRNPU, RPL9, NUDT3, RPL6, RPL7, UXT, PCMT1, RASSF1, RPS16, RPS19, CAPNS1, RPL18A, RPL36AL, CHORDC1, RPL36, HABP4, RPL35, RPL38, RPL37, RPS11, CCNL1, PKNOX1, RPL39, RPS10, RPS13, RPS12, ZNF285, ZNF705E, RPL22, KRT1, C8ORF4, PTOV1, TALDO1, RNASE4, GTPBP2, SFRP1, PPA1, PAPPA, ZSCAN21, PSME1, RPL24, PSME2, RPL27, IDNK, RPL26, TTLL12, RPL29, HRA…	556	10243	16792	1.10863	0.97177	0.0227147	0.0220287
GOTERM_BP_2	GO:0071704~organic substance metabolic process	391	57.2474	0.000707805	RPL4, RPL5, RPL30, RPL3, RPL32, SERPINE2, RPL31, RPL34, HNRNPU, RPL9, RPL6, RPL7, PCMT1, CAPNS1, RPL36, RPL35, RPL38, RPL37, PKNOX1, RPL39, ZNF285, ZNF705E, RPL22, RNASE4, GTPBP2, ETHE1, ZSCAN21, PSME1, RPL24, PSME2, RPL27, IDNK, RPL26, RPL29, RPL28, UBA52, ZNF274, MEAF6, AASDH, FLII, MRPL18, B3GLCT, NOLC1, PDGFA, MRPL17, ZC3HAV1, SDSL, ANAPC11, PLAC8, RRP7A, ADAMTS15, PRDX4, HSPH1, C7, GAR1, SER…	556	10707	16766	1.10119	0.113407	0.0052316	0.00396986
GOTERM_BP_2	GO:0044238~primary metabolic process	376	55.0512	0.000764931	RPL4, RPL5, RPL30, RPL3, RPL32, SERPINE2, RPL31, RPL34, HNRNPU, RPL9, NUDT3, RPL6, RPL7, UXT, PCMT1, RASSF1, RPS16, RPS19, CAPNS1, RPL18A, RPL36AL, CHORDC1, RPL36, HABP4, RPL35, RPL38, RPL37, RPS11, CCNL1, PKNOX1, RPL39, RPS10, RPS13, RPS12, ZNF285, ZNF705E, RPL22, KRT1, C8ORF4, PTOV1, TALDO1, RNASE4, GTPBP2, SFRP1, PPA1, PAPPA, ZSCAN21, PSME1, RPL24, PSME2, RPL27, IDNK, RPL26, TTLL12, RPL29, HRA…	556	10243	16766	1.10692	0.121982	0.00541826	0.0041115
GOTERM_BP_FAT	GO:0032268~regulation of cellular protein metabolic process	105	15.3734	0.000787955	SERPINE2, CSF1, PARK7, RASSF1, BMPER, CHORDC1, PIM1, RPL38, CCNL1, RPS9, PCID2, IGFBP4, RPS5, LMO3, SFRP1, PSME1, PSME2, TRIB1, UBA52, TP53, ZNF274, PDGFA, HTRA2, TNFRSF11B, TXN, HSP90B1, ANAPC11, ZFP36L1, FXR2, HSPH1, RRAS, SERPINH1, CHTOP, TNFSF14, HSPA5, FZD8, INHBB, NMI, PA2G4, NFKB1, EIF1, MAP3K10, HAMP, HSP90AB1, RPLP1, ILK, NENF, YBX3, CX3CL1, RPS4X, MYDGF, NUP62, SUMO2, PEA15, ENSA, FLOT1…	549	2346	16650	1.35739	0.985639	0.0342125	0.0333928
GOTERM_BP_ALL	GO:0032268~regulation of cellular protein metabolic process	105	15.3734	0.000911961	SERPINE2, CSF1, PARK7, RASSF1, BMPER, CHORDC1, PIM1, RPL38, CCNL1, RPS9, PCID2, IGFBP4, RPS5, LMO3, SFRP1, PSME1, PSME2, TRIB1, UBA52, TP53, ZNF274, PDGFA, HTRA2, TNFRSF11B, TXN, HSP90B1, ANAPC11, ZFP36L1, FXR2, HSPH1, RRAS, SERPINH1, CHTOP, TNFSF14, HSPA5, FZD8, INHBB, NMI, PA2G4, NFKB1, EIF1, MAP3K10, HAMP, HSP90AB1, RPLP1, ILK, NENF, YBX3, CX3CL1, RPS4X, MYDGF, NUP62, SUMO2, PEA15, ENSA, FLOT1…	556	2346	16792	1.35173	0.993162	0.0305703	0.0296471
GOTERM_BP_4	GO:0032268~regulation of cellular protein metabolic process	105	15.3734	0.000975381	SERPINE2, CSF1, PARK7, RASSF1, BMPER, CHORDC1, PIM1, RPL38, CCNL1, RPS9, PCID2, IGFBP4, RPS5, LMO3, SFRP1, PSME1, PSME2, TRIB1, UBA52, TP53, ZNF274, PDGFA, HTRA2, TNFRSF11B, TXN, HSP90B1, ANAPC11, ZFP36L1, FXR2, HSPH1, RRAS, SERPINH1, CHTOP, TNFSF14, HSPA5, FZD8, INHBB, NMI, PA2G4, NFKB1, EIF1, MAP3K10, HAMP, HSP90AB1, RPLP1, ILK, NENF, YBX3, CX3CL1, RPS4X, MYDGF, NUP62, SUMO2, PEA15, ENSA, FLOT1…	545	2346	16415	1.34805	0.883152	0.0340609	0.033132
GOTERM_BP_5	GO:0032268~regulation of cellular protein metabolic process	105	15.3734	0.0010985	SERPINE2, CSF1, PARK7, RASSF1, BMPER, CHORDC1, PIM1, RPL38, CCNL1, RPS9, PCID2, IGFBP4, RPS5, LMO3, SFRP1, PSME1, PSME2, TRIB1, UBA52, TP53, ZNF274, PDGFA, HTRA2, TNFRSF11B, TXN, HSP90B1, ANAPC11, ZFP36L1, FXR2, HSPH1, RRAS, SERPINH1, CHTOP, TNFSF14, HSPA5, FZD8, INHBB, NMI, PA2G4, NFKB1, EIF1, MAP3K10, HAMP, HSP90AB1, RPLP1, ILK, NENF, YBX3, CX3CL1, RPS4X, MYDGF, NUP62, SUMO2, PEA15, ENSA, FLOT1…	538	2346	16130	1.34188	0.968362	0.0547856	0.0537394
GOTERM_BP_FAT	GO:0009893~positive regulation of metabolic process	126	18.448	0.00414592	CSF1, HNRNPU, PARK7, RASSF1, RPS19, BMPER, PIM1, CCNL1, PKNOX1, RPS9, PCID2, IGFBP4, ANK2, FOXP1, CTDNEP1, SFRP1, ZSCAN21, PSME1, PSME2, TRIB1, UBA52, TP53, PDGFA, HTRA2, TNFRSF11B, ADRB1, TXN, ZC3HAV1, ANAPC11, ZFP36L1, PLAC8, CYP27B1, HSPH1, PCBP1, NDN, CAMTA1, CHTOP, HSPA5, FOXF2, FZD8, INHBB, NMI, NFKB1, NACA, ID2, MAFF, GNAS, MAP3K10, HOXD9, HAMP, HOXD8, HSP90AB1, RPLP1, TGFB1I1, FHL2, ILK, …	549	3052	16650	1.25207	1	0.133662	0.13046
GOTERM_BP_FAT	GO:0031325~positive regulation of cellular metabolic process	118	17.2767	0.00478926	CSF1, PARK7, RASSF1, BMPER, PIM1, CCNL1, PKNOX1, RPS9, PCID2, IGFBP4, FOXP1, CTDNEP1, SFRP1, ZSCAN21, PSME1, PSME2, TRIB1, UBA52, TP53, PDGFA, HTRA2, TNFRSF11B, ADRB1, TXN, ZC3HAV1, ANAPC11, ZFP36L1, PLAC8, HSPH1, PCBP1, NDN, CAMTA1, CHTOP, HSPA5, FOXF2, FZD8, INHBB, NMI, NFKB1, NACA, ID2, MAFF, GNAS, MAP3K10, HOXD9, HAMP, HOXD8, HSP90AB1, RPLP1, TGFB1I1, FHL2, ILK, YBX1, NENF, PRPF19, YBX3, CX3C…	549	2839	16650	1.26055	1	0.149915	0.146323
GOTERM_BP_ALL	GO:0009893~positive regulation of metabolic process	126	18.448	0.0048924	CSF1, HNRNPU, PARK7, RASSF1, RPS19, BMPER, PIM1, CCNL1, PKNOX1, RPS9, PCID2, IGFBP4, ANK2, FOXP1, CTDNEP1, SFRP1, ZSCAN21, PSME1, PSME2, TRIB1, UBA52, TP53, PDGFA, HTRA2, TNFRSF11B, ADRB1, TXN, ZC3HAV1, ANAPC11, ZFP36L1, PLAC8, CYP27B1, HSPH1, PCBP1, NDN, CAMTA1, CHTOP, HSPA5, FOXF2, FZD8, INHBB, NMI, NFKB1, NACA, ID2, MAFF, GNAS, MAP3K10, HOXD9, HAMP, HOXD8, HSP90AB1, RPLP1, TGFB1I1, FHL2, ILK, …	556	3052	16792	1.24685	1	0.128739	0.124852
GOTERM_BP_FAT	GO:0051246~regulation of protein metabolic process	106	15.5198	0.00500594	SERPINE2, CSF1, PARK7, RASSF1, BMPER, CHORDC1, PIM1, RPL38, CCNL1, RPS9, PCID2, IGFBP4, RPS5, LMO3, SFRP1, PSME1, PSME2, TRIB1, UBA52, TP53, ZNF274, PDGFA, HTRA2, TNFRSF11B, TXN, HSP90B1, ANAPC11, ZFP36L1, FXR2, HSPH1, RRAS, C7, SERPINH1, CHTOP, TNFSF14, HSPA5, FZD8, INHBB, NMI, PA2G4, NFKB1, EIF1, MAP3K10, HAMP, HSP90AB1, RPLP1, ILK, NENF, YBX3, CX3CL1, RPS4X, MYDGF, NUP62, SUMO2, PEA15, ENSA, F…	549	2512	16650	1.27976	1	0.155792	0.152059
GOTERM_BP_2	GO:0009893~positive regulation of metabolic process	126	18.448	0.00510201	CSF1, HNRNPU, PARK7, RASSF1, RPS19, BMPER, PIM1, CCNL1, PKNOX1, RPS9, PCID2, IGFBP4, ANK2, FOXP1, CTDNEP1, SFRP1, ZSCAN21, PSME1, PSME2, TRIB1, UBA52, TP53, PDGFA, HTRA2, TNFRSF11B, ADRB1, TXN, ZC3HAV1, ANAPC11, ZFP36L1, PLAC8, CYP27B1, HSPH1, PCBP1, NDN, CAMTA1, CHTOP, HSPA5, FOXF2, FZD8, INHBB, NMI, NFKB1, NACA, ID2, MAFF, GNAS, MAP3K10, HOXD9, HAMP, HOXD8, HSP90AB1, RPLP1, TGFB1I1, FHL2, ILK, …	556	3052	16766	1.24492	0.580865	0.0309765	0.0235057
GOTERM_BP_3	GO:0009893~positive regulation of metabolic process	126	18.448	0.00511798	CSF1, HNRNPU, PARK7, RASSF1, RPS19, BMPER, PIM1, CCNL1, PKNOX1, RPS9, PCID2, IGFBP4, ANK2, FOXP1, CTDNEP1, SFRP1, ZSCAN21, PSME1, PSME2, TRIB1, UBA52, TP53, PDGFA, HTRA2, TNFRSF11B, ADRB1, TXN, ZC3HAV1, ANAPC11, ZFP36L1, PLAC8, CYP27B1, HSPH1, PCBP1, NDN, CAMTA1, CHTOP, HSPA5, FOXF2, FZD8, INHBB, NMI, NFKB1, NACA, ID2, MAFF, GNAS, MAP3K10, HOXD9, HAMP, HOXD8, HSP90AB1, RPLP1, TGFB1I1, FHL2, ILK, …	553	3052	16663	1.24398	0.992927	0.0866464	0.0820672
GOTERM_BP_ALL	GO:0031325~positive regulation of cellular metabolic process	118	17.2767	0.00539245	CSF1, PARK7, RASSF1, BMPER, PIM1, CCNL1, PKNOX1, RPS9, PCID2, IGFBP4, FOXP1, CTDNEP1, SFRP1, ZSCAN21, PSME1, PSME2, TRIB1, UBA52, TP53, PDGFA, HTRA2, TNFRSF11B, ADRB1, TXN, ZC3HAV1, ANAPC11, ZFP36L1, PLAC8, HSPH1, PCBP1, NDN, CAMTA1, CHTOP, HSPA5, FOXF2, FZD8, INHBB, NMI, NFKB1, NACA, ID2, MAFF, GNAS, MAP3K10, HOXD9, HAMP, HOXD8, HSP90AB1, RPLP1, TGFB1I1, FHL2, ILK, YBX1, NENF, PRPF19, YBX3, CX3C…	556	2839	16792	1.25529	1	0.140978	0.13672
GOTERM_BP_3	GO:0031325~positive regulation of cellular metabolic process	118	17.2767	0.00557991	CSF1, PARK7, RASSF1, BMPER, PIM1, CCNL1, PKNOX1, RPS9, PCID2, IGFBP4, FOXP1, CTDNEP1, SFRP1, ZSCAN21, PSME1, PSME2, TRIB1, UBA52, TP53, PDGFA, HTRA2, TNFRSF11B, ADRB1, TXN, ZC3HAV1, ANAPC11, ZFP36L1, PLAC8, HSPH1, PCBP1, NDN, CAMTA1, CHTOP, HSPA5, FOXF2, FZD8, INHBB, NMI, NFKB1, NACA, ID2, MAFF, GNAS, MAP3K10, HOXD9, HAMP, HOXD8, HSP90AB1, RPLP1, TGFB1I1, FHL2, ILK, YBX1, NENF, PRPF19, YBX3, CX3C…	553	2839	16663	1.2524	0.995482	0.0928381	0.0879316
GOTERM_BP_ALL	GO:0051246~regulation of protein metabolic process	106	15.5198	0.00565064	SERPINE2, CSF1, PARK7, RASSF1, BMPER, CHORDC1, PIM1, RPL38, CCNL1, RPS9, PCID2, IGFBP4, RPS5, LMO3, SFRP1, PSME1, PSME2, TRIB1, UBA52, TP53, ZNF274, PDGFA, HTRA2, TNFRSF11B, TXN, HSP90B1, ANAPC11, ZFP36L1, FXR2, HSPH1, RRAS, C7, SERPINH1, CHTOP, TNFSF14, HSPA5, FZD8, INHBB, NMI, PA2G4, NFKB1, EIF1, MAP3K10, HAMP, HSP90AB1, RPLP1, ILK, NENF, YBX3, CX3CL1, RPS4X, MYDGF, NUP62, SUMO2, PEA15, ENSA, F…	556	2512	16792	1.27442	1	0.146328	0.141909
GOTERM_BP_4	GO:0031325~positive regulation of cellular metabolic process	118	17.2767	0.00569609	CSF1, PARK7, RASSF1, BMPER, PIM1, CCNL1, PKNOX1, RPS9, PCID2, IGFBP4, FOXP1, CTDNEP1, SFRP1, ZSCAN21, PSME1, PSME2, TRIB1, UBA52, TP53, PDGFA, HTRA2, TNFRSF11B, ADRB1, TXN, ZC3HAV1, ANAPC11, ZFP36L1, PLAC8, HSPH1, PCBP1, NDN, CAMTA1, CHTOP, HSPA5, FOXF2, FZD8, INHBB, NMI, NFKB1, NACA, ID2, MAFF, GNAS, MAP3K10, HOXD9, HAMP, HOXD8, HSP90AB1, RPLP1, TGFB1I1, FHL2, ILK, YBX1, NENF, PRPF19, YBX3, CX3C…	545	2839	16415	1.25188	0.999997	0.160659	0.156277
GOTERM_BP_4	GO:0051246~regulation of protein metabolic process	106	15.5198	0.00594302	SERPINE2, CSF1, PARK7, RASSF1, BMPER, CHORDC1, PIM1, RPL38, CCNL1, RPS9, PCID2, IGFBP4, RPS5, LMO3, SFRP1, PSME1, PSME2, TRIB1, UBA52, TP53, ZNF274, PDGFA, HTRA2, TNFRSF11B, TXN, HSP90B1, ANAPC11, ZFP36L1, FXR2, HSPH1, RRAS, C7, SERPINH1, CHTOP, TNFSF14, HSPA5, FZD8, INHBB, NMI, PA2G4, NFKB1, EIF1, MAP3K10, HAMP, HSP90AB1, RPLP1, ILK, NENF, YBX3, CX3CL1, RPS4X, MYDGF, NUP62, SUMO2, PEA15, ENSA, F…	545	2512	16415	1.27096	0.999998	0.163433	0.158976
GOTERM_BP_5	GO:0051246~regulation of protein metabolic process	106	15.5198	0.00689253	SERPINE2, CSF1, PARK7, RASSF1, BMPER, CHORDC1, PIM1, RPL38, CCNL1, RPS9, PCID2, IGFBP4, RPS5, LMO3, SFRP1, PSME1, PSME2, TRIB1, UBA52, TP53, ZNF274, PDGFA, HTRA2, TNFRSF11B, TXN, HSP90B1, ANAPC11, ZFP36L1, FXR2, HSPH1, RRAS, C7, SERPINH1, CHTOP, TNFSF14, HSPA5, FZD8, INHBB, NMI, PA2G4, NFKB1, EIF1, MAP3K10, HAMP, HSP90AB1, RPLP1, ILK, NENF, YBX3, CX3CL1, RPS4X, MYDGF, NUP62, SUMO2, PEA15, ENSA, F…	538	2512	16130	1.26514	1	0.235395	0.2309
GOTERM_BP_FAT	GO:0010604~positive regulation of macromolecule metabolic process	114	16.6911	0.0182236	CSF1, HNRNPU, PARK7, RASSF1, BMPER, PIM1, CCNL1, PKNOX1, RPS9, PCID2, IGFBP4, ANK2, FOXP1, SFRP1, ZSCAN21, PSME1, PSME2, TRIB1, UBA52, TP53, PDGFA, HTRA2, TNFRSF11B, TXN, ZC3HAV1, ANAPC11, ZFP36L1, PLAC8, HSPH1, PCBP1, NDN, CAMTA1, CHTOP, HSPA5, FOXF2, FZD8, INHBB, NMI, NFKB1, NACA, ID2, MAFF, MAP3K10, HOXD9, HAMP, HOXD8, HSP90AB1, RPLP1, TGFB1I1, FHL2, ILK, YBX1, NENF, PRPF19, YBX3, CX3CL1, RPS4…	549	2856	16650	1.21057	1	0.378825	0.369749
GOTERM_BP_ALL	GO:0010604~positive regulation of macromolecule metabolic process	114	16.6911	0.0204003	CSF1, HNRNPU, PARK7, RASSF1, BMPER, PIM1, CCNL1, PKNOX1, RPS9, PCID2, IGFBP4, ANK2, FOXP1, SFRP1, ZSCAN21, PSME1, PSME2, TRIB1, UBA52, TP53, PDGFA, HTRA2, TNFRSF11B, TXN, ZC3HAV1, ANAPC11, ZFP36L1, PLAC8, HSPH1, PCBP1, NDN, CAMTA1, CHTOP, HSPA5, FOXF2, FZD8, INHBB, NMI, NFKB1, NACA, ID2, MAFF, MAP3K10, HOXD9, HAMP, HOXD8, HSP90AB1, RPLP1, TGFB1I1, FHL2, ILK, YBX1, NENF, PRPF19, YBX3, CX3CL1, RPS4…	556	2856	16792	1.20552	1	0.361399	0.350486
GOTERM_BP_4	GO:0010604~positive regulation of macromolecule metabolic process	114	16.6911	0.0218386	CSF1, HNRNPU, PARK7, RASSF1, BMPER, PIM1, CCNL1, PKNOX1, RPS9, PCID2, IGFBP4, ANK2, FOXP1, SFRP1, ZSCAN21, PSME1, PSME2, TRIB1, UBA52, TP53, PDGFA, HTRA2, TNFRSF11B, TXN, ZC3HAV1, ANAPC11, ZFP36L1, PLAC8, HSPH1, PCBP1, NDN, CAMTA1, CHTOP, HSPA5, FOXF2, FZD8, INHBB, NMI, NFKB1, NACA, ID2, MAFF, MAP3K10, HOXD9, HAMP, HOXD8, HSP90AB1, RPLP1, TGFB1I1, FHL2, ILK, YBX1, NENF, PRPF19, YBX3, CX3CL1, RPS4…	545	2856	16415	1.20224	1	0.397066	0.386237
GOTERM_BP_3	GO:0010604~positive regulation of macromolecule metabolic process	114	16.6911	0.0220363	CSF1, HNRNPU, PARK7, RASSF1, BMPER, PIM1, CCNL1, PKNOX1, RPS9, PCID2, IGFBP4, ANK2, FOXP1, SFRP1, ZSCAN21, PSME1, PSME2, TRIB1, UBA52, TP53, PDGFA, HTRA2, TNFRSF11B, TXN, ZC3HAV1, ANAPC11, ZFP36L1, PLAC8, HSPH1, PCBP1, NDN, CAMTA1, CHTOP, HSPA5, FOXF2, FZD8, INHBB, NMI, NFKB1, NACA, ID2, MAFF, MAP3K10, HOXD9, HAMP, HOXD8, HSP90AB1, RPLP1, TGFB1I1, FHL2, ILK, YBX1, NENF, PRPF19, YBX3, CX3CL1, RPS4…	553	2856	16663	1.20275	1	0.269177	0.254951
GOTERM_BP_5	GO:0010604~positive regulation of macromolecule metabolic process	114	16.6911	0.0239443	CSF1, HNRNPU, PARK7, RASSF1, BMPER, PIM1, CCNL1, PKNOX1, RPS9, PCID2, IGFBP4, ANK2, FOXP1, SFRP1, ZSCAN21, PSME1, PSME2, TRIB1, UBA52, TP53, PDGFA, HTRA2, TNFRSF11B, TXN, ZC3HAV1, ANAPC11, ZFP36L1, PLAC8, HSPH1, PCBP1, NDN, CAMTA1, CHTOP, HSPA5, FOXF2, FZD8, INHBB, NMI, NFKB1, NACA, ID2, MAFF, MAP3K10, HOXD9, HAMP, HOXD8, HSP90AB1, RPLP1, TGFB1I1, FHL2, ILK, YBX1, NENF, PRPF19, YBX3, CX3CL1, RPS4…	538	2856	16130	1.19674	1	0.522451	0.512475
GOTERM_BP_1	GO:0009987~cellular process	527	77.1596	0.0267509	RPL4, RPL5, RPL30, TES, RPL3, RPL32, SERPINE2, RPL31, RPL34, HNRNPU, SLC4A2, RPL9, RPL6, RPL7, PCMT1, CAPNS1, RPL36, RPL35, RPL38, RPL37, GNAT1, PKNOX1, RPL39, IER2, GABARAPL1, ZNF285, UNC5B, ZNF705E, RPL22, RNASE4, GTPBP2, ETHE1, ZSCAN21, PSME1, RPL24, PSME2, RPL27, IDNK, RPL26, RPL29, RPL28, UBA52, ZNF274, MEAF6, AASDH, FLII, MRPL18, B3GLCT, NOLC1, PDGFA, MRPL17, ZC3HAV1, SDSL, ANAPC11, PLAC8, …	556	15558	16792	1.02302	0.492308	0.107003	0.093628
GOTERM_BP_ALL	GO:0009987~cellular process	527	77.1596	0.0267509	RPL4, RPL5, RPL30, TES, RPL3, RPL32, SERPINE2, RPL31, RPL34, HNRNPU, SLC4A2, RPL9, RPL6, RPL7, PCMT1, CAPNS1, RPL36, RPL35, RPL38, RPL37, GNAT1, PKNOX1, RPL39, IER2, GABARAPL1, ZNF285, UNC5B, ZNF705E, RPL22, RNASE4, GTPBP2, ETHE1, ZSCAN21, PSME1, RPL24, PSME2, RPL27, IDNK, RPL26, RPL29, RPL28, UBA52, ZNF274, MEAF6, AASDH, FLII, MRPL18, B3GLCT, NOLC1, PDGFA, MRPL17, ZC3HAV1, SDSL, ANAPC11, PLAC8, …	556	15558	16792	1.02302	1	0.411159	0.398743
GOTERM_BP_FAT	GO:0051173~positive regulation of nitrogen compound metabolic process	73	10.6881	0.0326844	HSP90AB1, TGFB1I1, FHL2, ILK, YBX1, PARK7, PRPF19, YBX3, RPS4X, MYDGF, SIX2, NUP62, SUMO2, CCNL1, PKNOX1, NELFE, YWHAH, CCT3, RPS9, RBM14, PTGIR, PCID2, PEG3, RHOG, EDF1, FOXP1, GREM1, SFRP1, DDAH2, TRAF6, ZSCAN21, MAPRE3, UBA52, TP53, SF3B4, WBP2, SRF, PDGFA, ADRB1, PRR5L, ZC3HAV1, THBS1, ZFP36L1, PLAC8, HSPH1, SERTAD1, PCBP1, ERBB2, LMNA, RPS3, POLR2F, NDN, CAMTA1, CCT7, RPS27A, HNRNPA1, POLR2J…	549	1767	16650	1.25293	1	0.488952	0.477237
GOTERM_BP_ALL	GO:0051173~positive regulation of nitrogen compound metabolic process	73	10.6881	0.0354472	HSP90AB1, TGFB1I1, FHL2, ILK, YBX1, PARK7, PRPF19, YBX3, RPS4X, MYDGF, SIX2, NUP62, SUMO2, CCNL1, PKNOX1, NELFE, YWHAH, CCT3, RPS9, RBM14, PTGIR, PCID2, PEG3, RHOG, EDF1, FOXP1, GREM1, SFRP1, DDAH2, TRAF6, ZSCAN21, MAPRE3, UBA52, TP53, SF3B4, WBP2, SRF, PDGFA, ADRB1, PRR5L, ZC3HAV1, THBS1, ZFP36L1, PLAC8, HSPH1, SERTAD1, PCBP1, ERBB2, LMNA, RPS3, POLR2F, NDN, CAMTA1, CCT7, RPS27A, HNRNPA1, POLR2J…	556	1767	16792	1.24771	1	0.464469	0.450443
GOTERM_BP_3	GO:0051173~positive regulation of nitrogen compound metabolic process	73	10.6881	0.037279	HSP90AB1, TGFB1I1, FHL2, ILK, YBX1, PARK7, PRPF19, YBX3, RPS4X, MYDGF, SIX2, NUP62, SUMO2, CCNL1, PKNOX1, NELFE, YWHAH, CCT3, RPS9, RBM14, PTGIR, PCID2, PEG3, RHOG, EDF1, FOXP1, GREM1, SFRP1, DDAH2, TRAF6, ZSCAN21, MAPRE3, UBA52, TP53, SF3B4, WBP2, SRF, PDGFA, ADRB1, PRR5L, ZC3HAV1, THBS1, ZFP36L1, PLAC8, HSPH1, SERTAD1, PCBP1, ERBB2, LMNA, RPS3, POLR2F, NDN, CAMTA1, CCT7, RPS27A, HNRNPA1, POLR2J…	553	1767	16663	1.24484	1	0.352326	0.333706
GOTERM_BP_4	GO:0051173~positive regulation of nitrogen compound metabolic process	73	10.6881	0.0373392	HSP90AB1, TGFB1I1, FHL2, ILK, YBX1, PARK7, PRPF19, YBX3, RPS4X, MYDGF, SIX2, NUP62, SUMO2, CCNL1, PKNOX1, NELFE, YWHAH, CCT3, RPS9, RBM14, PTGIR, PCID2, PEG3, RHOG, EDF1, FOXP1, GREM1, SFRP1, DDAH2, TRAF6, ZSCAN21, MAPRE3, UBA52, TP53, SF3B4, WBP2, SRF, PDGFA, ADRB1, PRR5L, ZC3HAV1, THBS1, ZFP36L1, PLAC8, HSPH1, SERTAD1, PCBP1, ERBB2, LMNA, RPS3, POLR2F, NDN, CAMTA1, CCT7, RPS27A, HNRNPA1, POLR2J…	545	1767	16415	1.24432	1	0.507896	0.494044
GOTERM_BP_FAT	GO:0031328~positive regulation of cellular biosynthetic process	70	10.2489	0.0514872	HSP90AB1, TGFB1I1, FHL2, ILK, YBX1, PARK7, YBX3, RPS4X, MYDGF, SIX2, NUP62, SUMO2, CCNL1, PKNOX1, NELFE, YWHAH, CCT3, RPS9, RBM14, PTGIR, PCID2, PEG3, PRMT1, RHOG, EDF1, FOXP1, GREM1, CTDNEP1, SFRP1, DDAH2, TRAF6, ZSCAN21, MAPRE3, UBA52, TP53, WBP2, SRF, PDGFA, ADRB1, THBS1, PLAC8, HSPH1, SERTAD1, PCBP1, ERBB2, LMNA, POLR2F, NDN, CAMTA1, CCL19, CCT7, RPS27A, HNRNPA1, POLR2J, LDLR, CCT4, NFYA, HSP…	549	1729	16650	1.22785	1	0.61465	0.599923
GOTERM_BP_ALL	GO:0031328~positive regulation of cellular biosynthetic process	70	10.2489	0.0553868	HSP90AB1, TGFB1I1, FHL2, ILK, YBX1, PARK7, YBX3, RPS4X, MYDGF, SIX2, NUP62, SUMO2, CCNL1, PKNOX1, NELFE, YWHAH, CCT3, RPS9, RBM14, PTGIR, PCID2, PEG3, PRMT1, RHOG, EDF1, FOXP1, GREM1, CTDNEP1, SFRP1, DDAH2, TRAF6, ZSCAN21, MAPRE3, UBA52, TP53, WBP2, SRF, PDGFA, ADRB1, THBS1, PLAC8, HSPH1, SERTAD1, PCBP1, ERBB2, LMNA, POLR2F, NDN, CAMTA1, CCL19, CCT7, RPS27A, HNRNPA1, POLR2J, LDLR, CCT4, NFYA, HSP…	556	1729	16792	1.22273	1	0.59809	0.580029
GOTERM_BP_FAT	GO:0009891~positive regulation of biosynthetic process	71	10.3953	0.0562056	HSP90AB1, TGFB1I1, FHL2, ILK, YBX1, PARK7, YBX3, RPS4X, MYDGF, SIX2, NUP62, SUMO2, CCNL1, PKNOX1, NELFE, YWHAH, CCT3, RPS9, RBM14, PTGIR, PCID2, PEG3, PRMT1, RHOG, EDF1, FOXP1, GREM1, CTDNEP1, SFRP1, DDAH2, TRAF6, ZSCAN21, MZB1, MAPRE3, UBA52, TP53, WBP2, SRF, PDGFA, ADRB1, THBS1, PLAC8, HSPH1, SERTAD1, PCBP1, ERBB2, LMNA, POLR2F, NDN, CAMTA1, CCL19, CCT7, RPS27A, HNRNPA1, POLR2J, LDLR, CCT4, NFY…	549	1760	16650	1.22345	1	0.642486	0.627092
GOTERM_BP_ALL	GO:0009891~positive regulation of biosynthetic process	71	10.3953	0.0581876	HSP90AB1, TGFB1I1, FHL2, ILK, YBX1, PARK7, YBX3, RPS4X, MYDGF, SIX2, NUP62, SUMO2, CCNL1, PKNOX1, NELFE, YWHAH, CCT3, RPS9, RBM14, PTGIR, PCID2, PEG3, PRMT1, RHOG, EDF1, FOXP1, GREM1, CTDNEP1, SFRP1, DDAH2, TRAF6, ZSCAN21, MZB1, MAPRE3, UBA52, TP53, WBP2, SRF, PDGFA, ADRB1, THBS1, PLAC8, HSPH1, SERTAD1, PCBP1, ERBB2, LMNA, POLR2F, NDN, CAMTA1, CCL19, CCT7, RPS27A, HNRNPA1, POLR2J, LDLR, CCT4, NFY…	556	1760	16792	1.21835	1	0.611222	0.592765
GOTERM_BP_4	GO:0031328~positive regulation of cellular biosynthetic process	70	10.2489	0.0584458	HSP90AB1, TGFB1I1, FHL2, ILK, YBX1, PARK7, YBX3, RPS4X, MYDGF, SIX2, NUP62, SUMO2, CCNL1, PKNOX1, NELFE, YWHAH, CCT3, RPS9, RBM14, PTGIR, PCID2, PEG3, PRMT1, RHOG, EDF1, FOXP1, GREM1, CTDNEP1, SFRP1, DDAH2, TRAF6, ZSCAN21, MAPRE3, UBA52, TP53, WBP2, SRF, PDGFA, ADRB1, THBS1, PLAC8, HSPH1, SERTAD1, PCBP1, ERBB2, LMNA, POLR2F, NDN, CAMTA1, CCL19, CCT7, RPS27A, HNRNPA1, POLR2J, LDLR, CCT4, NFYA, HSP…	545	1729	16415	1.2194	1	0.642903	0.62537
GOTERM_BP_FAT	GO:0045935~positive regulation of nucleobase-containing compound metabolic process	67	9.80966	0.0597875	TGFB1I1, FHL2, ILK, YBX1, PARK7, PRPF19, MYDGF, SIX2, NUP62, SUMO2, CCNL1, PKNOX1, NELFE, YWHAH, CCT3, RBM14, PTGIR, PCID2, PEG3, RHOG, EDF1, FOXP1, GREM1, SFRP1, TRAF6, ZSCAN21, MAPRE3, UBA52, TP53, SF3B4, WBP2, SRF, PDGFA, ADRB1, PRR5L, ZC3HAV1, ZFP36L1, PLAC8, HSPH1, SERTAD1, PCBP1, ERBB2, LMNA, RPS3, POLR2F, NDN, CAMTA1, CCT7, RPS27A, HNRNPA1, POLR2J, CCT4, NFYA, HSPA5, FOXF2, FZD8, NFKB1, TN…	549	1658	16650	1.22555	1	0.664868	0.648938
GOTERM_BP_3	GO:0009891~positive regulation of biosynthetic process	71	10.3953	0.0598307	HSP90AB1, TGFB1I1, FHL2, ILK, YBX1, PARK7, YBX3, RPS4X, MYDGF, SIX2, NUP62, SUMO2, CCNL1, PKNOX1, NELFE, YWHAH, CCT3, RPS9, RBM14, PTGIR, PCID2, PEG3, PRMT1, RHOG, EDF1, FOXP1, GREM1, CTDNEP1, SFRP1, DDAH2, TRAF6, ZSCAN21, MZB1, MAPRE3, UBA52, TP53, WBP2, SRF, PDGFA, ADRB1, THBS1, PLAC8, HSPH1, SERTAD1, PCBP1, ERBB2, LMNA, POLR2F, NDN, CAMTA1, CCL19, CCT7, RPS27A, HNRNPA1, POLR2J, LDLR, CCT4, NFY…	553	1760	16663	1.21555	1	0.449	0.425271
GOTERM_BP_4	GO:0009891~positive regulation of biosynthetic process	71	10.3953	0.060476	HSP90AB1, TGFB1I1, FHL2, ILK, YBX1, PARK7, YBX3, RPS4X, MYDGF, SIX2, NUP62, SUMO2, CCNL1, PKNOX1, NELFE, YWHAH, CCT3, RPS9, RBM14, PTGIR, PCID2, PEG3, PRMT1, RHOG, EDF1, FOXP1, GREM1, CTDNEP1, SFRP1, DDAH2, TRAF6, ZSCAN21, MZB1, MAPRE3, UBA52, TP53, WBP2, SRF, PDGFA, ADRB1, THBS1, PLAC8, HSPH1, SERTAD1, PCBP1, ERBB2, LMNA, POLR2F, NDN, CAMTA1, CCL19, CCT7, RPS27A, HNRNPA1, POLR2J, LDLR, CCT4, NFY…	545	1760	16415	1.21504	1	0.65274	0.634938
GOTERM_BP_5	GO:0031328~positive regulation of cellular biosynthetic process	70	10.2489	0.0615049	HSP90AB1, TGFB1I1, FHL2, ILK, YBX1, PARK7, YBX3, RPS4X, MYDGF, SIX2, NUP62, SUMO2, CCNL1, PKNOX1, NELFE, YWHAH, CCT3, RPS9, RBM14, PTGIR, PCID2, PEG3, PRMT1, RHOG, EDF1, FOXP1, GREM1, CTDNEP1, SFRP1, DDAH2, TRAF6, ZSCAN21, MAPRE3, UBA52, TP53, WBP2, SRF, PDGFA, ADRB1, THBS1, PLAC8, HSPH1, SERTAD1, PCBP1, ERBB2, LMNA, POLR2F, NDN, CAMTA1, CCL19, CCT7, RPS27A, HNRNPA1, POLR2J, LDLR, CCT4, NFYA, HSP…	538	1729	16130	1.21382	1	0.791167	0.776059
GOTERM_BP_ALL	GO:0045935~positive regulation of nucleobase-containing compound metabolic process	67	9.80966	0.0629101	TGFB1I1, FHL2, ILK, YBX1, PARK7, PRPF19, MYDGF, SIX2, NUP62, SUMO2, CCNL1, PKNOX1, NELFE, YWHAH, CCT3, RBM14, PTGIR, PCID2, PEG3, RHOG, EDF1, FOXP1, GREM1, SFRP1, TRAF6, ZSCAN21, MAPRE3, UBA52, TP53, SF3B4, WBP2, SRF, PDGFA, ADRB1, PRR5L, ZC3HAV1, ZFP36L1, PLAC8, HSPH1, SERTAD1, PCBP1, ERBB2, LMNA, RPS3, POLR2F, NDN, CAMTA1, CCT7, RPS27A, HNRNPA1, POLR2J, CCT4, NFYA, HSPA5, FOXF2, FZD8, NFKB1, TN…	556	1658	16792	1.22044	1	0.64371	0.624271
GOTERM_BP_FAT	GO:0051254~positive regulation of RNA metabolic process	58	8.49195	0.0638086	TGFB1I1, FHL2, ILK, YBX1, PARK7, PRPF19, MYDGF, SIX2, NUP62, SUMO2, CCNL1, PKNOX1, NELFE, YWHAH, RBM14, PCID2, PEG3, RHOG, EDF1, FOXP1, GREM1, SFRP1, TRAF6, ZSCAN21, MAPRE3, UBA52, TP53, SF3B4, WBP2, SRF, PRR5L, ZC3HAV1, ZFP36L1, PLAC8, HSPH1, SERTAD1, PCBP1, ERBB2, LMNA, POLR2F, NDN, CAMTA1, RPS27A, POLR2J, NFYA, HSPA5, FOXF2, FZD8, NFKB1, TNIP2, NACA, ID2, MAFF, TAF7, HOXD9, HOXD8, HSPA1B, HSPA…	549	1415	16650	1.24312	1	0.688638	0.672138
GOTERM_BP_4	GO:0045935~positive regulation of nucleobase-containing compound metabolic process	67	9.80966	0.0670865	TGFB1I1, FHL2, ILK, YBX1, PARK7, PRPF19, MYDGF, SIX2, NUP62, SUMO2, CCNL1, PKNOX1, NELFE, YWHAH, CCT3, RBM14, PTGIR, PCID2, PEG3, RHOG, EDF1, FOXP1, GREM1, SFRP1, TRAF6, ZSCAN21, MAPRE3, UBA52, TP53, SF3B4, WBP2, SRF, PDGFA, ADRB1, PRR5L, ZC3HAV1, ZFP36L1, PLAC8, HSPH1, SERTAD1, PCBP1, ERBB2, LMNA, RPS3, POLR2F, NDN, CAMTA1, CCT7, RPS27A, HNRNPA1, POLR2J, CCT4, NFYA, HSPA5, FOXF2, FZD8, NFKB1, TN…	545	1658	16415	1.21712	1	0.682162	0.663557
GOTERM_BP_ALL	GO:0051254~positive regulation of RNA metabolic process	58	8.49195	0.0674316	TGFB1I1, FHL2, ILK, YBX1, PARK7, PRPF19, MYDGF, SIX2, NUP62, SUMO2, CCNL1, PKNOX1, NELFE, YWHAH, RBM14, PCID2, PEG3, RHOG, EDF1, FOXP1, GREM1, SFRP1, TRAF6, ZSCAN21, MAPRE3, UBA52, TP53, SF3B4, WBP2, SRF, PRR5L, ZC3HAV1, ZFP36L1, PLAC8, HSPH1, SERTAD1, PCBP1, ERBB2, LMNA, POLR2F, NDN, CAMTA1, RPS27A, POLR2J, NFYA, HSPA5, FOXF2, FZD8, NFKB1, TNIP2, NACA, ID2, MAFF, TAF7, HOXD9, HOXD8, HSPA1B, HSPA…	556	1415	16792	1.23794	1	0.65794	0.638071
GOTERM_BP_4	GO:0051254~positive regulation of RNA metabolic process	58	8.49195	0.0706028	TGFB1I1, FHL2, ILK, YBX1, PARK7, PRPF19, MYDGF, SIX2, NUP62, SUMO2, CCNL1, PKNOX1, NELFE, YWHAH, RBM14, PCID2, PEG3, RHOG, EDF1, FOXP1, GREM1, SFRP1, TRAF6, ZSCAN21, MAPRE3, UBA52, TP53, SF3B4, WBP2, SRF, PRR5L, ZC3HAV1, ZFP36L1, PLAC8, HSPH1, SERTAD1, PCBP1, ERBB2, LMNA, POLR2F, NDN, CAMTA1, RPS27A, POLR2J, NFYA, HSPA5, FOXF2, FZD8, NFKB1, TNIP2, NACA, ID2, MAFF, TAF7, HOXD9, HOXD8, HSPA1B, HSPA…	545	1415	16415	1.23457	1	0.697439	0.678418
GOTERM_BP_5	GO:0045935~positive regulation of nucleobase-containing compound metabolic process	67	9.80966	0.0706297	TGFB1I1, FHL2, ILK, YBX1, PARK7, PRPF19, MYDGF, SIX2, NUP62, SUMO2, CCNL1, PKNOX1, NELFE, YWHAH, CCT3, RBM14, PTGIR, PCID2, PEG3, RHOG, EDF1, FOXP1, GREM1, SFRP1, TRAF6, ZSCAN21, MAPRE3, UBA52, TP53, SF3B4, WBP2, SRF, PDGFA, ADRB1, PRR5L, ZC3HAV1, ZFP36L1, PLAC8, HSPH1, SERTAD1, PCBP1, ERBB2, LMNA, RPS3, POLR2F, NDN, CAMTA1, CCT7, RPS27A, HNRNPA1, POLR2J, CCT4, NFYA, HSPA5, FOXF2, FZD8, NFKB1, TN…	538	1658	16130	1.21155	1	0.829391	0.813553
GOTERM_BP_5	GO:0051254~positive regulation of RNA metabolic process	58	8.49195	0.0750469	TGFB1I1, FHL2, ILK, YBX1, PARK7, PRPF19, MYDGF, SIX2, NUP62, SUMO2, CCNL1, PKNOX1, NELFE, YWHAH, RBM14, PCID2, PEG3, RHOG, EDF1, FOXP1, GREM1, SFRP1, TRAF6, ZSCAN21, MAPRE3, UBA52, TP53, SF3B4, WBP2, SRF, PRR5L, ZC3HAV1, ZFP36L1, PLAC8, HSPH1, SERTAD1, PCBP1, ERBB2, LMNA, POLR2F, NDN, CAMTA1, RPS27A, POLR2J, NFYA, HSPA5, FOXF2, FZD8, NFKB1, TNIP2, NACA, ID2, MAFF, TAF7, HOXD9, HOXD8, HSPA1B, HSPA…	538	1415	16130	1.22892	1	0.857445	0.841071
GOTERM_BP_FAT	GO:0010557~positive regulation of macromolecule biosynthetic process	63	9.22401	0.0946953	TGFB1I1, FHL2, ILK, YBX1, PARK7, YBX3, RPS4X, MYDGF, SIX2, NUP62, SUMO2, CCNL1, PKNOX1, NELFE, YWHAH, CCT3, RPS9, RBM14, PCID2, PEG3, PRMT1, RHOG, EDF1, FOXP1, GREM1, SFRP1, TRAF6, ZSCAN21, MZB1, MAPRE3, UBA52, TP53, WBP2, SRF, PDGFA, THBS1, PLAC8, HSPH1, SERTAD1, PCBP1, ERBB2, LMNA, POLR2F, NDN, CAMTA1, CCL19, CCT7, RPS27A, HNRNPA1, POLR2J, CCT4, NFYA, HSPA5, FOXF2, FZD8, NFKB1, TNIP2, NACA, ID2…	549	1597	16650	1.1964	1	0.839735	0.819615
GOTERM_BP_ALL	GO:0010557~positive regulation of macromolecule biosynthetic process	63	9.22401	0.100751	TGFB1I1, FHL2, ILK, YBX1, PARK7, YBX3, RPS4X, MYDGF, SIX2, NUP62, SUMO2, CCNL1, PKNOX1, NELFE, YWHAH, CCT3, RPS9, RBM14, PCID2, PEG3, PRMT1, RHOG, EDF1, FOXP1, GREM1, SFRP1, TRAF6, ZSCAN21, MZB1, MAPRE3, UBA52, TP53, WBP2, SRF, PDGFA, THBS1, PLAC8, HSPH1, SERTAD1, PCBP1, ERBB2, LMNA, POLR2F, NDN, CAMTA1, CCL19, CCT7, RPS27A, HNRNPA1, POLR2J, CCT4, NFYA, HSPA5, FOXF2, FZD8, NFKB1, TNIP2, NACA, ID2…	556	1597	16792	1.19142	1	0.817608	0.792918
GOTERM_BP_4	GO:0010557~positive regulation of macromolecule biosynthetic process	63	9.22401	0.104056	TGFB1I1, FHL2, ILK, YBX1, PARK7, YBX3, RPS4X, MYDGF, SIX2, NUP62, SUMO2, CCNL1, PKNOX1, NELFE, YWHAH, CCT3, RPS9, RBM14, PCID2, PEG3, PRMT1, RHOG, EDF1, FOXP1, GREM1, SFRP1, TRAF6, ZSCAN21, MZB1, MAPRE3, UBA52, TP53, WBP2, SRF, PDGFA, THBS1, PLAC8, HSPH1, SERTAD1, PCBP1, ERBB2, LMNA, POLR2F, NDN, CAMTA1, CCL19, CCT7, RPS27A, HNRNPA1, POLR2J, CCT4, NFYA, HSPA5, FOXF2, FZD8, NFKB1, TNIP2, NACA, ID2…	545	1597	16415	1.18817	1	0.817581	0.795284
GOTERM_BP_FAT	GO:0051171~regulation of nitrogen compound metabolic process	159	23.2796	0.107489	UBE2D2, HNRNPU, PARK7, RPL6, UXT, EFEMP1, BMPER, ZNF329, HABP4, PIM1, RPL38, MAF1, CCNL1, PKNOX1, PTRF, RPS13, RPS9, ZNF285, PCID2, ZNF705E, RPS5, LMO3, FST, C8ORF4, PTOV1, KCTD1, FOXP1, EEF1A1, SFRP1, ZSCAN21, PSME1, PSME2, ZNF557, ZNF436, TRIB1, SRSF7, UBA52, TP53, PPID, ZNF274, MEAF6, FLII, PDGFA, ADRB1, TXN, AEBP1, ZC3HAV1, ZFP36L1, PLAC8, FXR2, HSPH1, PCBP1, NDN, CAMTA1, RBM10, CHTOP, MYPOP,…	549	4404	16650	1.09494	1	0.876848	0.855839
GOTERM_BP_5	GO:0010557~positive regulation of macromolecule biosynthetic process	63	9.22401	0.11109	TGFB1I1, FHL2, ILK, YBX1, PARK7, YBX3, RPS4X, MYDGF, SIX2, NUP62, SUMO2, CCNL1, PKNOX1, NELFE, YWHAH, CCT3, RPS9, RBM14, PCID2, PEG3, PRMT1, RHOG, EDF1, FOXP1, GREM1, SFRP1, TRAF6, ZSCAN21, MZB1, MAPRE3, UBA52, TP53, WBP2, SRF, PDGFA, THBS1, PLAC8, HSPH1, SERTAD1, PCBP1, ERBB2, LMNA, POLR2F, NDN, CAMTA1, CCL19, CCT7, RPS27A, HNRNPA1, POLR2J, CCT4, NFYA, HSPA5, FOXF2, FZD8, NFKB1, TNIP2, NACA, ID2…	538	1597	16130	1.18274	1	0.988379	0.969505
GOTERM_BP_ALL	GO:0051171~regulation of nitrogen compound metabolic process	159	23.2796	0.122246	UBE2D2, HNRNPU, PARK7, RPL6, UXT, EFEMP1, BMPER, ZNF329, HABP4, PIM1, RPL38, MAF1, CCNL1, PKNOX1, PTRF, RPS13, RPS9, ZNF285, PCID2, ZNF705E, RPS5, LMO3, FST, C8ORF4, PTOV1, KCTD1, FOXP1, EEF1A1, SFRP1, ZSCAN21, PSME1, PSME2, ZNF557, ZNF436, TRIB1, SRSF7, UBA52, TP53, PPID, ZNF274, MEAF6, FLII, PDGFA, ADRB1, TXN, AEBP1, ZC3HAV1, ZFP36L1, PLAC8, FXR2, HSPH1, PCBP1, NDN, CAMTA1, RBM10, CHTOP, MYPOP,…	556	4404	16792	1.09038	1	0.911126	0.883613
GOTERM_BP_3	GO:0051171~regulation of nitrogen compound metabolic process	159	23.2796	0.128724	UBE2D2, HNRNPU, PARK7, RPL6, UXT, EFEMP1, BMPER, ZNF329, HABP4, PIM1, RPL38, MAF1, CCNL1, PKNOX1, PTRF, RPS13, RPS9, ZNF285, PCID2, ZNF705E, RPS5, LMO3, FST, C8ORF4, PTOV1, KCTD1, FOXP1, EEF1A1, SFRP1, ZSCAN21, PSME1, PSME2, ZNF557, ZNF436, TRIB1, SRSF7, UBA52, TP53, PPID, ZNF274, MEAF6, FLII, PDGFA, ADRB1, TXN, AEBP1, ZC3HAV1, ZFP36L1, PLAC8, FXR2, HSPH1, PCBP1, NDN, CAMTA1, RBM10, CHTOP, MYPOP,…	553	4404	16663	1.08787	1	0.718011	0.680065
GOTERM_BP_FAT	GO:0010628~positive regulation of gene expression	65	9.51684	0.131532	CSF1, TGFB1I1, FHL2, ILK, HNRNPU, YBX1, PARK7, PRPF19, YBX3, RPS4X, MYDGF, SIX2, NUP62, SUMO2, CCNL1, PKNOX1, NELFE, YWHAH, RPS9, RBM14, PCID2, PEG3, RHOG, EDF1, ANK2, FOXP1, GREM1, SFRP1, TRAF6, ZSCAN21, MAPRE3, UBA52, TP53, SF3B4, WBP2, SRF, THBS1, PLAC8, HSPH1, SERTAD1, PCBP1, ERBB2, LMNA, RPS3, POLR2F, NDN, CAMTA1, RPS27A, POLR2J, LDLR, NFYA, HSPA5, FOXF2, FZD8, NFKB1, TNIP2, NACA, ID2, MAFF,…	549	1692	16650	1.16508	1	0.979485	0.956016
GOTERM_BP_ALL	GO:0009889~regulation of biosynthetic process	156	22.8404	0.137461	UBE2D2, HNRNPU, PARK7, RPL6, UXT, EFEMP1, BMPER, ZNF329, LEPR, HABP4, PIM1, RPL38, MAF1, CCNL1, PKNOX1, PTRF, RPS9, ZNF285, PCID2, ZNF705E, RPS5, LMO3, FST, C8ORF4, PTOV1, KCTD1, FOXP1, CTDNEP1, EEF1A1, SFRP1, ZSCAN21, ZNF557, ZNF436, TRIB1, UBA52, TP53, PPID, ZNF274, MEAF6, FLII, PDGFA, ADRB1, TXN, AEBP1, ZFP36L1, PLAC8, CYP27B1, FXR2, HSPH1, PCBP1, NDN, CAMTA1, RBM10, CHTOP, MYPOP, ZFHX2, MTERF…	556	4339	16792	1.08583	1	0.965791	0.936626
GOTERM_BP_ALL	GO:0010628~positive regulation of gene expression	65	9.51684	0.139163	CSF1, TGFB1I1, FHL2, ILK, HNRNPU, YBX1, PARK7, PRPF19, YBX3, RPS4X, MYDGF, SIX2, NUP62, SUMO2, CCNL1, PKNOX1, NELFE, YWHAH, RPS9, RBM14, PCID2, PEG3, RHOG, EDF1, ANK2, FOXP1, GREM1, SFRP1, TRAF6, ZSCAN21, MAPRE3, UBA52, TP53, SF3B4, WBP2, SRF, THBS1, PLAC8, HSPH1, SERTAD1, PCBP1, ERBB2, LMNA, RPS3, POLR2F, NDN, CAMTA1, RPS27A, POLR2J, LDLR, NFYA, HSPA5, FOXF2, FZD8, NFKB1, TNIP2, NACA, ID2, MAFF,…	556	1692	16792	1.16022	1	0.974023	0.94461
GOTERM_BP_4	GO:0010628~positive regulation of gene expression	65	9.51684	0.140892	CSF1, TGFB1I1, FHL2, ILK, HNRNPU, YBX1, PARK7, PRPF19, YBX3, RPS4X, MYDGF, SIX2, NUP62, SUMO2, CCNL1, PKNOX1, NELFE, YWHAH, RPS9, RBM14, PCID2, PEG3, RHOG, EDF1, ANK2, FOXP1, GREM1, SFRP1, TRAF6, ZSCAN21, MAPRE3, UBA52, TP53, SF3B4, WBP2, SRF, THBS1, PLAC8, HSPH1, SERTAD1, PCBP1, ERBB2, LMNA, RPS3, POLR2F, NDN, CAMTA1, RPS27A, POLR2J, LDLR, NFYA, HSPA5, FOXF2, FZD8, NFKB1, TNIP2, NACA, ID2, MAFF,…	545	1692	16415	1.15706	1	0.962938	0.936676
GOTERM_BP_3	GO:0009889~regulation of biosynthetic process	156	22.8404	0.145785	UBE2D2, HNRNPU, PARK7, RPL6, UXT, EFEMP1, BMPER, ZNF329, LEPR, HABP4, PIM1, RPL38, MAF1, CCNL1, PKNOX1, PTRF, RPS9, ZNF285, PCID2, ZNF705E, RPS5, LMO3, FST, C8ORF4, PTOV1, KCTD1, FOXP1, CTDNEP1, EEF1A1, SFRP1, ZSCAN21, ZNF557, ZNF436, TRIB1, UBA52, TP53, PPID, ZNF274, MEAF6, FLII, PDGFA, ADRB1, TXN, AEBP1, ZFP36L1, PLAC8, CYP27B1, FXR2, HSPH1, PCBP1, NDN, CAMTA1, RBM10, CHTOP, MYPOP, ZFHX2, MTERF…	553	4339	16663	1.08334	1	0.781653	0.740343
GOTERM_BP_FAT	GO:0036211~protein modification process	137	20.0586	0.152938	CSF1, UBE2D2, PARK7, FBL, PCMT1, RASSF1, EFEMP1, BMPER, CHORDC1, PIM1, CCNL1, IGFBP4, LMO3, CTDNEP1, SFRP1, DOK5, PSME1, PSME2, TTLL12, TRIB1, FKBP4, UBA52, TP53, PPID, ZNF274, PKDCC, MEAF6, B3GLCT, PDGFA, TNFRSF11B, TXN, KLHL13, FUT1, HSP90B1, ANAPC11, ZFP36L1, PRDX4, HSPH1, RRAS, DPH3, DPH5, NUS1, CHTOP, MUC16, HSPA5, FZD8, INHBB, NMI, NFKB1, P4HA3, STT3A, MAP3K10, HAMP, FBXL7, UBE2M, B4GALT3, …	549	3818	16650	1.08824	1	1	0.976221
GOTERM_BP_FAT	GO:0006464~cellular protein modification process	137	20.0586	0.152938	CSF1, UBE2D2, PARK7, FBL, PCMT1, RASSF1, EFEMP1, BMPER, CHORDC1, PIM1, CCNL1, IGFBP4, LMO3, CTDNEP1, SFRP1, DOK5, PSME1, PSME2, TTLL12, TRIB1, FKBP4, UBA52, TP53, PPID, ZNF274, PKDCC, MEAF6, B3GLCT, PDGFA, TNFRSF11B, TXN, KLHL13, FUT1, HSP90B1, ANAPC11, ZFP36L1, PRDX4, HSPH1, RRAS, DPH3, DPH5, NUS1, CHTOP, MUC16, HSPA5, FZD8, INHBB, NMI, NFKB1, P4HA3, STT3A, MAP3K10, HAMP, FBXL7, UBE2M, B4GALT3, …	549	3818	16650	1.08824	1	1	0.976221
GOTERM_BP_5	GO:0010628~positive regulation of gene expression	65	9.51684	0.154912	CSF1, TGFB1I1, FHL2, ILK, HNRNPU, YBX1, PARK7, PRPF19, YBX3, RPS4X, MYDGF, SIX2, NUP62, SUMO2, CCNL1, PKNOX1, NELFE, YWHAH, RPS9, RBM14, PCID2, PEG3, RHOG, EDF1, ANK2, FOXP1, GREM1, SFRP1, TRAF6, ZSCAN21, MAPRE3, UBA52, TP53, SF3B4, WBP2, SRF, THBS1, PLAC8, HSPH1, SERTAD1, PCBP1, ERBB2, LMNA, RPS3, POLR2F, NDN, CAMTA1, RPS27A, POLR2J, LDLR, NFYA, HSPA5, FOXF2, FZD8, NFKB1, TNIP2, NACA, ID2, MAFF,…	538	1692	16130	1.15177	1	1	0.981216
GOTERM_BP_ALL	GO:0031326~regulation of cellular biosynthetic process	153	22.4012	0.164114	UBE2D2, HNRNPU, PARK7, RPL6, UXT, EFEMP1, BMPER, ZNF329, LEPR, HABP4, PIM1, RPL38, MAF1, CCNL1, PKNOX1, PTRF, RPS9, ZNF285, PCID2, ZNF705E, RPS5, LMO3, FST, C8ORF4, PTOV1, KCTD1, FOXP1, CTDNEP1, EEF1A1, SFRP1, ZSCAN21, ZNF557, ZNF436, TRIB1, UBA52, TP53, PPID, ZNF274, MEAF6, FLII, PDGFA, ADRB1, TXN, AEBP1, ZFP36L1, PLAC8, CYP27B1, FXR2, HSPH1, PCBP1, NDN, CAMTA1, RBM10, CHTOP, MYPOP, ZFHX2, MTERF…	556	4284	16792	1.07862	1	1	0.96998
GOTERM_BP_ALL	GO:0036211~protein modification process	137	20.0586	0.165523	CSF1, UBE2D2, PARK7, FBL, PCMT1, RASSF1, EFEMP1, BMPER, CHORDC1, PIM1, CCNL1, IGFBP4, LMO3, CTDNEP1, SFRP1, DOK5, PSME1, PSME2, TTLL12, TRIB1, FKBP4, UBA52, TP53, PPID, ZNF274, PKDCC, MEAF6, B3GLCT, PDGFA, TNFRSF11B, TXN, KLHL13, FUT1, HSP90B1, ANAPC11, ZFP36L1, PRDX4, HSPH1, RRAS, DPH3, DPH5, NUS1, CHTOP, MUC16, HSPA5, FZD8, INHBB, NMI, NFKB1, P4HA3, STT3A, MAP3K10, HAMP, FBXL7, UBE2M, B4GALT3, …	556	3818	16792	1.08371	1	1	0.96998
GOTERM_BP_ALL	GO:0006464~cellular protein modification process	137	20.0586	0.165523	CSF1, UBE2D2, PARK7, FBL, PCMT1, RASSF1, EFEMP1, BMPER, CHORDC1, PIM1, CCNL1, IGFBP4, LMO3, CTDNEP1, SFRP1, DOK5, PSME1, PSME2, TTLL12, TRIB1, FKBP4, UBA52, TP53, PPID, ZNF274, PKDCC, MEAF6, B3GLCT, PDGFA, TNFRSF11B, TXN, KLHL13, FUT1, HSP90B1, ANAPC11, ZFP36L1, PRDX4, HSPH1, RRAS, DPH3, DPH5, NUS1, CHTOP, MUC16, HSPA5, FZD8, INHBB, NMI, NFKB1, P4HA3, STT3A, MAP3K10, HAMP, FBXL7, UBE2M, B4GALT3, …	556	3818	16792	1.08371	1	1	0.96998
GOTERM_BP_4	GO:0031326~regulation of cellular biosynthetic process	153	22.4012	0.173177	UBE2D2, HNRNPU, PARK7, RPL6, UXT, EFEMP1, BMPER, ZNF329, LEPR, HABP4, PIM1, RPL38, MAF1, CCNL1, PKNOX1, PTRF, RPS9, ZNF285, PCID2, ZNF705E, RPS5, LMO3, FST, C8ORF4, PTOV1, KCTD1, FOXP1, CTDNEP1, EEF1A1, SFRP1, ZSCAN21, ZNF557, ZNF436, TRIB1, UBA52, TP53, PPID, ZNF274, MEAF6, FLII, PDGFA, ADRB1, TXN, AEBP1, ZFP36L1, PLAC8, CYP27B1, FXR2, HSPH1, PCBP1, NDN, CAMTA1, RBM10, CHTOP, MYPOP, ZFHX2, MTERF…	545	4284	16415	1.07569	1	1	0.97317
GOTERM_BP_4	GO:0036211~protein modification process	137	20.0586	0.175114	CSF1, UBE2D2, PARK7, FBL, PCMT1, RASSF1, EFEMP1, BMPER, CHORDC1, PIM1, CCNL1, IGFBP4, LMO3, CTDNEP1, SFRP1, DOK5, PSME1, PSME2, TTLL12, TRIB1, FKBP4, UBA52, TP53, PPID, ZNF274, PKDCC, MEAF6, B3GLCT, PDGFA, TNFRSF11B, TXN, KLHL13, FUT1, HSP90B1, ANAPC11, ZFP36L1, PRDX4, HSPH1, RRAS, DPH3, DPH5, NUS1, CHTOP, MUC16, HSPA5, FZD8, INHBB, NMI, NFKB1, P4HA3, STT3A, MAP3K10, HAMP, FBXL7, UBE2M, B4GALT3, …	545	3818	16415	1.08076	1	1	0.97317
GOTERM_BP_FAT	GO:0010468~regulation of gene expression	154	22.5476	0.177164	SERPINE2, CSF1, UBE2D2, HNRNPU, PARK7, RPL6, UXT, EFEMP1, BMPER, ZNF329, HABP4, PIM1, RPL38, MAF1, CCNL1, PKNOX1, PTRF, RPS13, RPS9, ZNF285, PCID2, ZNF705E, RPS5, LMO3, FST, C8ORF4, PTOV1, KCTD1, ANK2, FOXP1, EEF1A1, SFRP1, ZSCAN21, PSME1, PSME2, ZNF557, ZNF436, TRIB1, SRSF7, UBA52, TP53, PPID, ZNF274, MEAF6, FLII, TXN, AEBP1, ZFP36L1, PLAC8, FXR2, HSPH1, C7, PCBP1, NDN, CAMTA1, RBM10, CHTOP, MYP…	549	4345	16650	1.07491	1	1	0.976221
GOTERM_BP_ALL	GO:0010468~regulation of gene expression	154	22.5476	0.187649	SERPINE2, CSF1, UBE2D2, HNRNPU, PARK7, RPL6, UXT, EFEMP1, BMPER, ZNF329, HABP4, PIM1, RPL38, MAF1, CCNL1, PKNOX1, PTRF, RPS13, RPS9, ZNF285, PCID2, ZNF705E, RPS5, LMO3, FST, C8ORF4, PTOV1, KCTD1, ANK2, FOXP1, EEF1A1, SFRP1, ZSCAN21, PSME1, PSME2, ZNF557, ZNF436, TRIB1, SRSF7, UBA52, TP53, PPID, ZNF274, MEAF6, FLII, TXN, AEBP1, ZFP36L1, PLAC8, FXR2, HSPH1, C7, PCBP1, NDN, CAMTA1, RBM10, CHTOP, MYP…	556	4345	16792	1.07043	1	1	0.96998
GOTERM_BP_5	GO:0036211~protein modification process	137	20.0586	0.194287	CSF1, UBE2D2, PARK7, FBL, PCMT1, RASSF1, EFEMP1, BMPER, CHORDC1, PIM1, CCNL1, IGFBP4, LMO3, CTDNEP1, SFRP1, DOK5, PSME1, PSME2, TTLL12, TRIB1, FKBP4, UBA52, TP53, PPID, ZNF274, PKDCC, MEAF6, B3GLCT, PDGFA, TNFRSF11B, TXN, KLHL13, FUT1, HSP90B1, ANAPC11, ZFP36L1, PRDX4, HSPH1, RRAS, DPH3, DPH5, NUS1, CHTOP, MUC16, HSPA5, FZD8, INHBB, NMI, NFKB1, P4HA3, STT3A, MAP3K10, HAMP, FBXL7, UBE2M, B4GALT3, …	538	3818	16130	1.07581	1	1	0.981216
GOTERM_BP_5	GO:0006464~cellular protein modification process	137	20.0586	0.194287	CSF1, UBE2D2, PARK7, FBL, PCMT1, RASSF1, EFEMP1, BMPER, CHORDC1, PIM1, CCNL1, IGFBP4, LMO3, CTDNEP1, SFRP1, DOK5, PSME1, PSME2, TTLL12, TRIB1, FKBP4, UBA52, TP53, PPID, ZNF274, PKDCC, MEAF6, B3GLCT, PDGFA, TNFRSF11B, TXN, KLHL13, FUT1, HSP90B1, ANAPC11, ZFP36L1, PRDX4, HSPH1, RRAS, DPH3, DPH5, NUS1, CHTOP, MUC16, HSPA5, FZD8, INHBB, NMI, NFKB1, P4HA3, STT3A, MAP3K10, HAMP, FBXL7, UBE2M, B4GALT3, …	538	3818	16130	1.07581	1	1	0.981216
GOTERM_BP_4	GO:0010468~regulation of gene expression	154	22.5476	0.196067	SERPINE2, CSF1, UBE2D2, HNRNPU, PARK7, RPL6, UXT, EFEMP1, BMPER, ZNF329, HABP4, PIM1, RPL38, MAF1, CCNL1, PKNOX1, PTRF, RPS13, RPS9, ZNF285, PCID2, ZNF705E, RPS5, LMO3, FST, C8ORF4, PTOV1, KCTD1, ANK2, FOXP1, EEF1A1, SFRP1, ZSCAN21, PSME1, PSME2, ZNF557, ZNF436, TRIB1, SRSF7, UBA52, TP53, PPID, ZNF274, MEAF6, FLII, TXN, AEBP1, ZFP36L1, PLAC8, FXR2, HSPH1, C7, PCBP1, NDN, CAMTA1, RBM10, CHTOP, MYP…	545	4345	16415	1.06752	1	1	0.97317
GOTERM_BP_ALL	GO:0019222~regulation of metabolic process	215	31.4788	0.196249	SERPINE2, HNRNPU, RPL6, UXT, RASSF1, RPS19, CHORDC1, HABP4, RPL38, CCNL1, PKNOX1, RPS13, ZNF285, ZNF705E, C8ORF4, PTOV1, ANK2, SFRP1, ZSCAN21, PSME1, PSME2, TRIB1, UBA52, TP53, PPP1R36, ZNF274, MEAF6, FLII, PDGFA, TXN, ZC3HAV1, ANAPC11, PLAC8, CYP27B1, HSPH1, FXR2, RRAS, C7, PCBP1, SERPINH1, RBM10, TNFSF14, FOXF2, MTERF3, FZD8, NMI, PA2G4, EIF1, RPS26, HNRNPL, ID2, HOXD9, SIM2, HAMP, HOXD8, PPP1R…	556	6171	16792	1.05223	1	1	0.96998
GOTERM_BP_ALL	GO:0031323~regulation of cellular metabolic process	204	29.8682	0.198147	SERPINE2, HNRNPU, RPL6, UXT, RASSF1, CHORDC1, HABP4, RPL38, CCNL1, PKNOX1, RPS13, ZNF285, ZNF705E, C8ORF4, PTOV1, SFRP1, ZSCAN21, PSME1, PSME2, TRIB1, UBA52, TP53, PPP1R36, ZNF274, MEAF6, FLII, PDGFA, TXN, ZC3HAV1, ANAPC11, PLAC8, CYP27B1, HSPH1, FXR2, RRAS, PCBP1, SERPINH1, RBM10, TNFSF14, FOXF2, MTERF3, FZD8, NMI, PA2G4, EIF1, RPS26, HNRNPL, ID2, HOXD9, SIM2, HAMP, HOXD8, PPP1R17, RPLP1, TGFB1I…	556	5844	16792	1.05426	1	1	0.96998
GOTERM_BP_FAT	GO:0010556~regulation of macromolecule biosynthetic process	145	21.2299	0.203887	UBE2D2, HNRNPU, PARK7, RPL6, UXT, EFEMP1, BMPER, ZNF329, HABP4, PIM1, RPL38, MAF1, CCNL1, PKNOX1, PTRF, RPS9, ZNF285, PCID2, ZNF705E, RPS5, LMO3, FST, C8ORF4, PTOV1, KCTD1, FOXP1, EEF1A1, SFRP1, ZSCAN21, ZNF557, ZNF436, TRIB1, UBA52, TP53, PPID, ZNF274, MEAF6, FLII, PDGFA, TXN, AEBP1, ZFP36L1, PLAC8, FXR2, HSPH1, PCBP1, NDN, CAMTA1, RBM10, CHTOP, MYPOP, ZFHX2, MTERF3, HSPA5, FOXF2, TCEANC, FZD8, …	549	4107	16650	1.07074	1	1	0.976221
GOTERM_BP_2	GO:0019222~regulation of metabolic process	215	31.4788	0.204204	SERPINE2, HNRNPU, RPL6, UXT, RASSF1, RPS19, CHORDC1, HABP4, RPL38, CCNL1, PKNOX1, RPS13, ZNF285, ZNF705E, C8ORF4, PTOV1, ANK2, SFRP1, ZSCAN21, PSME1, PSME2, TRIB1, UBA52, TP53, PPP1R36, ZNF274, MEAF6, FLII, PDGFA, TXN, ZC3HAV1, ANAPC11, PLAC8, CYP27B1, HSPH1, FXR2, RRAS, C7, PCBP1, SERPINH1, RBM10, TNFSF14, FOXF2, MTERF3, FZD8, NMI, PA2G4, EIF1, RPS26, HNRNPL, ID2, HOXD9, SIM2, HAMP, HOXD8, PPP1R…	556	6171	16766	1.0506	1	0.542417	0.411599
GOTERM_BP_ALL	GO:0043412~macromolecule modification	144	21.0835	0.206608	CSF1, UBE2D2, PARK7, FBL, PCMT1, RASSF1, EFEMP1, BMPER, CHORDC1, PIM1, CCNL1, IGFBP4, LMO3, FTSJ1, CTDNEP1, SFRP1, DOK5, PSME1, NHP2, PSME2, TTLL12, TRIB1, FKBP4, UBA52, TP53, PPID, ZNF274, PKDCC, MEAF6, NOP2, B3GLCT, PDGFA, TNFRSF11B, TXN, KLHL13, FUT1, HSP90B1, ANAPC11, ZFP36L1, EMG1, PRDX4, HSPH1, RRAS, DPH3, GAR1, DPH5, NUS1, CHTOP, MUC16, HSPA5, FZD8, INHBB, NMI, NFKB1, P4HA3, STT3A, GNAS, M…	556	4065	16792	1.06987	1	1	0.96998
GOTERM_BP_3	GO:0031323~regulation of cellular metabolic process	204	29.8682	0.209223	SERPINE2, HNRNPU, RPL6, UXT, RASSF1, CHORDC1, HABP4, RPL38, CCNL1, PKNOX1, RPS13, ZNF285, ZNF705E, C8ORF4, PTOV1, SFRP1, ZSCAN21, PSME1, PSME2, TRIB1, UBA52, TP53, PPP1R36, ZNF274, MEAF6, FLII, PDGFA, TXN, ZC3HAV1, ANAPC11, PLAC8, CYP27B1, HSPH1, FXR2, RRAS, PCBP1, SERPINH1, RBM10, TNFSF14, FOXF2, MTERF3, FZD8, NMI, PA2G4, EIF1, RPS26, HNRNPL, ID2, HOXD9, SIM2, HAMP, HOXD8, PPP1R17, RPLP1, TGFB1I…	553	5844	16663	1.05184	1	0.881943	0.835333
GOTERM_BP_4	GO:0043412~macromolecule modification	144	21.0835	0.210354	CSF1, UBE2D2, PARK7, FBL, PCMT1, RASSF1, EFEMP1, BMPER, CHORDC1, PIM1, CCNL1, IGFBP4, LMO3, FTSJ1, CTDNEP1, SFRP1, DOK5, PSME1, NHP2, PSME2, TTLL12, TRIB1, FKBP4, UBA52, TP53, PPID, ZNF274, PKDCC, MEAF6, NOP2, B3GLCT, PDGFA, TNFRSF11B, TXN, KLHL13, FUT1, HSP90B1, ANAPC11, ZFP36L1, EMG1, PRDX4, HSPH1, RRAS, DPH3, GAR1, DPH5, NUS1, CHTOP, MUC16, HSPA5, FZD8, INHBB, NMI, NFKB1, P4HA3, STT3A, GNAS, M…	545	4065	16415	1.06696	1	1	0.97317
GOTERM_BP_ALL	GO:0010556~regulation of macromolecule biosynthetic process	145	21.2299	0.213544	UBE2D2, HNRNPU, PARK7, RPL6, UXT, EFEMP1, BMPER, ZNF329, HABP4, PIM1, RPL38, MAF1, CCNL1, PKNOX1, PTRF, RPS9, ZNF285, PCID2, ZNF705E, RPS5, LMO3, FST, C8ORF4, PTOV1, KCTD1, FOXP1, EEF1A1, SFRP1, ZSCAN21, ZNF557, ZNF436, TRIB1, UBA52, TP53, PPID, ZNF274, MEAF6, FLII, PDGFA, TXN, AEBP1, ZFP36L1, PLAC8, FXR2, HSPH1, PCBP1, NDN, CAMTA1, RBM10, CHTOP, MYPOP, ZFHX2, MTERF3, HSPA5, FOXF2, TCEANC, FZD8, …	556	4107	16792	1.06628	1	1	0.96998
GOTERM_BP_5	GO:0010468~regulation of gene expression	154	22.5476	0.217975	SERPINE2, CSF1, UBE2D2, HNRNPU, PARK7, RPL6, UXT, EFEMP1, BMPER, ZNF329, HABP4, PIM1, RPL38, MAF1, CCNL1, PKNOX1, PTRF, RPS13, RPS9, ZNF285, PCID2, ZNF705E, RPS5, LMO3, FST, C8ORF4, PTOV1, KCTD1, ANK2, FOXP1, EEF1A1, SFRP1, ZSCAN21, PSME1, PSME2, ZNF557, ZNF436, TRIB1, SRSF7, UBA52, TP53, PPID, ZNF274, MEAF6, FLII, TXN, AEBP1, ZFP36L1, PLAC8, FXR2, HSPH1, C7, PCBP1, NDN, CAMTA1, RBM10, CHTOP, MYP…	538	4345	16130	1.06263	1	1	0.981216
GOTERM_BP_FAT	GO:0006366~transcription from RNA polymerase II promoter	67	9.80966	0.217987	TGFB1I1, UBE2D2, FHL2, ILK, YBX1, PARK7, YBX3, UXT, MYDGF, BMPER, SIX2, SUMO2, CCNL1, PKNOX1, NELFE, KLF11, RBM14, PCID2, PEG3, FST, STON1-GTF2A1L, FOXP1, GREM1, SFPQ, SFRP1, TRAF6, ZSCAN21, CRY1, UBA52, SRSF7, TP53, PPID, WBP2, SRF, AEBP1, TXN, PLAC8, HSPH1, SERTAD1, NOCT, PCBP1, LMNA, POLR2F, NDN, CAMTA1, RPS27A, POLR2J, RBM10, CHTOP, MYPOP, NFYA, TAF12, HSPA5, FOXF2, FZD8, NMI, NFKB1, TNIP2, N…	549	1820	16650	1.11647	1	1	0.976221
GOTERM_BP_4	GO:0010556~regulation of macromolecule biosynthetic process	145	21.2299	0.223931	UBE2D2, HNRNPU, PARK7, RPL6, UXT, EFEMP1, BMPER, ZNF329, HABP4, PIM1, RPL38, MAF1, CCNL1, PKNOX1, PTRF, RPS9, ZNF285, PCID2, ZNF705E, RPS5, LMO3, FST, C8ORF4, PTOV1, KCTD1, FOXP1, EEF1A1, SFRP1, ZSCAN21, ZNF557, ZNF436, TRIB1, UBA52, TP53, PPID, ZNF274, MEAF6, FLII, PDGFA, TXN, AEBP1, ZFP36L1, PLAC8, FXR2, HSPH1, PCBP1, NDN, CAMTA1, RBM10, CHTOP, MYPOP, ZFHX2, MTERF3, HSPA5, FOXF2, TCEANC, FZD8, …	545	4107	16415	1.06338	1	1	0.97317
GOTERM_BP_ALL	GO:0006366~transcription from RNA polymerase II promoter	67	9.80966	0.22426	TGFB1I1, UBE2D2, FHL2, ILK, YBX1, PARK7, YBX3, UXT, MYDGF, BMPER, SIX2, SUMO2, CCNL1, PKNOX1, NELFE, KLF11, RBM14, PCID2, PEG3, FST, STON1-GTF2A1L, FOXP1, GREM1, SFPQ, SFRP1, TRAF6, ZSCAN21, CRY1, UBA52, SRSF7, TP53, PPID, WBP2, SRF, AEBP1, TXN, PLAC8, HSPH1, SERTAD1, NOCT, PCBP1, LMNA, POLR2F, NDN, CAMTA1, RPS27A, POLR2J, RBM10, CHTOP, MYPOP, NFYA, TAF12, HSPA5, FOXF2, FZD8, NMI, NFKB1, TNIP2, N…	556	1820	16792	1.11181	1	1	0.96998
GOTERM_BP_5	GO:0010556~regulation of macromolecule biosynthetic process	145	21.2299	0.236639	UBE2D2, HNRNPU, PARK7, RPL6, UXT, EFEMP1, BMPER, ZNF329, HABP4, PIM1, RPL38, MAF1, CCNL1, PKNOX1, PTRF, RPS9, ZNF285, PCID2, ZNF705E, RPS5, LMO3, FST, C8ORF4, PTOV1, KCTD1, FOXP1, EEF1A1, SFRP1, ZSCAN21, ZNF557, ZNF436, TRIB1, UBA52, TP53, PPID, ZNF274, MEAF6, FLII, PDGFA, TXN, AEBP1, ZFP36L1, PLAC8, FXR2, HSPH1, PCBP1, NDN, CAMTA1, RBM10, CHTOP, MYPOP, ZFHX2, MTERF3, HSPA5, FOXF2, TCEANC, FZD8, …	538	4107	16130	1.05851	1	1	0.981216
GOTERM_BP_FAT	GO:1902680~positive regulation of RNA biosynthetic process	51	7.46706	0.236668	TGFB1I1, FHL2, ILK, YBX1, PARK7, MYDGF, SIX2, NUP62, SUMO2, CCNL1, PKNOX1, NELFE, YWHAH, RBM14, PCID2, PEG3, RHOG, EDF1, FOXP1, GREM1, SFRP1, TRAF6, ZSCAN21, MAPRE3, UBA52, TP53, WBP2, SRF, PLAC8, HSPH1, SERTAD1, PCBP1, ERBB2, LMNA, POLR2F, NDN, CAMTA1, RPS27A, POLR2J, NFYA, HSPA5, FOXF2, FZD8, NFKB1, TNIP2, NACA, ID2, MAFF, TAF7, HOXD9, HOXD8	549	1369	16650	1.12982	1	1	0.976221
GOTERM_BP_ALL	GO:1902680~positive regulation of RNA biosynthetic process	51	7.46706	0.255137	TGFB1I1, FHL2, ILK, YBX1, PARK7, MYDGF, SIX2, NUP62, SUMO2, CCNL1, PKNOX1, NELFE, YWHAH, RBM14, PCID2, PEG3, RHOG, EDF1, FOXP1, GREM1, SFRP1, TRAF6, ZSCAN21, MAPRE3, UBA52, TP53, WBP2, SRF, PLAC8, HSPH1, SERTAD1, PCBP1, ERBB2, LMNA, POLR2F, NDN, CAMTA1, RPS27A, POLR2J, NFYA, HSPA5, FOXF2, FZD8, NFKB1, TNIP2, NACA, ID2, MAFF, TAF7, HOXD9, HOXD8	556	1369	16792	1.12511	1	1	0.96998
GOTERM_BP_5	GO:1902680~positive regulation of RNA biosynthetic process	51	7.46706	0.263692	TGFB1I1, FHL2, ILK, YBX1, PARK7, MYDGF, SIX2, NUP62, SUMO2, CCNL1, PKNOX1, NELFE, YWHAH, RBM14, PCID2, PEG3, RHOG, EDF1, FOXP1, GREM1, SFRP1, TRAF6, ZSCAN21, MAPRE3, UBA52, TP53, WBP2, SRF, PLAC8, HSPH1, SERTAD1, PCBP1, ERBB2, LMNA, POLR2F, NDN, CAMTA1, RPS27A, POLR2J, NFYA, HSPA5, FOXF2, FZD8, NFKB1, TNIP2, NACA, ID2, MAFF, TAF7, HOXD9, HOXD8	538	1369	16130	1.11691	1	1	0.981216
GOTERM_BP_ALL	GO:0080090~regulation of primary metabolic process	200	29.2826	0.265612	SERPINE2, HNRNPU, RPL6, UXT, RASSF1, CHORDC1, HABP4, RPL38, CCNL1, PKNOX1, RPS13, ZNF285, ZNF705E, C8ORF4, PTOV1, SFRP1, ZSCAN21, PSME1, PSME2, TRIB1, UBA52, TP53, ZNF274, MEAF6, FLII, PDGFA, TXN, ZC3HAV1, ANAPC11, PLAC8, CYP27B1, HSPH1, FXR2, RRAS, C7, PCBP1, SERPINH1, RBM10, TNFSF14, FOXF2, MTERF3, FZD8, NMI, PA2G4, EIF1, RPS26, HNRNPL, ID2, HOXD9, SIM2, HAMP, HOXD8, RPLP1, TGFB1I1, PRPF19, LIT…	556	5798	16792	1.04179	1	1	0.96998
GOTERM_BP_FAT	GO:0051252~regulation of RNA metabolic process	131	19.1801	0.27057	UBE2D2, PARK7, RPL6, UXT, EFEMP1, BMPER, ZNF329, HABP4, PIM1, MAF1, CCNL1, PKNOX1, PTRF, RPS13, ZNF285, PCID2, ZNF705E, LMO3, FST, C8ORF4, PTOV1, KCTD1, FOXP1, EEF1A1, SFRP1, ZSCAN21, ZNF557, ZNF436, TRIB1, SRSF7, UBA52, TP53, PPID, ZNF274, MEAF6, FLII, TXN, AEBP1, ZC3HAV1, ZFP36L1, PLAC8, HSPH1, PCBP1, NDN, CAMTA1, RBM10, CHTOP, MYPOP, ZFHX2, MTERF3, HSPA5, FOXF2, TCEANC, FZD8, ZBTB12, NMI, PA2G…	549	3762	16650	1.05607	1	1	0.976221
GOTERM_BP_3	GO:0080090~regulation of primary metabolic process	200	29.2826	0.278627	SERPINE2, HNRNPU, RPL6, UXT, RASSF1, CHORDC1, HABP4, RPL38, CCNL1, PKNOX1, RPS13, ZNF285, ZNF705E, C8ORF4, PTOV1, SFRP1, ZSCAN21, PSME1, PSME2, TRIB1, UBA52, TP53, ZNF274, MEAF6, FLII, PDGFA, TXN, ZC3HAV1, ANAPC11, PLAC8, CYP27B1, HSPH1, FXR2, RRAS, C7, PCBP1, SERPINH1, RBM10, TNFSF14, FOXF2, MTERF3, FZD8, NMI, PA2G4, EIF1, RPS26, HNRNPL, ID2, HOXD9, SIM2, HAMP, HOXD8, RPLP1, TGFB1I1, PRPF19, LIT…	553	5798	16663	1.03939	1	1	0.948133
GOTERM_BP_ALL	GO:0060255~regulation of macromolecule metabolic process	200	29.2826	0.282654	SERPINE2, HNRNPU, RPL6, UXT, RASSF1, CHORDC1, HABP4, RPL38, CCNL1, PKNOX1, RPS13, ZNF285, ZNF705E, C8ORF4, PTOV1, ANK2, SFRP1, ZSCAN21, PSME1, PSME2, TRIB1, UBA52, TP53, ZNF274, MEAF6, FLII, PDGFA, TXN, ZC3HAV1, ANAPC11, PLAC8, HSPH1, FXR2, RRAS, C7, PCBP1, SERPINH1, RBM10, TNFSF14, FOXF2, MTERF3, FZD8, NMI, PA2G4, EIF1, RPS26, HNRNPL, ID2, HOXD9, SIM2, HAMP, HOXD8, RPLP1, TGFB1I1, PRPF19, LITAF,…	556	5815	16792	1.03874	1	1	0.96998
GOTERM_BP_ALL	GO:0051252~regulation of RNA metabolic process	131	19.1801	0.29255	UBE2D2, PARK7, RPL6, UXT, EFEMP1, BMPER, ZNF329, HABP4, PIM1, MAF1, CCNL1, PKNOX1, PTRF, RPS13, ZNF285, PCID2, ZNF705E, LMO3, FST, C8ORF4, PTOV1, KCTD1, FOXP1, EEF1A1, SFRP1, ZSCAN21, ZNF557, ZNF436, TRIB1, SRSF7, UBA52, TP53, PPID, ZNF274, MEAF6, FLII, TXN, AEBP1, ZC3HAV1, ZFP36L1, PLAC8, HSPH1, PCBP1, NDN, CAMTA1, RBM10, CHTOP, MYPOP, ZFHX2, MTERF3, HSPA5, FOXF2, TCEANC, FZD8, ZBTB12, NMI, PA2G…	556	3762	16792	1.05167	1	1	0.96998
GOTERM_BP_3	GO:0060255~regulation of macromolecule metabolic process	200	29.2826	0.296115	SERPINE2, HNRNPU, RPL6, UXT, RASSF1, CHORDC1, HABP4, RPL38, CCNL1, PKNOX1, RPS13, ZNF285, ZNF705E, C8ORF4, PTOV1, ANK2, SFRP1, ZSCAN21, PSME1, PSME2, TRIB1, UBA52, TP53, ZNF274, MEAF6, FLII, PDGFA, TXN, ZC3HAV1, ANAPC11, PLAC8, HSPH1, FXR2, RRAS, C7, PCBP1, SERPINH1, RBM10, TNFSF14, FOXF2, MTERF3, FZD8, NMI, PA2G4, EIF1, RPS26, HNRNPL, ID2, HOXD9, SIM2, HAMP, HOXD8, RPLP1, TGFB1I1, PRPF19, LITAF,…	553	5815	16663	1.03635	1	1	0.948133
GOTERM_BP_FAT	GO:2000112~regulation of cellular macromolecule biosynthetic process	138	20.205	0.299583	UBE2D2, HNRNPU, PARK7, RPL6, UXT, EFEMP1, BMPER, ZNF329, HABP4, PIM1, RPL38, MAF1, CCNL1, PKNOX1, PTRF, RPS9, ZNF285, PCID2, ZNF705E, RPS5, LMO3, FST, C8ORF4, PTOV1, KCTD1, FOXP1, EEF1A1, SFRP1, ZSCAN21, ZNF557, ZNF436, TRIB1, UBA52, TP53, PPID, ZNF274, MEAF6, FLII, PDGFA, TXN, AEBP1, ZFP36L1, PLAC8, FXR2, HSPH1, PCBP1, NDN, CAMTA1, RBM10, CHTOP, MYPOP, ZFHX2, MTERF3, HSPA5, FOXF2, TCEANC, FZD8, …	549	3991	16650	1.04867	1	1	0.976221
GOTERM_BP_FAT	GO:1903508~positive regulation of nucleic acid-templated transcription	49	7.17423	0.30172	TGFB1I1, FHL2, ILK, YBX1, PARK7, MYDGF, SIX2, NUP62, SUMO2, CCNL1, PKNOX1, NELFE, YWHAH, RBM14, PCID2, PEG3, RHOG, EDF1, FOXP1, GREM1, SFRP1, TRAF6, ZSCAN21, MAPRE3, UBA52, TP53, WBP2, SRF, PLAC8, HSPH1, SERTAD1, PCBP1, ERBB2, LMNA, NDN, CAMTA1, RPS27A, NFYA, HSPA5, FOXF2, FZD8, NFKB1, TNIP2, NACA, ID2, MAFF, TAF7, HOXD9, HOXD8	549	1349	16650	1.10161	1	1	0.976221
GOTERM_BP_FAT	GO:0045893~positive regulation of transcription, DNA-templated	49	7.17423	0.30172	TGFB1I1, FHL2, ILK, YBX1, PARK7, MYDGF, SIX2, NUP62, SUMO2, CCNL1, PKNOX1, NELFE, YWHAH, RBM14, PCID2, PEG3, RHOG, EDF1, FOXP1, GREM1, SFRP1, TRAF6, ZSCAN21, MAPRE3, UBA52, TP53, WBP2, SRF, PLAC8, HSPH1, SERTAD1, PCBP1, ERBB2, LMNA, NDN, CAMTA1, RPS27A, NFYA, HSPA5, FOXF2, FZD8, NFKB1, TNIP2, NACA, ID2, MAFF, TAF7, HOXD9, HOXD8	549	1349	16650	1.10161	1	1	0.976221
GOTERM_BP_ALL	GO:0045893~positive regulation of transcription, DNA-templated	49	7.17423	0.313299	TGFB1I1, FHL2, ILK, YBX1, PARK7, MYDGF, SIX2, NUP62, SUMO2, CCNL1, PKNOX1, NELFE, YWHAH, RBM14, PCID2, PEG3, RHOG, EDF1, FOXP1, GREM1, SFRP1, TRAF6, ZSCAN21, MAPRE3, UBA52, TP53, WBP2, SRF, PLAC8, HSPH1, SERTAD1, PCBP1, ERBB2, LMNA, NDN, CAMTA1, RPS27A, NFYA, HSPA5, FOXF2, FZD8, NFKB1, TNIP2, NACA, ID2, MAFF, TAF7, HOXD9, HOXD8	556	1349	16792	1.09701	1	1	0.96998
GOTERM_BP_ALL	GO:1903508~positive regulation of nucleic acid-templated transcription	49	7.17423	0.313299	TGFB1I1, FHL2, ILK, YBX1, PARK7, MYDGF, SIX2, NUP62, SUMO2, CCNL1, PKNOX1, NELFE, YWHAH, RBM14, PCID2, PEG3, RHOG, EDF1, FOXP1, GREM1, SFRP1, TRAF6, ZSCAN21, MAPRE3, UBA52, TP53, WBP2, SRF, PLAC8, HSPH1, SERTAD1, PCBP1, ERBB2, LMNA, NDN, CAMTA1, RPS27A, NFYA, HSPA5, FOXF2, FZD8, NFKB1, TNIP2, NACA, ID2, MAFF, TAF7, HOXD9, HOXD8	556	1349	16792	1.09701	1	1	0.96998
GOTERM_BP_4	GO:0051252~regulation of RNA metabolic process	131	19.1801	0.313871	UBE2D2, PARK7, RPL6, UXT, EFEMP1, BMPER, ZNF329, HABP4, PIM1, MAF1, CCNL1, PKNOX1, PTRF, RPS13, ZNF285, PCID2, ZNF705E, LMO3, FST, C8ORF4, PTOV1, KCTD1, FOXP1, EEF1A1, SFRP1, ZSCAN21, ZNF557, ZNF436, TRIB1, SRSF7, UBA52, TP53, PPID, ZNF274, MEAF6, FLII, TXN, AEBP1, ZC3HAV1, ZFP36L1, PLAC8, HSPH1, PCBP1, NDN, CAMTA1, RBM10, CHTOP, MYPOP, ZFHX2, MTERF3, HSPA5, FOXF2, TCEANC, FZD8, ZBTB12, NMI, PA2G…	545	3762	16415	1.04881	1	1	0.97317
GOTERM_BP_ALL	GO:2000112~regulation of cellular macromolecule biosynthetic process	138	20.205	0.316706	UBE2D2, HNRNPU, PARK7, RPL6, UXT, EFEMP1, BMPER, ZNF329, HABP4, PIM1, RPL38, MAF1, CCNL1, PKNOX1, PTRF, RPS9, ZNF285, PCID2, ZNF705E, RPS5, LMO3, FST, C8ORF4, PTOV1, KCTD1, FOXP1, EEF1A1, SFRP1, ZSCAN21, ZNF557, ZNF436, TRIB1, UBA52, TP53, PPID, ZNF274, MEAF6, FLII, PDGFA, TXN, AEBP1, ZFP36L1, PLAC8, FXR2, HSPH1, PCBP1, NDN, CAMTA1, RBM10, CHTOP, MYPOP, ZFHX2, MTERF3, HSPA5, FOXF2, TCEANC, FZD8, …	556	3991	16792	1.0443	1	1	0.96998
GOTERM_BP_FAT	GO:0019219~regulation of nucleobase-containing compound metabolic process	141	20.6442	0.322538	UBE2D2, HNRNPU, PARK7, RPL6, UXT, EFEMP1, BMPER, ZNF329, HABP4, PIM1, MAF1, CCNL1, PKNOX1, PTRF, RPS13, ZNF285, PCID2, ZNF705E, LMO3, FST, C8ORF4, PTOV1, KCTD1, FOXP1, EEF1A1, SFRP1, ZSCAN21, ZNF557, ZNF436, TRIB1, SRSF7, UBA52, TP53, PPID, ZNF274, MEAF6, FLII, PDGFA, ADRB1, TXN, AEBP1, ZC3HAV1, ZFP36L1, PLAC8, HSPH1, PCBP1, NDN, CAMTA1, RBM10, CHTOP, MYPOP, ZFHX2, MTERF3, HSPA5, FOXF2, TCEANC, F…	549	4104	16650	1.04197	1	1	0.976221
GOTERM_BP_5	GO:0051252~regulation of RNA metabolic process	131	19.1801	0.327649	UBE2D2, PARK7, RPL6, UXT, EFEMP1, BMPER, ZNF329, HABP4, PIM1, MAF1, CCNL1, PKNOX1, PTRF, RPS13, ZNF285, PCID2, ZNF705E, LMO3, FST, C8ORF4, PTOV1, KCTD1, FOXP1, EEF1A1, SFRP1, ZSCAN21, ZNF557, ZNF436, TRIB1, SRSF7, UBA52, TP53, PPID, ZNF274, MEAF6, FLII, TXN, AEBP1, ZC3HAV1, ZFP36L1, PLAC8, HSPH1, PCBP1, NDN, CAMTA1, RBM10, CHTOP, MYPOP, ZFHX2, MTERF3, HSPA5, FOXF2, TCEANC, FZD8, ZBTB12, NMI, PA2G…	538	3762	16130	1.04401	1	1	0.981216
GOTERM_BP_5	GO:0045893~positive regulation of transcription, DNA-templated	49	7.17423	0.331167	TGFB1I1, FHL2, ILK, YBX1, PARK7, MYDGF, SIX2, NUP62, SUMO2, CCNL1, PKNOX1, NELFE, YWHAH, RBM14, PCID2, PEG3, RHOG, EDF1, FOXP1, GREM1, SFRP1, TRAF6, ZSCAN21, MAPRE3, UBA52, TP53, WBP2, SRF, PLAC8, HSPH1, SERTAD1, PCBP1, ERBB2, LMNA, NDN, CAMTA1, RPS27A, NFYA, HSPA5, FOXF2, FZD8, NFKB1, TNIP2, NACA, ID2, MAFF, TAF7, HOXD9, HOXD8	538	1349	16130	1.08902	1	1	0.981216
GOTERM_BP_ALL	GO:0019219~regulation of nucleobase-containing compound metabolic process	141	20.6442	0.342964	UBE2D2, HNRNPU, PARK7, RPL6, UXT, EFEMP1, BMPER, ZNF329, HABP4, PIM1, MAF1, CCNL1, PKNOX1, PTRF, RPS13, ZNF285, PCID2, ZNF705E, LMO3, FST, C8ORF4, PTOV1, KCTD1, FOXP1, EEF1A1, SFRP1, ZSCAN21, ZNF557, ZNF436, TRIB1, SRSF7, UBA52, TP53, PPID, ZNF274, MEAF6, FLII, PDGFA, ADRB1, TXN, AEBP1, ZC3HAV1, ZFP36L1, PLAC8, HSPH1, PCBP1, NDN, CAMTA1, RBM10, CHTOP, MYPOP, ZFHX2, MTERF3, HSPA5, FOXF2, TCEANC, F…	556	4104	16792	1.03762	1	1	0.96998
GOTERM_BP_5	GO:2000112~regulation of cellular macromolecule biosynthetic process	138	20.205	0.357972	UBE2D2, HNRNPU, PARK7, RPL6, UXT, EFEMP1, BMPER, ZNF329, HABP4, PIM1, RPL38, MAF1, CCNL1, PKNOX1, PTRF, RPS9, ZNF285, PCID2, ZNF705E, RPS5, LMO3, FST, C8ORF4, PTOV1, KCTD1, FOXP1, EEF1A1, SFRP1, ZSCAN21, ZNF557, ZNF436, TRIB1, UBA52, TP53, PPID, ZNF274, MEAF6, FLII, PDGFA, TXN, AEBP1, ZFP36L1, PLAC8, FXR2, HSPH1, PCBP1, NDN, CAMTA1, RBM10, CHTOP, MYPOP, ZFHX2, MTERF3, HSPA5, FOXF2, TCEANC, FZD8, …	538	3991	16130	1.03669	1	1	0.981216
GOTERM_BP_4	GO:0019219~regulation of nucleobase-containing compound metabolic process	141	20.6442	0.359016	UBE2D2, HNRNPU, PARK7, RPL6, UXT, EFEMP1, BMPER, ZNF329, HABP4, PIM1, MAF1, CCNL1, PKNOX1, PTRF, RPS13, ZNF285, PCID2, ZNF705E, LMO3, FST, C8ORF4, PTOV1, KCTD1, FOXP1, EEF1A1, SFRP1, ZSCAN21, ZNF557, ZNF436, TRIB1, SRSF7, UBA52, TP53, PPID, ZNF274, MEAF6, FLII, PDGFA, ADRB1, TXN, AEBP1, ZC3HAV1, ZFP36L1, PLAC8, HSPH1, PCBP1, NDN, CAMTA1, RBM10, CHTOP, MYPOP, ZFHX2, MTERF3, HSPA5, FOXF2, TCEANC, F…	545	4104	16415	1.0348	1	1	0.97317
GOTERM_BP_FAT	GO:2001141~regulation of RNA biosynthetic process	123	18.0088	0.432264	UBE2D2, PARK7, RPL6, UXT, EFEMP1, BMPER, ZNF329, HABP4, PIM1, MAF1, CCNL1, PKNOX1, PTRF, ZNF285, PCID2, ZNF705E, LMO3, FST, C8ORF4, PTOV1, KCTD1, FOXP1, EEF1A1, SFRP1, ZSCAN21, ZNF557, ZNF436, TRIB1, UBA52, TP53, PPID, ZNF274, MEAF6, FLII, TXN, AEBP1, ZFP36L1, PLAC8, HSPH1, PCBP1, NDN, CAMTA1, RBM10, CHTOP, MYPOP, ZFHX2, MTERF3, HSPA5, FOXF2, TCEANC, FZD8, ZBTB12, NMI, PA2G4, NFKB1, NACA, ID2, MA…	549	3644	16650	1.02369	1	1	0.976221
GOTERM_BP_ALL	GO:2001141~regulation of RNA biosynthetic process	123	18.0088	0.453802	UBE2D2, PARK7, RPL6, UXT, EFEMP1, BMPER, ZNF329, HABP4, PIM1, MAF1, CCNL1, PKNOX1, PTRF, ZNF285, PCID2, ZNF705E, LMO3, FST, C8ORF4, PTOV1, KCTD1, FOXP1, EEF1A1, SFRP1, ZSCAN21, ZNF557, ZNF436, TRIB1, UBA52, TP53, PPID, ZNF274, MEAF6, FLII, TXN, AEBP1, ZFP36L1, PLAC8, HSPH1, PCBP1, NDN, CAMTA1, RBM10, CHTOP, MYPOP, ZFHX2, MTERF3, HSPA5, FOXF2, TCEANC, FZD8, ZBTB12, NMI, PA2G4, NFKB1, NACA, ID2, MA…	556	3644	16792	1.01942	1	1	0.96998
GOTERM_BP_FAT	GO:0006351~transcription, DNA-templated	121	17.716	0.456142	UBE2D2, PARK7, UXT, BMPER, ZNF329, HABP4, PIM1, MAF1, CCNL1, PKNOX1, PTRF, ZNF285, PCID2, ZNF705E, LMO3, FST, C8ORF4, PTOV1, KCTD1, STON1-GTF2A1L, FOXP1, EEF1A1, SFRP1, ZSCAN21, ZNF557, ZNF436, TRIB1, SRSF7, UBA52, TP53, PPID, ZNF274, MEAF6, FLII, TXN, AEBP1, PLAC8, HSPH1, PCBP1, NDN, CAMTA1, RBM10, CHTOP, MYPOP, ZFHX2, MTERF3, HSPA5, FOXF2, TCEANC, FZD8, ZBTB12, NMI, PA2G4, NFKB1, NACA, ID2, MAF…	549	3605	16650	1.01794	1	1	0.976221
GOTERM_BP_FAT	GO:0045944~positive regulation of transcription from RNA polymerase II promoter	36	5.27086	0.462409	WBP2, SRF, YBX1, PARK7, PLAC8, MYDGF, HSPH1, SERTAD1, PCBP1, SIX2, SUMO2, LMNA, NDN, CAMTA1, PKNOX1, RPS27A, CCNL1, NELFE, RBM14, HSPA5, FOXF2, PEG3, FZD8, NFKB1, FOXP1, GREM1, TNIP2, NACA, TRAF6, MAFF, ZSCAN21, TAF7, UBA52, HOXD9, TP53, HOXD8	549	1041	16650	1.0488	1	1	0.976221
GOTERM_BP_5	GO:2001141~regulation of RNA biosynthetic process	123	18.0088	0.481644	UBE2D2, PARK7, RPL6, UXT, EFEMP1, BMPER, ZNF329, HABP4, PIM1, MAF1, CCNL1, PKNOX1, PTRF, ZNF285, PCID2, ZNF705E, LMO3, FST, C8ORF4, PTOV1, KCTD1, FOXP1, EEF1A1, SFRP1, ZSCAN21, ZNF557, ZNF436, TRIB1, UBA52, TP53, PPID, ZNF274, MEAF6, FLII, TXN, AEBP1, ZFP36L1, PLAC8, HSPH1, PCBP1, NDN, CAMTA1, RBM10, CHTOP, MYPOP, ZFHX2, MTERF3, HSPA5, FOXF2, TCEANC, FZD8, ZBTB12, NMI, PA2G4, NFKB1, NACA, ID2, MA…	538	3644	16130	1.012	1	1	0.981216
GOTERM_BP_FAT	GO:0097659~nucleic acid-templated transcription	126	18.448	0.481919	UBE2D2, PARK7, RPL6, UXT, EFEMP1, BMPER, ZNF329, HABP4, PIM1, MAF1, CCNL1, PKNOX1, PTRF, ZNF285, PCID2, ZNF705E, LMO3, FST, C8ORF4, PTOV1, KCTD1, STON1-GTF2A1L, FOXP1, EEF1A1, SFRP1, ZSCAN21, ZNF557, ZNF436, TRIB1, SRSF7, UBA52, TP53, PPID, ZNF274, MEAF6, FLII, TXN, AEBP1, ZFP36L1, PLAC8, HSPH1, PCBP1, NDN, CAMTA1, RBM10, CHTOP, MYPOP, ZFHX2, MTERF3, HSPA5, FOXF2, TCEANC, FZD8, ZBTB12, NMI, PA2G4…	549	3771	16650	1.01334	1	1	0.976221
GOTERM_BP_ALL	GO:0045944~positive regulation of transcription from RNA polymerase II promoter	36	5.27086	0.486135	WBP2, SRF, YBX1, PARK7, PLAC8, MYDGF, HSPH1, SERTAD1, PCBP1, SIX2, SUMO2, LMNA, NDN, CAMTA1, PKNOX1, RPS27A, CCNL1, NELFE, RBM14, HSPA5, FOXF2, PEG3, FZD8, NFKB1, FOXP1, GREM1, TNIP2, NACA, TRAF6, MAFF, ZSCAN21, TAF7, UBA52, HOXD9, TP53, HOXD8	556	1041	16792	1.04443	1	1	0.96998
GOTERM_BP_FAT	GO:1903506~regulation of nucleic acid-templated transcription	121	17.716	0.487527	UBE2D2, PARK7, RPL6, UXT, EFEMP1, BMPER, ZNF329, HABP4, PIM1, MAF1, CCNL1, PKNOX1, PTRF, ZNF285, PCID2, ZNF705E, LMO3, FST, C8ORF4, PTOV1, KCTD1, FOXP1, EEF1A1, SFRP1, ZSCAN21, ZNF557, ZNF436, TRIB1, UBA52, TP53, PPID, ZNF274, MEAF6, FLII, TXN, AEBP1, ZFP36L1, PLAC8, HSPH1, PCBP1, NDN, CAMTA1, RBM10, CHTOP, MYPOP, ZFHX2, MTERF3, HSPA5, FOXF2, TCEANC, FZD8, ZBTB12, NMI, PA2G4, NFKB1, NACA, ID2, MA…	549	3625	16650	1.01232	1	1	0.976221
GOTERM_BP_ALL	GO:0006351~transcription, DNA-templated	121	17.716	0.490413	UBE2D2, PARK7, UXT, BMPER, ZNF329, HABP4, PIM1, MAF1, CCNL1, PKNOX1, PTRF, ZNF285, PCID2, ZNF705E, LMO3, FST, C8ORF4, PTOV1, KCTD1, STON1-GTF2A1L, FOXP1, EEF1A1, SFRP1, ZSCAN21, ZNF557, ZNF436, TRIB1, SRSF7, UBA52, TP53, PPID, ZNF274, MEAF6, FLII, TXN, AEBP1, PLAC8, HSPH1, PCBP1, NDN, CAMTA1, RBM10, CHTOP, MYPOP, ZFHX2, MTERF3, HSPA5, FOXF2, TCEANC, FZD8, ZBTB12, NMI, PA2G4, NFKB1, NACA, ID2, MAF…	556	3605	16792	1.0137	1	1	0.96998
GOTERM_BP_ALL	GO:0097659~nucleic acid-templated transcription	126	18.448	0.503033	UBE2D2, PARK7, RPL6, UXT, EFEMP1, BMPER, ZNF329, HABP4, PIM1, MAF1, CCNL1, PKNOX1, PTRF, ZNF285, PCID2, ZNF705E, LMO3, FST, C8ORF4, PTOV1, KCTD1, STON1-GTF2A1L, FOXP1, EEF1A1, SFRP1, ZSCAN21, ZNF557, ZNF436, TRIB1, SRSF7, UBA52, TP53, PPID, ZNF274, MEAF6, FLII, TXN, AEBP1, ZFP36L1, PLAC8, HSPH1, PCBP1, NDN, CAMTA1, RBM10, CHTOP, MYPOP, ZFHX2, MTERF3, HSPA5, FOXF2, TCEANC, FZD8, ZBTB12, NMI, PA2G4…	556	3771	16792	1.00912	1	1	0.96998
GOTERM_BP_ALL	GO:1903506~regulation of nucleic acid-templated transcription	121	17.716	0.509332	UBE2D2, PARK7, RPL6, UXT, EFEMP1, BMPER, ZNF329, HABP4, PIM1, MAF1, CCNL1, PKNOX1, PTRF, ZNF285, PCID2, ZNF705E, LMO3, FST, C8ORF4, PTOV1, KCTD1, FOXP1, EEF1A1, SFRP1, ZSCAN21, ZNF557, ZNF436, TRIB1, UBA52, TP53, PPID, ZNF274, MEAF6, FLII, TXN, AEBP1, ZFP36L1, PLAC8, HSPH1, PCBP1, NDN, CAMTA1, RBM10, CHTOP, MYPOP, ZFHX2, MTERF3, HSPA5, FOXF2, TCEANC, FZD8, ZBTB12, NMI, PA2G4, NFKB1, NACA, ID2, MA…	556	3625	16792	1.0081	1	1	0.96998
GOTERM_BP_5	GO:0006351~transcription, DNA-templated	121	17.716	0.518137	UBE2D2, PARK7, UXT, BMPER, ZNF329, HABP4, PIM1, MAF1, CCNL1, PKNOX1, PTRF, ZNF285, PCID2, ZNF705E, LMO3, FST, C8ORF4, PTOV1, KCTD1, STON1-GTF2A1L, FOXP1, EEF1A1, SFRP1, ZSCAN21, ZNF557, ZNF436, TRIB1, SRSF7, UBA52, TP53, PPID, ZNF274, MEAF6, FLII, TXN, AEBP1, PLAC8, HSPH1, PCBP1, NDN, CAMTA1, RBM10, CHTOP, MYPOP, ZFHX2, MTERF3, HSPA5, FOXF2, TCEANC, FZD8, ZBTB12, NMI, PA2G4, NFKB1, NACA, ID2, MAF…	538	3605	16130	1.00631	1	1	0.981216
GOTERM_BP_FAT	GO:0006355~regulation of transcription, DNA-templated	119	17.4231	0.54191	UBE2D2, PARK7, RPL6, UXT, EFEMP1, BMPER, ZNF329, HABP4, PIM1, MAF1, CCNL1, PKNOX1, PTRF, ZNF285, PCID2, ZNF705E, LMO3, FST, C8ORF4, PTOV1, KCTD1, FOXP1, EEF1A1, SFRP1, ZSCAN21, ZNF557, ZNF436, TRIB1, UBA52, TP53, PPID, ZNF274, MEAF6, FLII, TXN, AEBP1, ZFP36L1, PLAC8, HSPH1, PCBP1, NDN, CAMTA1, RBM10, CHTOP, MYPOP, ZFHX2, MTERF3, HSPA5, FOXF2, TCEANC, FZD8, ZBTB12, PA2G4, NFKB1, NACA, ID2, MAFF, M…	549	3603	16650	1.00167	1	1	0.976221
GOTERM_BP_FAT	GO:0006357~regulation of transcription from RNA polymerase II promoter	61	8.93119	0.542806	UBE2D2, FHL2, ILK, YBX1, PARK7, LITAF, YBX3, UXT, MYDGF, BMPER, SIX2, SUMO2, CCNL1, PKNOX1, NELFE, KLF11, RBM14, TCF15, PEG3, FST, FOXP1, GREM1, SFPQ, SFRP1, CTDSP1, TRAF6, ZSCAN21, CRY1, UBA52, TP53, PPID, ZNF274, WBP2, SRF, AEBP1, TXN, PLAC8, HSPH1, SERTAD1, PCBP1, LMNA, NDN, CAMTA1, RPS27A, RBM10, MYPOP, HSPA5, FOXF2, TCEANC, FZD8, NFKB1, TNIP2, NACA, ID2, MAFF, TAF7, HOXD9, HAMP, SIM2, PTPN2,…	549	1835	16650	1.00817	1	1	0.976221
GOTERM_BP_ALL	GO:0006357~regulation of transcription from RNA polymerase II promoter	61	8.93119	0.556667	UBE2D2, FHL2, ILK, YBX1, PARK7, LITAF, YBX3, UXT, MYDGF, BMPER, SIX2, SUMO2, CCNL1, PKNOX1, NELFE, KLF11, RBM14, TCF15, PEG3, FST, FOXP1, GREM1, SFPQ, SFRP1, CTDSP1, TRAF6, ZSCAN21, CRY1, UBA52, TP53, PPID, ZNF274, WBP2, SRF, AEBP1, TXN, PLAC8, HSPH1, SERTAD1, PCBP1, LMNA, NDN, CAMTA1, RPS27A, RBM10, MYPOP, HSPA5, FOXF2, TCEANC, FZD8, NFKB1, TNIP2, NACA, ID2, MAFF, TAF7, HOXD9, HAMP, SIM2, PTPN2,…	556	1835	16792	1.00397	1	1	0.96998
GOTERM_BP_DIRECT	GO:0045944~positive regulation of transcription from RNA polymerase II promoter	33	4.83163	0.557707	WBP2, SRF, YBX1, PARK7, PLAC8, MYDGF, HSPH1, SERTAD1, PCBP1, SIX2, SUMO2, NDN, CAMTA1, PKNOX1, RPS27A, CCNL1, NELFE, RBM14, FOXF2, PEG3, FZD8, NFKB1, FOXP1, GREM1, TNIP2, TRAF6, MAFF, ZSCAN21, TAF7, UBA52, HOXD9, TP53, HOXD8	556	981	16792	1.01595	1	1	0.993884
GOTERM_BP_ALL	GO:0006355~regulation of transcription, DNA-templated	119	17.4231	0.562562	UBE2D2, PARK7, RPL6, UXT, EFEMP1, BMPER, ZNF329, HABP4, PIM1, MAF1, CCNL1, PKNOX1, PTRF, ZNF285, PCID2, ZNF705E, LMO3, FST, C8ORF4, PTOV1, KCTD1, FOXP1, EEF1A1, SFRP1, ZSCAN21, ZNF557, ZNF436, TRIB1, UBA52, TP53, PPID, ZNF274, MEAF6, FLII, TXN, AEBP1, ZFP36L1, PLAC8, HSPH1, PCBP1, NDN, CAMTA1, RBM10, CHTOP, MYPOP, ZFHX2, MTERF3, HSPA5, FOXF2, TCEANC, FZD8, ZBTB12, PA2G4, NFKB1, NACA, ID2, MAFF, M…	556	3603	16792	0.997494	1	1	0.96998
GOTERM_BP_5	GO:0006355~regulation of transcription, DNA-templated	119	17.4231	0.598612	UBE2D2, PARK7, RPL6, UXT, EFEMP1, BMPER, ZNF329, HABP4, PIM1, MAF1, CCNL1, PKNOX1, PTRF, ZNF285, PCID2, ZNF705E, LMO3, FST, C8ORF4, PTOV1, KCTD1, FOXP1, EEF1A1, SFRP1, ZSCAN21, ZNF557, ZNF436, TRIB1, UBA52, TP53, PPID, ZNF274, MEAF6, FLII, TXN, AEBP1, ZFP36L1, PLAC8, HSPH1, PCBP1, NDN, CAMTA1, RBM10, CHTOP, MYPOP, ZFHX2, MTERF3, HSPA5, FOXF2, TCEANC, FZD8, ZBTB12, PA2G4, NFKB1, NACA, ID2, MAFF, M…	538	3603	16130	0.990227	1	1	0.981216
GOTERM_BP_DIRECT	GO:0006351~transcription, DNA-templated	58	8.49195	0.863455	FHL2, LITAF, YBX3, UXT, HINT1, ZNF329, NUP62, HABP4, MAF1, CCNL1, RBM14, ZNF285, TCF15, PEG3, ZNF705E, LMO3, PTOV1, KCTD1, EDF1, COMMD1, COMMD6, ZNF75A, FOXP1, EEF1A1, SFPQ, EEF1D, ZSCAN21, CRY1, ZNF239, ZNF436, ZNF557, TP53, PTMA, ZNF274, MEAF6, FLII, AEBP1, TXN, IWS1, SERTAD1, ERBB2, RPS3, POLR2F, ASCC3, POLR2J, MYPOP, ZFHX2, TCEANC, ZBTB12, PA2G4, WTIP, TNIP2, NACA, ID2, ZNF74, ZNF614, HOXD9, …	556	1955	16792	0.896002	1	1	0.993884
Annotation Cluster 10	Enrichment Score: 3.355167884964125
Category	Term	Count	%	PValue	Genes	List Total	Pop Hits	Pop Total	Fold Enrichment	Bonferroni	Benjamini	FDR
GOTERM_BP_FAT	GO:0042026~protein refolding	8	1.1713	6.23715e-06	DNAJB2, DNAJB1, HSPA1L, PTGES3, HSPA6, HSPA1B, HSPD1, HSPA1A	549	23	16650	10.5488	0.0330173	0.000390475	0.000381119
GOTERM_BP_ALL	GO:0042026~protein refolding	8	1.1713	6.41329e-06	DNAJB2, DNAJB1, HSPA1L, PTGES3, HSPA6, HSPA1B, HSPD1, HSPA1A	556	23	16792	10.5048	0.0344355	0.000312877	0.000303429
GOTERM_BP_3	GO:0042026~protein refolding	8	1.1713	6.50893e-06	DNAJB2, DNAJB1, HSPA1L, PTGES3, HSPA6, HSPA1B, HSPD1, HSPA1A	553	23	16663	10.4807	0.00626146	0.000224326	0.00021247
GOTERM_BP_DIRECT	GO:1900034~regulation of cellular response to heat	10	1.46413	0.00079525	DNAJB1, HSPH1, HSP90AB1, HSPA1L, PTGES3, NUP62, CHORDC1, FKBP4, HSPA1B, HSPA1A	556	75	16792	4.02686	0.838273	0.101174	0.100511
GOTERM_BP_FAT	GO:1900034~regulation of cellular response to heat	10	1.46413	0.000850325	DNAJB1, HSPH1, HSP90AB1, HSPA1L, PTGES3, NUP62, CHORDC1, FKBP4, HSPA1B, HSPA1A	549	76	16650	3.99051	0.989737	0.0360484	0.0351847
GOTERM_BP_ALL	GO:1900034~regulation of cellular response to heat	10	1.46413	0.000876191	DNAJB1, HSPH1, HSP90AB1, HSPA1L, PTGES3, NUP62, CHORDC1, FKBP4, HSPA1B, HSPA1A	556	76	16792	3.97387	0.991684	0.0297361	0.0288381
GOTERM_BP_4	GO:1900034~regulation of cellular response to heat	10	1.46413	0.000892244	DNAJB1, HSPH1, HSP90AB1, HSPA1L, PTGES3, NUP62, CHORDC1, FKBP4, HSPA1B, HSPA1A	545	76	16415	3.96306	0.859678	0.0321793	0.0313017
GOTERM_BP_5	GO:1900034~regulation of cellular response to heat	10	1.46413	0.000920829	DNAJB1, HSPH1, HSP90AB1, HSPA1L, PTGES3, NUP62, CHORDC1, FKBP4, HSPA1B, HSPA1A	538	76	16130	3.94492	0.944678	0.0498835	0.0489309
GOTERM_BP_FAT	GO:0061077~chaperone-mediated protein folding	8	1.1713	0.00149118	DNAJB2, DNAJB1, HSPH1, PTGES3, CHORDC1, FKBP4, PPID, HSPD1	549	52	16650	4.66583	0.999675	0.0581597	0.0567662
GOTERM_BP_ALL	GO:0061077~chaperone-mediated protein folding	8	1.1713	0.00152781	DNAJB2, DNAJB1, HSPH1, PTGES3, CHORDC1, FKBP4, PPID, HSPD1	556	52	16792	4.64638	0.999765	0.0477025	0.046262
GOTERM_BP_3	GO:0061077~chaperone-mediated protein folding	8	1.1713	0.00154772	DNAJB2, DNAJB1, HSPH1, PTGES3, CHORDC1, FKBP4, PPID, HSPD1	553	52	16663	4.63569	0.775687	0.0304807	0.0288698
GOTERM_BP_DIRECT	GO:0061077~chaperone-mediated protein folding	4	0.585652	0.122395	DNAJB2, CHORDC1, FKBP4, PPID	556	37	16792	3.26502	1	1	0.993884
Annotation Cluster 11	Enrichment Score: 3.3263327723791782
Category	Term	Count	%	PValue	Genes	List Total	Pop Hits	Pop Total	Fold Enrichment	Bonferroni	Benjamini	FDR
GOTERM_BP_FAT	GO:0042026~protein refolding	8	1.1713	6.23715e-06	DNAJB2, DNAJB1, HSPA1L, PTGES3, HSPA6, HSPA1B, HSPD1, HSPA1A	549	23	16650	10.5488	0.0330173	0.000390475	0.000381119
GOTERM_BP_ALL	GO:0042026~protein refolding	8	1.1713	6.41329e-06	DNAJB2, DNAJB1, HSPA1L, PTGES3, HSPA6, HSPA1B, HSPD1, HSPA1A	556	23	16792	10.5048	0.0344355	0.000312877	0.000303429
GOTERM_BP_3	GO:0042026~protein refolding	8	1.1713	6.50893e-06	DNAJB2, DNAJB1, HSPA1L, PTGES3, HSPA6, HSPA1B, HSPD1, HSPA1A	553	23	16663	10.4807	0.00626146	0.000224326	0.00021247
GOTERM_BP_DIRECT	GO:0042026~protein refolding	6	0.878477	8.83315e-05	DNAJB2, HSPA1L, HSPA6, HSPA1B, HSPD1, HSPA1A	556	15	16792	12.0806	0.18314	0.0144485	0.0143539
GOTERM_BP_DIRECT	GO:0090084~negative regulation of inclusion body assembly	5	0.732064	0.000211489	DNAJB2, DNAJB1, SACS, HSPA1B, HSPA1A	556	10	16792	15.1007	0.38391	0.0302694	0.0300711
GOTERM_BP_FAT	GO:0090084~negative regulation of inclusion body assembly	5	0.732064	0.000318491	DNAJB2, DNAJB1, SACS, HSPA1B, HSPA1A	549	11	16650	13.7854	0.819984	0.0153103	0.0149435
GOTERM_BP_ALL	GO:0090084~negative regulation of inclusion body assembly	5	0.732064	0.000323671	DNAJB2, DNAJB1, SACS, HSPA1B, HSPA1A	556	11	16792	13.7279	0.829467	0.0121975	0.0118292
GOTERM_BP_4	GO:0090084~negative regulation of inclusion body assembly	5	0.732064	0.000326945	DNAJB2, DNAJB1, SACS, HSPA1B, HSPA1A	545	11	16415	13.6906	0.512954	0.0130535	0.0126975
GOTERM_BP_5	GO:0090084~negative regulation of inclusion body assembly	5	0.732064	0.000332641	DNAJB2, DNAJB1, SACS, HSPA1B, HSPA1A	538	11	16130	13.6279	0.648425	0.0209032	0.020504
GOTERM_BP_FAT	GO:0090083~regulation of inclusion body assembly	5	0.732064	0.00245847	DNAJB2, DNAJB1, SACS, HSPA1B, HSPA1A	549	18	16650	8.42441	0.999998	0.0882425	0.0861283
GOTERM_BP_ALL	GO:0090083~regulation of inclusion body assembly	5	0.732064	0.00249649	DNAJB2, DNAJB1, SACS, HSPA1B, HSPA1A	556	18	16792	8.38929	0.999999	0.0729455	0.0707427
GOTERM_BP_3	GO:0090083~regulation of inclusion body assembly	5	0.732064	0.00251722	DNAJB2, DNAJB1, SACS, HSPA1B, HSPA1A	553	18	16663	8.37	0.912155	0.0467138	0.044245
GOTERM_BP_4	GO:0090083~regulation of inclusion body assembly	5	0.732064	0.00252054	DNAJB2, DNAJB1, SACS, HSPA1B, HSPA1A	545	18	16415	8.36646	0.996121	0.0792171	0.0770566
GOTERM_BP_FAT	GO:0070841~inclusion body assembly	5	0.732064	0.00444709	DNAJB2, DNAJB1, SACS, HSPA1B, HSPA1A	549	21	16650	7.22092	1	0.140842	0.137467
GOTERM_BP_ALL	GO:0070841~inclusion body assembly	5	0.732064	0.00451436	DNAJB2, DNAJB1, SACS, HSPA1B, HSPA1A	556	21	16792	7.19082	1	0.120324	0.116691
GOTERM_BP_4	GO:0070841~inclusion body assembly	5	0.732064	0.00455695	DNAJB2, DNAJB1, SACS, HSPA1B, HSPA1A	545	21	16415	7.17125	0.999957	0.133671	0.130025
GOTERM_BP_DIRECT	GO:0031396~regulation of protein ubiquitination	4	0.585652	0.0145866	DNAJB2, HSP90AB1, HSPA1B, HSPA1A	556	16	16792	7.55036	1	0.902319	0.896408
Annotation Cluster 12	Enrichment Score: 3.298333987576473
Category	Term	Count	%	PValue	Genes	List Total	Pop Hits	Pop Total	Fold Enrichment	Bonferroni	Benjamini	FDR
GOTERM_BP_FAT	GO:0071353~cellular response to interleukin-4	7	1.02489	0.000307891	TUBA1B, RPL3, HSP90AB1, HSPA5, IMPDH2, RPLP0, PTPN2	549	29	16650	7.32052	0.80941	0.0150514	0.0146907
GOTERM_BP_ALL	GO:0071353~cellular response to interleukin-4	7	1.02489	0.000314965	TUBA1B, RPL3, HSP90AB1, HSPA5, IMPDH2, RPLP0, PTPN2	556	29	16792	7.29	0.821155	0.0120347	0.0116713
GOTERM_BP_FAT	GO:0070670~response to interleukin-4	7	1.02489	0.000540191	TUBA1B, RPL3, HSP90AB1, HSPA5, IMPDH2, RPLP0, PTPN2	549	32	16650	6.63422	0.94545	0.0246474	0.0240568
GOTERM_BP_ALL	GO:0070670~response to interleukin-4	7	1.02489	0.000552402	TUBA1B, RPL3, HSP90AB1, HSPA5, IMPDH2, RPLP0, PTPN2	556	32	16792	6.60656	0.951158	0.0198574	0.0192577
GOTERM_BP_5	GO:0070670~response to interleukin-4	7	1.02489	0.000573513	TUBA1B, RPL3, HSP90AB1, HSPA5, IMPDH2, RPLP0, PTPN2	538	32	16130	6.55843	0.835113	0.03337	0.0327327
GOTERM_BP_DIRECT	GO:0071353~cellular response to interleukin-4	6	0.878477	0.000977219	TUBA1B, RPL3, HSP90AB1, HSPA5, IMPDH2, RPLP0	556	24	16792	7.55036	0.893427	0.117781	0.117009
Annotation Cluster 13	Enrichment Score: 2.9328345333305417
Category	Term	Count	%	PValue	Genes	List Total	Pop Hits	Pop Total	Fold Enrichment	Bonferroni	Benjamini	FDR
GOTERM_BP_FAT	GO:0043123~positive regulation of I-kappaB kinase/NF-kappaB signaling	17	2.48902	0.000347558	TNFSF14, C8ORF4, TRAF2, ZC3HAV1, RHOC, LITAF, GREM1, LGALS1, EEF1D, TNIP2, TRAF6, NUP62, S100A13, FYN, CCL19, RPS27A, UBA52	549	182	16650	2.83282	0.846066	0.0165598	0.016163
GOTERM_BP_ALL	GO:0043123~positive regulation of I-kappaB kinase/NF-kappaB signaling	17	2.48902	0.000364291	TNFSF14, C8ORF4, TRAF2, ZC3HAV1, RHOC, LITAF, GREM1, LGALS1, EEF1D, TNIP2, TRAF6, NUP62, S100A13, FYN, CCL19, RPS27A, UBA52	556	182	16792	2.82101	0.86342	0.0134492	0.0130431
GOTERM_BP_5	GO:0043123~positive regulation of I-kappaB kinase/NF-kappaB signaling	17	2.48902	0.000393032	TNFSF14, C8ORF4, TRAF2, ZC3HAV1, RHOC, LITAF, GREM1, LGALS1, EEF1D, TNIP2, TRAF6, NUP62, S100A13, FYN, CCL19, RPS27A, UBA52	538	182	16130	2.80046	0.709209	0.0237482	0.0232947
GOTERM_BP_FAT	GO:0007249~I-kappaB kinase/NF-kappaB signaling	20	2.92826	0.000891085	TNFSF14, GSTP1, C8ORF4, TRAF2, ZC3HAV1, RHOC, LITAF, NFKB1, GREM1, LGALS1, PRDX4, EEF1D, TNIP2, TRAF6, NUP62, S100A13, FYN, CCL19, RPS27A, UBA52	549	257	16650	2.36015	0.991761	0.0369046	0.0360204
GOTERM_BP_ALL	GO:0007249~I-kappaB kinase/NF-kappaB signaling	20	2.92826	0.000937145	TNFSF14, GSTP1, C8ORF4, TRAF2, ZC3HAV1, RHOC, LITAF, NFKB1, GREM1, LGALS1, PRDX4, EEF1D, TNIP2, TRAF6, NUP62, S100A13, FYN, CCL19, RPS27A, UBA52	556	257	16792	2.35031	0.994042	0.0308203	0.0298896
GOTERM_BP_5	GO:0007249~I-kappaB kinase/NF-kappaB signaling	20	2.92826	0.00101909	TNFSF14, GSTP1, C8ORF4, TRAF2, ZC3HAV1, RHOC, LITAF, NFKB1, GREM1, LGALS1, PRDX4, EEF1D, TNIP2, TRAF6, NUP62, S100A13, FYN, CCL19, RPS27A, UBA52	538	257	16130	2.33318	0.959385	0.0516449	0.0506587
GOTERM_BP_FAT	GO:0043122~regulation of I-kappaB kinase/NF-kappaB signaling	18	2.63543	0.00235217	TNFSF14, GSTP1, C8ORF4, TRAF2, ZC3HAV1, RHOC, LITAF, GREM1, LGALS1, EEF1D, TNIP2, TRAF6, NUP62, S100A13, FYN, CCL19, RPS27A, UBA52	549	238	16650	2.2937	0.999997	0.0855682	0.083518
GOTERM_BP_ALL	GO:0043122~regulation of I-kappaB kinase/NF-kappaB signaling	18	2.63543	0.00245247	TNFSF14, GSTP1, C8ORF4, TRAF2, ZC3HAV1, RHOC, LITAF, GREM1, LGALS1, EEF1D, TNIP2, TRAF6, NUP62, S100A13, FYN, CCL19, RPS27A, UBA52	556	238	16792	2.28414	0.999999	0.0724341	0.0702468
GOTERM_BP_5	GO:0043122~regulation of I-kappaB kinase/NF-kappaB signaling	18	2.63543	0.00264033	TNFSF14, GSTP1, C8ORF4, TRAF2, ZC3HAV1, RHOC, LITAF, GREM1, LGALS1, EEF1D, TNIP2, TRAF6, NUP62, S100A13, FYN, CCL19, RPS27A, UBA52	538	238	16130	2.2675	0.999753	0.116116	0.113898
GOTERM_BP_DIRECT	GO:0043123~positive regulation of I-kappaB kinase/NF-kappaB signaling	13	1.90337	0.00727914	ZC3HAV1, RHOC, LITAF, LGALS1, EEF1D, TNIP2, TRAF6, NUP62, S100A13, FYN, CCL19, RPS27A, UBA52	556	161	16792	2.43863	1	0.574801	0.571036
Annotation Cluster 14	Enrichment Score: 2.7170619637035323
Category	Term	Count	%	PValue	Genes	List Total	Pop Hits	Pop Total	Fold Enrichment	Bonferroni	Benjamini	FDR
GOTERM_BP_FAT	GO:0043067~regulation of programmed cell death	78	11.4202	7.0783e-06	AVEN, SRPX, HSP90AB1, FHL2, ILK, PARK7, IER3IP1, YBX3, CX3CL1, MYDGF, LGALS1, YWHAQ, NUP62, PEA15, PIM1, CTLA4, KIFAP3, YWHAH, KLF11, PCID2, PLEKHG2, UNC5B, RPS6, LIG4, TRAF2, RPS3A, DUSP6, FOXP1, GREM1, ALDH1A3, SFPQ, SFRP1, CFDP1, DDAH2, DAD1, TRAF6, TMBIM1, UBA52, TP53, PPID, CERKL, GSTP1, HTRA2, TNFRSF11B, THBS1, HSPD1, HSP90B1, ZFP36L1, PLAC8, PROKR1, HSPH1, PNMA1, LMNA, RPS3, CD59, FYN, CCL…	549	1413	16650	1.67415	0.0373859	0.000438041	0.000427546
GOTERM_BP_ALL	GO:0043067~regulation of programmed cell death	78	11.4202	8.05857e-06	AVEN, SRPX, HSP90AB1, FHL2, ILK, PARK7, IER3IP1, YBX3, CX3CL1, MYDGF, LGALS1, YWHAQ, NUP62, PEA15, PIM1, CTLA4, KIFAP3, YWHAH, KLF11, PCID2, PLEKHG2, UNC5B, RPS6, LIG4, TRAF2, RPS3A, DUSP6, FOXP1, GREM1, ALDH1A3, SFPQ, SFRP1, CFDP1, DDAH2, DAD1, TRAF6, TMBIM1, UBA52, TP53, PPID, CERKL, GSTP1, HTRA2, TNFRSF11B, THBS1, HSPD1, HSP90B1, ZFP36L1, PLAC8, PROKR1, HSPH1, PNMA1, LMNA, RPS3, CD59, FYN, CCL…	556	1413	16792	1.66717	0.0430768	0.000382887	0.000371325
GOTERM_BP_4	GO:0043067~regulation of programmed cell death	78	11.4202	8.82654e-06	AVEN, SRPX, HSP90AB1, FHL2, ILK, PARK7, IER3IP1, YBX3, CX3CL1, MYDGF, LGALS1, YWHAQ, NUP62, PEA15, PIM1, CTLA4, KIFAP3, YWHAH, KLF11, PCID2, PLEKHG2, UNC5B, RPS6, LIG4, TRAF2, RPS3A, DUSP6, FOXP1, GREM1, ALDH1A3, SFPQ, SFRP1, CFDP1, DDAH2, DAD1, TRAF6, TMBIM1, UBA52, TP53, PPID, CERKL, GSTP1, HTRA2, TNFRSF11B, THBS1, HSPD1, HSP90B1, ZFP36L1, PLAC8, PROKR1, HSPH1, PNMA1, LMNA, RPS3, CD59, FYN, CCL…	545	1413	16415	1.66263	0.0192312	0.000388368	0.000377776
GOTERM_BP_FAT	GO:0042981~regulation of apoptotic process	77	11.2738	9.19553e-06	AVEN, SRPX, HSP90AB1, FHL2, ILK, PARK7, IER3IP1, YBX3, CX3CL1, MYDGF, LGALS1, YWHAQ, NUP62, PEA15, PIM1, CTLA4, KIFAP3, YWHAH, KLF11, PCID2, PLEKHG2, UNC5B, RPS6, LIG4, TRAF2, RPS3A, DUSP6, FOXP1, GREM1, ALDH1A3, SFPQ, SFRP1, CFDP1, DDAH2, DAD1, TRAF6, TMBIM1, UBA52, TP53, PPID, CERKL, GSTP1, HTRA2, TNFRSF11B, THBS1, HSPD1, HSP90B1, ZFP36L1, PLAC8, PROKR1, HSPH1, PNMA1, LMNA, RPS3, CD59, FYN, CCL…	549	1400	16650	1.66803	0.0482946	0.000562599	0.000549119
GOTERM_BP_5	GO:0043067~regulation of programmed cell death	78	11.4202	1.01999e-05	AVEN, SRPX, HSP90AB1, FHL2, ILK, PARK7, IER3IP1, YBX3, CX3CL1, MYDGF, LGALS1, YWHAQ, NUP62, PEA15, PIM1, CTLA4, KIFAP3, YWHAH, KLF11, PCID2, PLEKHG2, UNC5B, RPS6, LIG4, TRAF2, RPS3A, DUSP6, FOXP1, GREM1, ALDH1A3, SFPQ, SFRP1, CFDP1, DDAH2, DAD1, TRAF6, TMBIM1, UBA52, TP53, PPID, CERKL, GSTP1, HTRA2, TNFRSF11B, THBS1, HSPD1, HSP90B1, ZFP36L1, PLAC8, PROKR1, HSPH1, PNMA1, LMNA, RPS3, CD59, FYN, CCL…	538	1413	16130	1.65502	0.0315403	0.000763053	0.000748481
GOTERM_BP_ALL	GO:0042981~regulation of apoptotic process	77	11.2738	1.08026e-05	AVEN, SRPX, HSP90AB1, FHL2, ILK, PARK7, IER3IP1, YBX3, CX3CL1, MYDGF, LGALS1, YWHAQ, NUP62, PEA15, PIM1, CTLA4, KIFAP3, YWHAH, KLF11, PCID2, PLEKHG2, UNC5B, RPS6, LIG4, TRAF2, RPS3A, DUSP6, FOXP1, GREM1, ALDH1A3, SFPQ, SFRP1, CFDP1, DDAH2, DAD1, TRAF6, TMBIM1, UBA52, TP53, PPID, CERKL, GSTP1, HTRA2, TNFRSF11B, THBS1, HSPD1, HSP90B1, ZFP36L1, PLAC8, PROKR1, HSPH1, PNMA1, LMNA, RPS3, CD59, FYN, CCL…	556	1400	16792	1.66108	0.0573173	0.000508838	0.000493472
GOTERM_BP_5	GO:0042981~regulation of apoptotic process	77	11.2738	1.34753e-05	AVEN, SRPX, HSP90AB1, FHL2, ILK, PARK7, IER3IP1, YBX3, CX3CL1, MYDGF, LGALS1, YWHAQ, NUP62, PEA15, PIM1, CTLA4, KIFAP3, YWHAH, KLF11, PCID2, PLEKHG2, UNC5B, RPS6, LIG4, TRAF2, RPS3A, DUSP6, FOXP1, GREM1, ALDH1A3, SFPQ, SFRP1, CFDP1, DDAH2, DAD1, TRAF6, TMBIM1, UBA52, TP53, PPID, CERKL, GSTP1, HTRA2, TNFRSF11B, THBS1, HSPD1, HSP90B1, ZFP36L1, PLAC8, PROKR1, HSPH1, PNMA1, LMNA, RPS3, CD59, FYN, CCL…	538	1400	16130	1.64898	0.0414559	0.000984637	0.000965834
GOTERM_BP_FAT	GO:2001235~positive regulation of apoptotic signaling pathway	14	2.04978	0.00582074	SRPX, HTRA2, INHBB, TRAF2, PARK7, THBS1, SFPQ, SFRP1, YWHAQ, PEA15, RPS3, TP53, PTPN2, YWHAH	549	177	16650	2.39881	1	0.177056	0.172813
GOTERM_BP_ALL	GO:2001235~positive regulation of apoptotic signaling pathway	14	2.04978	0.00602532	SRPX, HTRA2, INHBB, TRAF2, PARK7, THBS1, SFPQ, SFRP1, YWHAQ, PEA15, RPS3, TP53, PTPN2, YWHAH	556	177	16792	2.38881	1	0.153843	0.149197
GOTERM_BP_4	GO:2001235~positive regulation of apoptotic signaling pathway	14	2.04978	0.00615172	SRPX, HTRA2, INHBB, TRAF2, PARK7, THBS1, SFPQ, SFRP1, YWHAQ, PEA15, RPS3, TP53, PTPN2, YWHAH	545	177	16415	2.38231	0.999999	0.165046	0.160545
GOTERM_BP_5	GO:2001235~positive regulation of apoptotic signaling pathway	14	2.04978	0.00637808	SRPX, HTRA2, INHBB, TRAF2, PARK7, THBS1, SFPQ, SFRP1, YWHAQ, PEA15, RPS3, TP53, PTPN2, YWHAH	538	177	16130	2.37141	1	0.227726	0.223378
GOTERM_BP_FAT	GO:0043065~positive regulation of apoptotic process	30	4.39239	0.014402	SRPX, HTRA2, PARK7, THBS1, HSPD1, PNMA1, YWHAQ, PEA15, RPS3, CTLA4, RPS27A, RBM10, YWHAH, KLF11, PLEKHG2, RPS6, TRAF2, INHBB, DUSP6, ALDH1A3, SFPQ, SFRP1, TRAF6, DLC1, MAP3K10, UBA52, TP53, PTPN2, PPID, UBE2M	549	572	16650	1.59062	1	0.323549	0.315797
GOTERM_BP_ALL	GO:0043065~positive regulation of apoptotic process	30	4.39239	0.0152449	SRPX, HTRA2, PARK7, THBS1, HSPD1, PNMA1, YWHAQ, PEA15, RPS3, CTLA4, RPS27A, RBM10, YWHAH, KLF11, PLEKHG2, RPS6, TRAF2, INHBB, DUSP6, ALDH1A3, SFPQ, SFRP1, TRAF6, DLC1, MAP3K10, UBA52, TP53, PTPN2, PPID, UBE2M	556	572	16792	1.58399	1	0.29434	0.285452
GOTERM_BP_FAT	GO:0043068~positive regulation of programmed cell death	30	4.39239	0.0163795	SRPX, HTRA2, PARK7, THBS1, HSPD1, PNMA1, YWHAQ, PEA15, RPS3, CTLA4, RPS27A, RBM10, YWHAH, KLF11, PLEKHG2, RPS6, TRAF2, INHBB, DUSP6, ALDH1A3, SFPQ, SFRP1, TRAF6, DLC1, MAP3K10, UBA52, TP53, PTPN2, PPID, UBE2M	549	577	16650	1.57684	1	0.348567	0.340215
GOTERM_BP_5	GO:0043065~positive regulation of apoptotic process	30	4.39239	0.0165991	SRPX, HTRA2, PARK7, THBS1, HSPD1, PNMA1, YWHAQ, PEA15, RPS3, CTLA4, RPS27A, RBM10, YWHAH, KLF11, PLEKHG2, RPS6, TRAF2, INHBB, DUSP6, ALDH1A3, SFPQ, SFRP1, TRAF6, DLC1, MAP3K10, UBA52, TP53, PTPN2, PPID, UBE2M	538	572	16130	1.57245	1	0.4206	0.412568
GOTERM_BP_ALL	GO:0043068~positive regulation of programmed cell death	30	4.39239	0.0166658	SRPX, HTRA2, PARK7, THBS1, HSPD1, PNMA1, YWHAQ, PEA15, RPS3, CTLA4, RPS27A, RBM10, YWHAH, KLF11, PLEKHG2, RPS6, TRAF2, INHBB, DUSP6, ALDH1A3, SFPQ, SFRP1, TRAF6, DLC1, MAP3K10, UBA52, TP53, PTPN2, PPID, UBE2M	556	577	16792	1.57027	1	0.314006	0.304524
GOTERM_BP_4	GO:0043068~positive regulation of programmed cell death	30	4.39239	0.0176529	SRPX, HTRA2, PARK7, THBS1, HSPD1, PNMA1, YWHAQ, PEA15, RPS3, CTLA4, RPS27A, RBM10, YWHAH, KLF11, PLEKHG2, RPS6, TRAF2, INHBB, DUSP6, ALDH1A3, SFPQ, SFRP1, TRAF6, DLC1, MAP3K10, UBA52, TP53, PTPN2, PPID, UBE2M	545	577	16415	1.56599	1	0.353059	0.34343
GOTERM_BP_5	GO:0043068~positive regulation of programmed cell death	30	4.39239	0.018068	SRPX, HTRA2, PARK7, THBS1, HSPD1, PNMA1, YWHAQ, PEA15, RPS3, CTLA4, RPS27A, RBM10, YWHAH, KLF11, PLEKHG2, RPS6, TRAF2, INHBB, DUSP6, ALDH1A3, SFPQ, SFRP1, TRAF6, DLC1, MAP3K10, UBA52, TP53, PTPN2, PPID, UBE2M	538	577	16130	1.55883	1	0.443513	0.435044
GOTERM_BP_FAT	GO:0010942~positive regulation of cell death	30	4.39239	0.0289515	SRPX, HTRA2, PARK7, THBS1, HSPD1, PNMA1, YWHAQ, PEA15, RPS3, CTLA4, RPS27A, RBM10, YWHAH, KLF11, PLEKHG2, RPS6, TRAF2, INHBB, DUSP6, ALDH1A3, SFPQ, SFRP1, TRAF6, DLC1, MAP3K10, UBA52, TP53, PTPN2, PPID, UBE2M	549	607	16650	1.49891	1	0.468093	0.456878
GOTERM_BP_ALL	GO:0010942~positive regulation of cell death	30	4.39239	0.0300879	SRPX, HTRA2, PARK7, THBS1, HSPD1, PNMA1, YWHAQ, PEA15, RPS3, CTLA4, RPS27A, RBM10, YWHAH, KLF11, PLEKHG2, RPS6, TRAF2, INHBB, DUSP6, ALDH1A3, SFPQ, SFRP1, TRAF6, DLC1, MAP3K10, UBA52, TP53, PTPN2, PPID, UBE2M	556	607	16792	1.49266	1	0.433461	0.420371
GOTERM_BP_3	GO:0010942~positive regulation of cell death	30	4.39239	0.0308789	SRPX, HTRA2, PARK7, THBS1, HSPD1, PNMA1, YWHAQ, PEA15, RPS3, CTLA4, RPS27A, RBM10, YWHAH, KLF11, PLEKHG2, RPS6, TRAF2, INHBB, DUSP6, ALDH1A3, SFPQ, SFRP1, TRAF6, DLC1, MAP3K10, UBA52, TP53, PTPN2, PPID, UBE2M	553	607	16663	1.48923	1	0.310397	0.293993
GOTERM_BP_4	GO:0010942~positive regulation of cell death	30	4.39239	0.031601	SRPX, HTRA2, PARK7, THBS1, HSPD1, PNMA1, YWHAQ, PEA15, RPS3, CTLA4, RPS27A, RBM10, YWHAH, KLF11, PLEKHG2, RPS6, TRAF2, INHBB, DUSP6, ALDH1A3, SFPQ, SFRP1, TRAF6, DLC1, MAP3K10, UBA52, TP53, PTPN2, PPID, UBE2M	545	607	16415	1.4886	1	0.473072	0.46017
GOTERM_BP_5	GO:0010942~positive regulation of cell death	30	4.39239	0.0327781	SRPX, HTRA2, PARK7, THBS1, HSPD1, PNMA1, YWHAQ, PEA15, RPS3, CTLA4, RPS27A, RBM10, YWHAH, KLF11, PLEKHG2, RPS6, TRAF2, INHBB, DUSP6, ALDH1A3, SFPQ, SFRP1, TRAF6, DLC1, MAP3K10, UBA52, TP53, PTPN2, PPID, UBE2M	538	607	16130	1.48178	1	0.598164	0.586741
GOTERM_BP_DIRECT	GO:0043065~positive regulation of apoptotic process	16	2.34261	0.0738167	KLF11, PLEKHG2, RPS6, HTRA2, DUSP6, HSPD1, ALDH1A3, SFRP1, PNMA1, TRAF6, MAP3K10, CTLA4, RPS27A, UBA52, TP53, PPID	556	300	16792	1.61074	1	1	0.993884
Annotation Cluster 15	Enrichment Score: 2.4829828851645255
Category	Term	Count	%	PValue	Genes	List Total	Pop Hits	Pop Total	Fold Enrichment	Bonferroni	Benjamini	FDR
GOTERM_BP_FAT	GO:0006986~response to unfolded protein	20	2.92826	4.03395e-06	HSP90AB1, HSPA1L, HSPA5, HSPA6, THBS1, PDIA6, HSPD1, MANF, HSP90B1, DNAJB2, MYDGF, DNAJB1, HSPH1, LMNA, SERPINH1, HYOU1, SEC61B, HSPA1B, PTPN2, HSPA1A	549	172	16650	3.5265	0.0214807	0.000259192	0.000252982
GOTERM_BP_FAT	GO:0035966~response to topologically incorrect protein	21	3.07467	4.04386e-06	HSP90AB1, HSPA1L, HSPA5, HSPA6, THBS1, PDIA6, HSPD1, MANF, HSP90B1, DNAJB2, MYDGF, DNAJB1, HSPH1, LMNA, SERPINH1, HYOU1, SEC61B, SDF2, HSPA1B, PTPN2, HSPA1A	549	188	16650	3.38769	0.0215329	0.000259192	0.000252982
GOTERM_BP_ALL	GO:0006986~response to unfolded protein	20	2.92826	4.29186e-06	HSP90AB1, HSPA1L, HSPA5, HSPA6, THBS1, PDIA6, HSPD1, MANF, HSP90B1, DNAJB2, MYDGF, DNAJB1, HSPH1, LMNA, SERPINH1, HYOU1, SEC61B, HSPA1B, PTPN2, HSPA1A	556	172	16792	3.5118	0.023178	0.000216187	0.000209659
GOTERM_BP_ALL	GO:0035966~response to topologically incorrect protein	21	3.07467	4.31266e-06	HSP90AB1, HSPA1L, HSPA5, HSPA6, THBS1, PDIA6, HSPD1, MANF, HSP90B1, DNAJB2, MYDGF, DNAJB1, HSPH1, LMNA, SERPINH1, HYOU1, SEC61B, SDF2, HSPA1B, PTPN2, HSPA1A	556	188	16792	3.37356	0.023289	0.000216187	0.000209659
GOTERM_BP_4	GO:0006986~response to unfolded protein	20	2.92826	4.44473e-06	HSP90AB1, HSPA1L, HSPA5, HSPA6, THBS1, PDIA6, HSPD1, MANF, HSP90B1, DNAJB2, MYDGF, DNAJB1, HSPH1, LMNA, SERPINH1, HYOU1, SEC61B, HSPA1B, PTPN2, HSPA1A	545	172	16415	3.50224	0.00973078	0.000204941	0.000199352
GOTERM_BP_3	GO:0035966~response to topologically incorrect protein	21	3.07467	4.45688e-06	HSP90AB1, HSPA1L, HSPA5, HSPA6, THBS1, PDIA6, HSPD1, MANF, HSP90B1, DNAJB2, MYDGF, DNAJB1, HSPH1, LMNA, SERPINH1, HYOU1, SEC61B, SDF2, HSPA1B, PTPN2, HSPA1A	553	188	16663	3.36581	0.00429167	0.000159292	0.000150874
GOTERM_BP_4	GO:0035966~response to topologically incorrect protein	21	3.07467	4.47144e-06	HSP90AB1, HSPA1L, HSPA5, HSPA6, THBS1, PDIA6, HSPD1, MANF, HSP90B1, DNAJB2, MYDGF, DNAJB1, HSPH1, LMNA, SERPINH1, HYOU1, SEC61B, SDF2, HSPA1B, PTPN2, HSPA1A	545	188	16415	3.36439	0.00978897	0.000204941	0.000199352
GOTERM_BP_5	GO:0006986~response to unfolded protein	20	2.92826	4.73266e-06	HSP90AB1, HSPA1L, HSPA5, HSPA6, THBS1, PDIA6, HSPD1, MANF, HSP90B1, DNAJB2, MYDGF, DNAJB1, HSPH1, LMNA, SERPINH1, HYOU1, SEC61B, HSPA1B, PTPN2, HSPA1A	538	172	16130	3.48621	0.01476	0.000362683	0.000355758
GOTERM_BP_DIRECT	GO:0006986~response to unfolded protein	10	1.46413	7.42178e-06	DNAJB2, DNAJB1, HSPH1, HSP90AB1, HSPA1L, HSPA6, SERPINH1, THBS1, HSPD1, MANF	556	42	16792	7.19082	0.0168523	0.00169959	0.00168846
GOTERM_BP_FAT	GO:0034976~response to endoplasmic reticulum stress	20	2.92826	0.00152374	SRPX, HSPA5, TRAF2, AUP1, PARK7, THBS1, PDIA6, HSP90B1, DNAJB2, MYDGF, PPP2CB, LMNA, FLOT1, HYOU1, SEC61B, SDF2, TP53, HSPA1B, PTPN2, HSPA1A	549	269	16650	2.25486	0.999728	0.0585988	0.0571948
GOTERM_BP_ALL	GO:0034976~response to endoplasmic reticulum stress	20	2.92826	0.00161628	SRPX, HSPA5, TRAF2, AUP1, PARK7, THBS1, PDIA6, HSP90B1, DNAJB2, MYDGF, PPP2CB, LMNA, FLOT1, HYOU1, SEC61B, SDF2, TP53, HSPA1B, PTPN2, HSPA1A	556	269	16792	2.24546	0.999855	0.0501781	0.0486628
GOTERM_BP_4	GO:0034976~response to endoplasmic reticulum stress	20	2.92826	0.00163424	SRPX, HSPA5, TRAF2, AUP1, PARK7, THBS1, PDIA6, HSP90B1, DNAJB2, MYDGF, PPP2CB, LMNA, FLOT1, HYOU1, SEC61B, SDF2, TP53, HSPA1B, PTPN2, HSPA1A	545	269	16415	2.23935	0.972629	0.0553128	0.0538042
GOTERM_BP_FAT	GO:0036498~IRE1-mediated unfolded protein response	8	1.1713	0.00805755	MYDGF, HSPA5, LMNA, HYOU1, SEC61B, PDIA6, HSPA1B, HSPA1A	549	70	16650	3.46604	1	0.221336	0.216033
GOTERM_BP_ALL	GO:0036498~IRE1-mediated unfolded protein response	8	1.1713	0.00823771	MYDGF, HSPA5, LMNA, HYOU1, SEC61B, PDIA6, HSPA1B, HSPA1A	556	70	16792	3.45159	1	0.19318	0.187346
GOTERM_BP_5	GO:0036498~IRE1-mediated unfolded protein response	8	1.1713	0.00854928	MYDGF, HSPA5, LMNA, HYOU1, SEC61B, PDIA6, HSPA1B, HSPA1A	538	70	16130	3.42645	1	0.271332	0.26615
GOTERM_BP_DIRECT	GO:0034976~response to endoplasmic reticulum stress	8	1.1713	0.0118561	SRPX, PPP2CB, FLOT1, TRAF2, HYOU1, THBS1, PDIA6, HSP90B1	556	75	16792	3.22149	1	0.772558	0.767497
GOTERM_BP_FAT	GO:1902235~regulation of endoplasmic reticulum stress-induced intrinsic apoptotic signaling pathway	5	0.732064	0.0201137	HYOU1, PARK7, HSPA1B, PTPN2, HSPA1A	549	32	16650	4.73873	1	0.400834	0.39123
GOTERM_BP_ALL	GO:1902235~regulation of endoplasmic reticulum stress-induced intrinsic apoptotic signaling pathway	5	0.732064	0.0203935	HYOU1, PARK7, HSPA1B, PTPN2, HSPA1A	556	32	16792	4.71897	1	0.361399	0.350486
GOTERM_BP_4	GO:1902235~regulation of endoplasmic reticulum stress-induced intrinsic apoptotic signaling pathway	5	0.732064	0.0205711	HYOU1, PARK7, HSPA1B, PTPN2, HSPA1A	545	32	16415	4.70614	1	0.383914	0.373444
GOTERM_BP_5	GO:1902235~regulation of endoplasmic reticulum stress-induced intrinsic apoptotic signaling pathway	5	0.732064	0.0208784	HYOU1, PARK7, HSPA1B, PTPN2, HSPA1A	538	32	16130	4.6846	1	0.485925	0.476645
GOTERM_BP_FAT	GO:0035967~cellular response to topologically incorrect protein	11	1.61054	0.0256323	MYDGF, HSPA5, LMNA, HYOU1, SDF2, SEC61B, PDIA6, HSPA1B, PTPN2, HSP90B1, HSPA1A	549	149	16650	2.23897	1	0.448691	0.437941
GOTERM_BP_ALL	GO:0035967~cellular response to topologically incorrect protein	11	1.61054	0.0262897	MYDGF, HSPA5, LMNA, HYOU1, SDF2, SEC61B, PDIA6, HSPA1B, PTPN2, HSP90B1, HSPA1A	556	149	16792	2.22964	1	0.411159	0.398743
GOTERM_BP_4	GO:0035967~cellular response to topologically incorrect protein	11	1.61054	0.0267013	MYDGF, HSPA5, LMNA, HYOU1, SDF2, SEC61B, PDIA6, HSPA1B, PTPN2, HSP90B1, HSPA1A	545	149	16415	2.22357	1	0.441388	0.42935
GOTERM_BP_5	GO:0035967~cellular response to topologically incorrect protein	11	1.61054	0.027426	MYDGF, HSPA5, LMNA, HYOU1, SDF2, SEC61B, PDIA6, HSPA1B, PTPN2, HSP90B1, HSPA1A	538	149	16130	2.21339	1	0.550767	0.54025
GOTERM_BP_FAT	GO:0030968~endoplasmic reticulum unfolded protein response	10	1.46413	0.0304469	MYDGF, HSPA5, LMNA, HYOU1, SEC61B, PDIA6, HSPA1B, PTPN2, HSP90B1, HSPA1A	549	132	16650	2.29757	1	0.480722	0.469204
GOTERM_BP_ALL	GO:0030968~endoplasmic reticulum unfolded protein response	10	1.46413	0.0311613	MYDGF, HSPA5, LMNA, HYOU1, SEC61B, PDIA6, HSPA1B, PTPN2, HSP90B1, HSPA1A	556	132	16792	2.28799	1	0.444557	0.431132
GOTERM_BP_4	GO:0030968~endoplasmic reticulum unfolded protein response	10	1.46413	0.0316098	MYDGF, HSPA5, LMNA, HYOU1, SEC61B, PDIA6, HSPA1B, PTPN2, HSP90B1, HSPA1A	545	132	16415	2.28176	1	0.473072	0.46017
GOTERM_BP_5	GO:0030968~endoplasmic reticulum unfolded protein response	10	1.46413	0.0323968	MYDGF, HSPA5, LMNA, HYOU1, SEC61B, PDIA6, HSPA1B, PTPN2, HSP90B1, HSPA1A	538	132	16130	2.27132	1	0.597821	0.586405
GOTERM_BP_FAT	GO:0034620~cellular response to unfolded protein	10	1.46413	0.0344608	MYDGF, HSPA5, LMNA, HYOU1, SEC61B, PDIA6, HSPA1B, PTPN2, HSP90B1, HSPA1A	549	135	16650	2.24651	1	0.493677	0.481849
GOTERM_BP_ALL	GO:0034620~cellular response to unfolded protein	10	1.46413	0.0352571	MYDGF, HSPA5, LMNA, HYOU1, SEC61B, PDIA6, HSPA1B, PTPN2, HSP90B1, HSPA1A	556	135	16792	2.23714	1	0.463934	0.449924
GOTERM_BP_5	GO:0034620~cellular response to unfolded protein	10	1.46413	0.0366345	MYDGF, HSPA5, LMNA, HYOU1, SEC61B, PDIA6, HSPA1B, PTPN2, HSP90B1, HSPA1A	538	135	16130	2.22085	1	0.615538	0.603783
GOTERM_BP_DIRECT	GO:0036498~IRE1-mediated unfolded protein response	6	0.878477	0.0450069	MYDGF, HSPA5, LMNA, HYOU1, SEC61B, PDIA6	556	59	16792	3.07133	1	1	0.993884
GOTERM_BP_FAT	GO:1900101~regulation of endoplasmic reticulum unfolded protein response	4	0.585652	0.0526186	HSPA5, HSPA1B, PTPN2, HSPA1A	549	26	16650	4.66583	1	0.618556	0.603735
GOTERM_BP_ALL	GO:1900101~regulation of endoplasmic reticulum unfolded protein response	4	0.585652	0.053163	HSPA5, HSPA1B, PTPN2, HSPA1A	556	26	16792	4.64638	1	0.58565	0.567965
GOTERM_BP_4	GO:1900101~regulation of endoplasmic reticulum unfolded protein response	4	0.585652	0.0535101	HSPA5, HSPA1B, PTPN2, HSPA1A	545	26	16415	4.63373	1	0.622869	0.605882
GOTERM_BP_5	GO:1900101~regulation of endoplasmic reticulum unfolded protein response	4	0.585652	0.0541071	HSPA5, HSPA1B, PTPN2, HSPA1A	538	26	16130	4.61253	1	0.745634	0.731395
GOTERM_BP_FAT	GO:0006984~ER-nucleus signaling pathway	5	0.732064	0.0598924	HSPA5, LMNA, TP53, PTPN2, HSP90B1	549	45	16650	3.36976	1	0.664868	0.648938
GOTERM_BP_ALL	GO:0006984~ER-nucleus signaling pathway	5	0.732064	0.0606428	HSPA5, LMNA, TP53, PTPN2, HSP90B1	556	45	16792	3.35572	1	0.624016	0.605172
GOTERM_BP_4	GO:0006984~ER-nucleus signaling pathway	5	0.732064	0.0611202	HSPA5, LMNA, TP53, PTPN2, HSP90B1	545	45	16415	3.34659	1	0.65274	0.634938
GOTERM_BP_5	GO:0006984~ER-nucleus signaling pathway	5	0.732064	0.0619437	HSPA5, LMNA, TP53, PTPN2, HSP90B1	538	45	16130	3.33127	1	0.791167	0.776059
Annotation Cluster 16	Enrichment Score: 2.447900340827769
Category	Term	Count	%	PValue	Genes	List Total	Pop Hits	Pop Total	Fold Enrichment	Bonferroni	Benjamini	FDR
GOTERM_BP_FAT	GO:0042026~protein refolding	8	1.1713	6.23715e-06	DNAJB2, DNAJB1, HSPA1L, PTGES3, HSPA6, HSPA1B, HSPD1, HSPA1A	549	23	16650	10.5488	0.0330173	0.000390475	0.000381119
GOTERM_BP_ALL	GO:0042026~protein refolding	8	1.1713	6.41329e-06	DNAJB2, DNAJB1, HSPA1L, PTGES3, HSPA6, HSPA1B, HSPD1, HSPA1A	556	23	16792	10.5048	0.0344355	0.000312877	0.000303429
GOTERM_BP_3	GO:0042026~protein refolding	8	1.1713	6.50893e-06	DNAJB2, DNAJB1, HSPA1L, PTGES3, HSPA6, HSPA1B, HSPD1, HSPA1A	553	23	16663	10.4807	0.00626146	0.000224326	0.00021247
GOTERM_BP_DIRECT	GO:0042026~protein refolding	6	0.878477	8.83315e-05	DNAJB2, HSPA1L, HSPA6, HSPA1B, HSPD1, HSPA1A	556	15	16792	12.0806	0.18314	0.0144485	0.0143539
GOTERM_BP_FAT	GO:0070370~cellular heat acclimation	3	0.439239	0.00620785	HSPA6, HSPA1B, HSPA1A	549	4	16650	22.7459	1	0.181641	0.177289
GOTERM_BP_FAT	GO:0010286~heat acclimation	3	0.439239	0.00620785	HSPA6, HSPA1B, HSPA1A	549	4	16650	22.7459	1	0.181641	0.177289
GOTERM_BP_ALL	GO:0010286~heat acclimation	3	0.439239	0.00625918	HSPA6, HSPA1B, HSPA1A	556	4	16792	22.6511	1	0.158334	0.153553
GOTERM_BP_ALL	GO:0070370~cellular heat acclimation	3	0.439239	0.00625918	HSPA6, HSPA1B, HSPA1A	556	4	16792	22.6511	1	0.158334	0.153553
GOTERM_BP_DIRECT	GO:0070370~cellular heat acclimation	3	0.439239	0.00625918	HSPA6, HSPA1B, HSPA1A	556	4	16792	22.6511	0.999999	0.5513	0.547689
GOTERM_BP_4	GO:0010286~heat acclimation	3	0.439239	0.00629196	HSPA6, HSPA1B, HSPA1A	545	4	16415	22.5894	0.999999	0.166775	0.162226
GOTERM_BP_5	GO:0070370~cellular heat acclimation	3	0.439239	0.00634821	HSPA6, HSPA1B, HSPA1A	538	4	16130	22.4861	1	0.227726	0.223378
GOTERM_BP_5	GO:0010286~heat acclimation	3	0.439239	0.00634821	HSPA6, HSPA1B, HSPA1A	538	4	16130	22.4861	1	0.227726	0.223378
GOTERM_BP_DIRECT	GO:0034605~cellular response to heat	6	0.878477	0.00704477	HSPA6, C8ORF4, HTRA2, THBS1, HSPA1B, HSPA1A	556	37	16792	4.89753	1	0.574801	0.571036
GOTERM_BP_FAT	GO:0034605~cellular response to heat	6	0.878477	0.0096429	HSPA6, C8ORF4, HTRA2, THBS1, HSPA1B, HSPA1A	549	40	16650	4.54918	1	0.255329	0.249211
GOTERM_BP_ALL	GO:0034605~cellular response to heat	6	0.878477	0.00980953	HSPA6, C8ORF4, HTRA2, THBS1, HSPA1B, HSPA1A	556	40	16792	4.53022	1	0.221485	0.214796
GOTERM_BP_4	GO:0034605~cellular response to heat	6	0.878477	0.00991479	HSPA6, C8ORF4, HTRA2, THBS1, HSPA1B, HSPA1A	545	40	16415	4.51789	1	0.239698	0.233161
GOTERM_BP_5	GO:0034605~cellular response to heat	6	0.878477	0.010098	HSPA6, C8ORF4, HTRA2, THBS1, HSPA1B, HSPA1A	538	40	16130	4.49721	1	0.306721	0.300864
GOTERM_BP_FAT	GO:0009266~response to temperature stimulus	11	1.61054	0.0226418	PLAC8, TGFB1I1, HSPA6, C8ORF4, HTRA2, ADRB1, THBS1, YBX3, HSPA1B, HSPD1, HSPA1A	549	146	16650	2.28498	1	0.430755	0.420434
GOTERM_BP_ALL	GO:0009266~response to temperature stimulus	11	1.61054	0.0232307	PLAC8, TGFB1I1, HSPA6, C8ORF4, HTRA2, ADRB1, THBS1, YBX3, HSPA1B, HSPD1, HSPA1A	556	146	16792	2.27545	1	0.390562	0.378768
GOTERM_BP_3	GO:0009266~response to temperature stimulus	11	1.61054	0.023551	PLAC8, TGFB1I1, HSPA6, C8ORF4, HTRA2, ADRB1, THBS1, YBX3, HSPA1B, HSPD1, HSPA1A	553	146	16663	2.27022	1	0.273348	0.258901
GOTERM_BP_FAT	GO:0009408~response to heat	8	1.1713	0.024485	TGFB1I1, HSPA6, C8ORF4, HTRA2, THBS1, HSPA1B, HSPD1, HSPA1A	549	87	16650	2.78877	1	0.443774	0.433141
GOTERM_BP_ALL	GO:0009408~response to heat	8	1.1713	0.0249831	TGFB1I1, HSPA6, C8ORF4, HTRA2, THBS1, HSPA1B, HSPD1, HSPA1A	556	87	16792	2.77714	1	0.405067	0.392834
GOTERM_BP_3	GO:0009408~response to heat	8	1.1713	0.0252544	TGFB1I1, HSPA6, C8ORF4, HTRA2, THBS1, HSPA1B, HSPD1, HSPA1A	553	87	16663	2.77076	1	0.280634	0.265803
GOTERM_BP_4	GO:0009408~response to heat	8	1.1713	0.0252968	TGFB1I1, HSPA6, C8ORF4, HTRA2, THBS1, HSPA1B, HSPD1, HSPA1A	545	87	16415	2.76959	1	0.441388	0.42935
Annotation Cluster 17	Enrichment Score: 2.4393688288339126
Category	Term	Count	%	PValue	Genes	List Total	Pop Hits	Pop Total	Fold Enrichment	Bonferroni	Benjamini	FDR
GOTERM_BP_FAT	GO:0043488~regulation of mRNA stability	15	2.19619	0.000310309	PCID2, HNRNPU, YBX1, YBX3, ZFP36L1, PSMB6, PSMB7, NOCT, PSME1, PSME2, RPS27A, UBA52, HSPA1B, RBM10, HSPA1A	549	145	16650	3.13737	0.811876	0.0150514	0.0146907
GOTERM_BP_ALL	GO:0043488~regulation of mRNA stability	15	2.19619	0.000323953	PCID2, HNRNPU, YBX1, YBX3, ZFP36L1, PSMB6, PSMB7, NOCT, PSME1, PSME2, RPS27A, UBA52, HSPA1B, RBM10, HSPA1A	556	145	16792	3.12429	0.82973	0.0121975	0.0118292
GOTERM_BP_4	GO:0043488~regulation of mRNA stability	15	2.19619	0.000332271	PCID2, HNRNPU, YBX1, YBX3, ZFP36L1, PSMB6, PSMB7, NOCT, PSME1, PSME2, RPS27A, UBA52, HSPA1B, RBM10, HSPA1A	545	145	16415	3.11579	0.51863	0.0130535	0.0126975
GOTERM_BP_FAT	GO:0010608~posttranscriptional regulation of gene expression	31	4.5388	0.000467591	HNRNPU, YBX1, THBS1, YBX3, ZFP36L1, RPS4X, PSMB6, PSMB7, FXR2, NOCT, ERBB2, RPS3, RPL38, RPS27A, RBM10, PCID2, RPS9, RPS5, PA2G4, WTIP, EIF1, EIF3I, PSME1, EIF3G, PSME2, ANG, UBA52, EIF3D, METAP1, HSPA1B, HSPA1A	549	472	16650	1.99187	0.91935	0.0218914	0.0213669
GOTERM_BP_FAT	GO:0043487~regulation of RNA stability	15	2.19619	0.000502226	PCID2, HNRNPU, YBX1, YBX3, ZFP36L1, PSMB6, PSMB7, NOCT, PSME1, PSME2, RPS27A, UBA52, HSPA1B, RBM10, HSPA1A	549	152	16650	2.99288	0.933074	0.0233102	0.0227517
GOTERM_BP_ALL	GO:0010608~posttranscriptional regulation of gene expression	31	4.5388	0.00050366	HNRNPU, YBX1, THBS1, YBX3, ZFP36L1, RPS4X, PSMB6, PSMB7, FXR2, NOCT, ERBB2, RPS3, RPL38, RPS27A, RBM10, PCID2, RPS9, RPS5, PA2G4, WTIP, EIF1, EIF3I, PSME1, EIF3G, PSME2, ANG, UBA52, EIF3D, METAP1, HSPA1B, HSPA1A	556	472	16792	1.98357	0.936244	0.0183466	0.0177926
GOTERM_BP_ALL	GO:0043487~regulation of RNA stability	15	2.19619	0.000523828	PCID2, HNRNPU, YBX1, YBX3, ZFP36L1, PSMB6, PSMB7, NOCT, PSME1, PSME2, RPS27A, UBA52, HSPA1B, RBM10, HSPA1A	556	152	16792	2.98041	0.9429	0.0189549	0.0183825
GOTERM_BP_3	GO:0043487~regulation of RNA stability	15	2.19619	0.000535506	PCID2, HNRNPU, YBX1, YBX3, ZFP36L1, PSMB6, PSMB7, NOCT, PSME1, PSME2, RPS27A, UBA52, HSPA1B, RBM10, HSPA1A	553	152	16663	2.97355	0.403635	0.0120178	0.0113826
GOTERM_BP_5	GO:0010608~posttranscriptional regulation of gene expression	31	4.5388	0.000573072	HNRNPU, YBX1, THBS1, YBX3, ZFP36L1, RPS4X, PSMB6, PSMB7, FXR2, NOCT, ERBB2, RPS3, RPL38, RPS27A, RBM10, PCID2, RPS9, RPS5, PA2G4, WTIP, EIF1, EIF3I, PSME1, EIF3G, PSME2, ANG, UBA52, EIF3D, METAP1, HSPA1B, HSPA1A	538	472	16130	1.96912	0.834884	0.03337	0.0327327
GOTERM_BP_FAT	GO:0006417~regulation of translation	18	2.63543	0.0619407	RPS9, RPS5, PA2G4, WTIP, THBS1, YBX3, EIF1, ZFP36L1, RPS4X, FXR2, EIF3I, ERBB2, RPS3, EIF3G, RPL38, ANG, EIF3D, METAP1	549	343	16650	1.59155	1	0.681981	0.665641
GOTERM_BP_ALL	GO:0006417~regulation of translation	18	2.63543	0.0636007	RPS9, RPS5, PA2G4, WTIP, THBS1, YBX3, EIF1, ZFP36L1, RPS4X, FXR2, EIF3I, ERBB2, RPS3, EIF3G, RPL38, ANG, EIF3D, METAP1	556	343	16792	1.58492	1	0.645937	0.626431
GOTERM_BP_5	GO:0006417~regulation of translation	18	2.63543	0.0675144	RPS9, RPS5, PA2G4, WTIP, THBS1, YBX3, EIF1, ZFP36L1, RPS4X, FXR2, EIF3I, ERBB2, RPS3, EIF3G, RPL38, ANG, EIF3D, METAP1	538	343	16130	1.57337	1	0.818303	0.802677
GOTERM_BP_FAT	GO:0034248~regulation of cellular amide metabolic process	18	2.63543	0.112482	RPS9, RPS5, PA2G4, WTIP, THBS1, YBX3, EIF1, ZFP36L1, RPS4X, FXR2, EIF3I, ERBB2, RPS3, EIF3G, RPL38, ANG, EIF3D, METAP1	549	374	16650	1.45963	1	0.903882	0.882225
GOTERM_BP_ALL	GO:0034248~regulation of cellular amide metabolic process	18	2.63543	0.115802	RPS9, RPS5, PA2G4, WTIP, THBS1, YBX3, EIF1, ZFP36L1, RPS4X, FXR2, EIF3I, ERBB2, RPS3, EIF3G, RPL38, ANG, EIF3D, METAP1	556	374	16792	1.45355	1	0.880028	0.853453
GOTERM_BP_4	GO:0034248~regulation of cellular amide metabolic process	18	2.63543	0.116682	RPS9, RPS5, PA2G4, WTIP, THBS1, YBX3, EIF1, ZFP36L1, RPS4X, FXR2, EIF3I, ERBB2, RPS3, EIF3G, RPL38, ANG, EIF3D, METAP1	545	374	16415	1.44959	1	0.864311	0.840739
Annotation Cluster 18	Enrichment Score: 2.2946498875750914
Category	Term	Count	%	PValue	Genes	List Total	Pop Hits	Pop Total	Fold Enrichment	Bonferroni	Benjamini	FDR
GOTERM_BP_FAT	GO:0050821~protein stabilization	13	1.90337	0.00179178	CCT3, HSP90AB1, ANK2, PARK7, HSPD1, RASSF1, LAMP1, TNIP2, DNLZ, CCT7, HSPA1B, HSPA1A, CCT4	549	136	16650	2.89899	0.999936	0.0674612	0.0658448
GOTERM_BP_ALL	GO:0050821~protein stabilization	13	1.90337	0.00185638	CCT3, HSP90AB1, ANK2, PARK7, HSPD1, RASSF1, LAMP1, TNIP2, DNLZ, CCT7, HSPA1B, HSPA1A, CCT4	556	136	16792	2.8869	0.999961	0.0563514	0.0546497
GOTERM_BP_DIRECT	GO:0050821~protein stabilization	13	1.90337	0.00185638	CCT3, HSP90AB1, ANK2, PARK7, HSPD1, RASSF1, LAMP1, TNIP2, DNLZ, CCT7, HSPA1B, HSPA1A, CCT4	556	136	16792	2.8869	0.985808	0.193232	0.191966
GOTERM_BP_4	GO:0050821~protein stabilization	13	1.90337	0.0018962	CCT3, HSP90AB1, ANK2, PARK7, HSPD1, RASSF1, LAMP1, TNIP2, DNLZ, CCT7, HSPA1B, HSPA1A, CCT4	545	136	16415	2.87905	0.984634	0.0622633	0.0605652
GOTERM_BP_FAT	GO:0031647~regulation of protein stability	15	2.19619	0.0189467	CCT3, HSP90AB1, ANK2, PARK7, HSPD1, RASSF1, LAMP1, TNIP2, DNLZ, TOMM7, SUGT1, CCT7, HSPA1B, HSPA1A, CCT4	549	228	16650	1.99525	1	0.386399	0.377141
GOTERM_BP_ALL	GO:0031647~regulation of protein stability	15	2.19619	0.0196018	CCT3, HSP90AB1, ANK2, PARK7, HSPD1, RASSF1, LAMP1, TNIP2, DNLZ, TOMM7, SUGT1, CCT7, HSPA1B, HSPA1A, CCT4	556	228	16792	1.98694	1	0.352317	0.341678
GOTERM_BP_3	GO:0031647~regulation of protein stability	15	2.19619	0.0199121	CCT3, HSP90AB1, ANK2, PARK7, HSPD1, RASSF1, LAMP1, TNIP2, DNLZ, TOMM7, SUGT1, CCT7, HSPA1B, HSPA1A, CCT4	553	228	16663	1.98237	1	0.249548	0.23636
Annotation Cluster 19	Enrichment Score: 2.155671382436988
Category	Term	Count	%	PValue	Genes	List Total	Pop Hits	Pop Total	Fold Enrichment	Bonferroni	Benjamini	FDR
GOTERM_BP_FAT	GO:0008283~cell proliferation	89	13.0307	0.000283823	SRPX, TES, SERPINE2, CSF1, TNFRSF13B, TGFB1I1, ILK, BRK1, LAMC2, PRPF19, RPS4X, MYDGF, ESM1, CAPNS1, BMPER, FTH1, SIX2, NUP62, PIM1, CTLA4, GNAT1, KIFAP3, EMD, KLF11, RPS9, PTGIR, IGFBP4, RPS6, RHOG, LIG4, FOXP1, GREM1, ALDH3A1, SFRP1, TRAF6, S100A6, MZB1, ANG, TRIB1, TP53, CERS2, CTF1, CD151, GSTP1, SRF, NOP2, DPT, PDGFA, TXN, THBS1, CRIP1, HSPD1, TSPAN31, ZFP36L1, DNAJB2, PLAC8, CYP27B1, PRDX4,…	549	1861	16650	1.45039	0.783038	0.0141491	0.0138101
GOTERM_BP_ALL	GO:0008283~cell proliferation	89	13.0307	0.000325922	SRPX, TES, SERPINE2, CSF1, TNFRSF13B, TGFB1I1, ILK, BRK1, LAMC2, PRPF19, RPS4X, MYDGF, ESM1, CAPNS1, BMPER, FTH1, SIX2, NUP62, PIM1, CTLA4, GNAT1, KIFAP3, EMD, KLF11, RPS9, PTGIR, IGFBP4, RPS6, RHOG, LIG4, FOXP1, GREM1, ALDH3A1, SFRP1, TRAF6, S100A6, MZB1, ANG, TRIB1, TP53, CERS2, CTF1, CD151, GSTP1, SRF, NOP2, DPT, PDGFA, TXN, THBS1, CRIP1, HSPD1, TSPAN31, ZFP36L1, DNAJB2, PLAC8, CYP27B1, PRDX4,…	556	1861	16792	1.44435	0.831552	0.0121975	0.0118292
GOTERM_BP_2	GO:0008283~cell proliferation	89	13.0307	0.000347684	SRPX, TES, SERPINE2, CSF1, TNFRSF13B, TGFB1I1, ILK, BRK1, LAMC2, PRPF19, RPS4X, MYDGF, ESM1, CAPNS1, BMPER, FTH1, SIX2, NUP62, PIM1, CTLA4, GNAT1, KIFAP3, EMD, KLF11, RPS9, PTGIR, IGFBP4, RPS6, RHOG, LIG4, FOXP1, GREM1, ALDH3A1, SFRP1, TRAF6, S100A6, MZB1, ANG, TRIB1, TP53, CERS2, CTF1, CD151, GSTP1, SRF, NOP2, DPT, PDGFA, TXN, THBS1, CRIP1, HSPD1, TSPAN31, ZFP36L1, DNAJB2, PLAC8, CYP27B1, PRDX4,…	556	1861	16766	1.44211	0.0574032	0.00268665	0.00203869
GOTERM_BP_FAT	GO:0042127~regulation of cell proliferation	71	10.3953	0.00408452	SRPX, TES, SERPINE2, CSF1, TNFRSF13B, TGFB1I1, ILK, BRK1, LAMC2, RPS4X, MYDGF, ESM1, CAPNS1, FTH1, SIX2, NUP62, CTLA4, KIFAP3, EMD, KLF11, RPS9, PTGIR, RHOG, LIG4, FOXP1, GREM1, ALDH3A1, SFRP1, CFDP1, TRAF6, S100A6, MZB1, ANG, TRIB1, TP53, CERS2, CTF1, GSTP1, SRF, NOP2, DPT, PDGFA, TNFRSF11B, THBS1, TSPAN31, ZFP36L1, DNAJB2, PLAC8, CYP27B1, PRDX4, RPS15A, CCL8, SERTAD1, ERBB2, LMNA, S100A13, NDN,…	549	1552	16650	1.38742	1	0.132476	0.129302
GOTERM_BP_ALL	GO:0042127~regulation of cell proliferation	71	10.3953	0.00450845	SRPX, TES, SERPINE2, CSF1, TNFRSF13B, TGFB1I1, ILK, BRK1, LAMC2, RPS4X, MYDGF, ESM1, CAPNS1, FTH1, SIX2, NUP62, CTLA4, KIFAP3, EMD, KLF11, RPS9, PTGIR, RHOG, LIG4, FOXP1, GREM1, ALDH3A1, SFRP1, CFDP1, TRAF6, S100A6, MZB1, ANG, TRIB1, TP53, CERS2, CTF1, GSTP1, SRF, NOP2, DPT, PDGFA, TNFRSF11B, THBS1, TSPAN31, ZFP36L1, DNAJB2, PLAC8, CYP27B1, PRDX4, RPS15A, CCL8, SERTAD1, ERBB2, LMNA, S100A13, NDN,…	556	1552	16792	1.38164	1	0.120324	0.116691
GOTERM_BP_3	GO:0042127~regulation of cell proliferation	71	10.3953	0.00471812	SRPX, TES, SERPINE2, CSF1, TNFRSF13B, TGFB1I1, ILK, BRK1, LAMC2, RPS4X, MYDGF, ESM1, CAPNS1, FTH1, SIX2, NUP62, CTLA4, KIFAP3, EMD, KLF11, RPS9, PTGIR, RHOG, LIG4, FOXP1, GREM1, ALDH3A1, SFRP1, CFDP1, TRAF6, S100A6, MZB1, ANG, TRIB1, TP53, CERS2, CTF1, GSTP1, SRF, NOP2, DPT, PDGFA, TNFRSF11B, THBS1, TSPAN31, ZFP36L1, DNAJB2, PLAC8, CYP27B1, PRDX4, RPS15A, CCL8, SERTAD1, ERBB2, LMNA, S100A13, NDN,…	553	1552	16663	1.37846	0.989577	0.0827816	0.0784066
GOTERM_BP_FAT	GO:0008285~negative regulation of cell proliferation	35	5.12445	0.00553895	SRPX, TES, TNFRSF13B, SERPINE2, TGFB1I1, SRF, GSTP1, DPT, ILK, THBS1, DNAJB2, CYP27B1, CCL8, PRDX4, FTH1, ERBB2, NUP62, LMNA, NDN, CTLA4, KIFAP3, EMD, RBM10, KLF11, PTGIR, VEGFC, GREM1, SFRP1, ID2, DLC1, ANG, TRIB1, TP53, PTPN2, CERS2	549	651	16650	1.63053	1	0.16992	0.165849
GOTERM_BP_ALL	GO:0008285~negative regulation of cell proliferation	35	5.12445	0.00577403	SRPX, TES, TNFRSF13B, SERPINE2, TGFB1I1, SRF, GSTP1, DPT, ILK, THBS1, DNAJB2, CYP27B1, CCL8, PRDX4, FTH1, ERBB2, NUP62, LMNA, NDN, CTLA4, KIFAP3, EMD, RBM10, KLF11, PTGIR, VEGFC, GREM1, SFRP1, ID2, DLC1, ANG, TRIB1, TP53, PTPN2, CERS2	556	651	16792	1.62373	1	0.148119	0.143646
GOTERM_BP_4	GO:0008285~negative regulation of cell proliferation	35	5.12445	0.00604573	SRPX, TES, TNFRSF13B, SERPINE2, TGFB1I1, SRF, GSTP1, DPT, ILK, THBS1, DNAJB2, CYP27B1, CCL8, PRDX4, FTH1, ERBB2, NUP62, LMNA, NDN, CTLA4, KIFAP3, EMD, RBM10, KLF11, PTGIR, VEGFC, GREM1, SFRP1, ID2, DLC1, ANG, TRIB1, TP53, PTPN2, CERS2	545	651	16415	1.61932	0.999998	0.164205	0.159727
GOTERM_BP_3	GO:0008285~negative regulation of cell proliferation	35	5.12445	0.00612588	SRPX, TES, TNFRSF13B, SERPINE2, TGFB1I1, SRF, GSTP1, DPT, ILK, THBS1, DNAJB2, CYP27B1, CCL8, PRDX4, FTH1, ERBB2, NUP62, LMNA, NDN, CTLA4, KIFAP3, EMD, RBM10, KLF11, PTGIR, VEGFC, GREM1, SFRP1, ID2, DLC1, ANG, TRIB1, TP53, PTPN2, CERS2	553	651	16663	1.62	0.997341	0.100195	0.0948993
GOTERM_BP_FAT	GO:0008284~positive regulation of cell proliferation	39	5.7101	0.0330735	CTF1, CSF1, NOP2, ILK, PDGFA, BRK1, LAMC2, THBS1, TSPAN31, RPS4X, PLAC8, MYDGF, ESM1, RPS15A, CAPNS1, SERTAD1, SIX2, ERBB2, S100A13, CD59, CCL19, CHTOP, RPS9, VCAM1, RHOG, VEGFC, LIG4, FOXP1, GREM1, ALDH3A1, PDCL3, SFRP1, NACA, ID2, TRAF6, S100A6, MZB1, ANG, NES	549	849	16650	1.39315	1	0.488952	0.477237
GOTERM_BP_ALL	GO:0008284~positive regulation of cell proliferation	39	5.7101	0.035045	CTF1, CSF1, NOP2, ILK, PDGFA, BRK1, LAMC2, THBS1, TSPAN31, RPS4X, PLAC8, MYDGF, ESM1, RPS15A, CAPNS1, SERTAD1, SIX2, ERBB2, S100A13, CD59, CCL19, CHTOP, RPS9, VCAM1, RHOG, VEGFC, LIG4, FOXP1, GREM1, ALDH3A1, PDCL3, SFRP1, NACA, ID2, TRAF6, S100A6, MZB1, ANG, NES	556	849	16792	1.38735	1	0.463647	0.449646
GOTERM_BP_DIRECT	GO:0008284~positive regulation of cell proliferation	24	3.51391	0.0367345	CHTOP, RPS9, CTF1, CSF1, NOP2, RHOG, VEGFC, PDGFA, BRK1, ILK, LAMC2, THBS1, TSPAN31, RPS4X, PLAC8, GREM1, ALDH3A1, ESM1, SFRP1, RPS15A, CAPNS1, SERTAD1, MZB1, S100A13	556	466	16792	1.55544	1	1	0.993884
GOTERM_BP_4	GO:0008284~positive regulation of cell proliferation	39	5.7101	0.0369908	CTF1, CSF1, NOP2, ILK, PDGFA, BRK1, LAMC2, THBS1, TSPAN31, RPS4X, PLAC8, MYDGF, ESM1, RPS15A, CAPNS1, SERTAD1, SIX2, ERBB2, S100A13, CD59, CCL19, CHTOP, RPS9, VCAM1, RHOG, VEGFC, LIG4, FOXP1, GREM1, ALDH3A1, PDCL3, SFRP1, NACA, ID2, TRAF6, S100A6, MZB1, ANG, NES	545	849	16415	1.38357	1	0.507896	0.494044
GOTERM_BP_3	GO:0008284~positive regulation of cell proliferation	39	5.7101	0.0374216	CTF1, CSF1, NOP2, ILK, PDGFA, BRK1, LAMC2, THBS1, TSPAN31, RPS4X, PLAC8, MYDGF, ESM1, RPS15A, CAPNS1, SERTAD1, SIX2, ERBB2, S100A13, CD59, CCL19, CHTOP, RPS9, VCAM1, RHOG, VEGFC, LIG4, FOXP1, GREM1, ALDH3A1, PDCL3, SFRP1, NACA, ID2, TRAF6, S100A6, MZB1, ANG, NES	553	849	16663	1.38416	1	0.352326	0.333706
GOTERM_BP_DIRECT	GO:0008285~negative regulation of cell proliferation	18	2.63543	0.165597	KLF11, TES, SERPINE2, TGFB1I1, SRF, VEGFC, DPT, DNAJB2, CYP27B1, SFRP1, DLC1, FTH1, NUP62, NDN, KIFAP3, TP53, PTPN2, RBM10	556	396	16792	1.37279	1	1	0.993884
Annotation Cluster 20	Enrichment Score: 2.1321554691607996
Category	Term	Count	%	PValue	Genes	List Total	Pop Hits	Pop Total	Fold Enrichment	Bonferroni	Benjamini	FDR
GOTERM_BP_FAT	GO:0080134~regulation of response to stress	64	9.37042	0.000912571	HSP90AB1, SERPINE2, UBE2D2, PARK7, YBX3, CX3CL1, LAMP1, RPS19, NUP62, CHORDC1, FLOT1, FFAR3, PRMT1, IFNGR2, KRT1, TRAF2, FOXP1, GREM1, SFPQ, SFRP1, TRAF6, PSME1, CRY1, PSME2, SMPDL3B, FKBP4, UBA52, CERS2, GSTP1, PDGFA, HTRA2, ZC3HAV1, TXN, THBS1, HSPD1, HSP90B1, PSMB6, DNAJB1, PSMB7, HSPH1, CCL8, C7, RPS3, CD59, FYN, CCL19, RPS27A, LDLR, HSPA1L, HSPA5, PTGES3, PLA2G2A, FZD8, NMI, NFKB1, FABP4, TN…	549	1285	16650	1.51049	0.992661	0.0374822	0.0365841
GOTERM_BP_ALL	GO:0080134~regulation of response to stress	64	9.37042	0.00101636	HSP90AB1, SERPINE2, UBE2D2, PARK7, YBX3, CX3CL1, LAMP1, RPS19, NUP62, CHORDC1, FLOT1, FFAR3, PRMT1, IFNGR2, KRT1, TRAF2, FOXP1, GREM1, SFPQ, SFRP1, TRAF6, PSME1, CRY1, PSME2, SMPDL3B, FKBP4, UBA52, CERS2, GSTP1, PDGFA, HTRA2, ZC3HAV1, TXN, THBS1, HSPD1, HSP90B1, PSMB6, DNAJB1, PSMB7, HSPH1, CCL8, C7, RPS3, CD59, FYN, CCL19, RPS27A, LDLR, HSPA1L, HSPA5, PTGES3, PLA2G2A, FZD8, NMI, NFKB1, FABP4, TN…	556	1285	16792	1.5042	0.996137	0.0326671	0.0316807
GOTERM_BP_3	GO:0080134~regulation of response to stress	64	9.37042	0.0010849	HSP90AB1, SERPINE2, UBE2D2, PARK7, YBX3, CX3CL1, LAMP1, RPS19, NUP62, CHORDC1, FLOT1, FFAR3, PRMT1, IFNGR2, KRT1, TRAF2, FOXP1, GREM1, SFPQ, SFRP1, TRAF6, PSME1, CRY1, PSME2, SMPDL3B, FKBP4, UBA52, CERS2, GSTP1, PDGFA, HTRA2, ZC3HAV1, TXN, THBS1, HSPD1, HSP90B1, PSMB6, DNAJB1, PSMB7, HSPH1, CCL8, C7, RPS3, CD59, FYN, CCL19, RPS27A, LDLR, HSPA1L, HSPA5, PTGES3, PLA2G2A, FZD8, NMI, NFKB1, FABP4, TN…	553	1285	16663	1.50074	0.649185	0.021811	0.0206583
GOTERM_BP_ALL	GO:0006950~response to stress	146	21.3763	0.00921715	SERPINE2, CSF1, UBE2D2, AUP1, PARK7, ACTG1, RASSF1, LGALS1, LAMP1, RPS19, CHORDC1, COTL1, RPL39, GABARAPL1, IGFBP4, KRT1, KRT8, C8ORF4, LIG4, PDIA6, FOXP1, ALDH3A1, SFRP1, PSME1, PSME2, TRIB1, FKBP4, UBA52, TP53, HIST1H2BD, PDGFA, HTRA2, TNFRSF11B, ADRB1, TXN, ZC3HAV1, HSP90B1, ZFP36L1, PLAC8, CYP27B1, STIP1, HSPH1, C7, SERPINH1, VCAM1, HSPA5, HSPA6, FZD8, INHBB, NMI, NFKB1, TNFRSF10D, MANF, EIF1…	556	3677	16792	1.19919	1	0.211607	0.205217
GOTERM_BP_2	GO:0006950~response to stress	146	21.3763	0.00941286	SERPINE2, CSF1, UBE2D2, AUP1, PARK7, ACTG1, RASSF1, LGALS1, LAMP1, RPS19, CHORDC1, COTL1, RPL39, GABARAPL1, IGFBP4, KRT1, KRT8, C8ORF4, LIG4, PDIA6, FOXP1, ALDH3A1, SFRP1, PSME1, PSME2, TRIB1, FKBP4, UBA52, TP53, HIST1H2BD, PDGFA, HTRA2, TNFRSF11B, ADRB1, TXN, ZC3HAV1, HSP90B1, ZFP36L1, PLAC8, CYP27B1, STIP1, HSPH1, C7, SERPINH1, VCAM1, HSPA5, HSPA6, FZD8, INHBB, NMI, NFKB1, TNFRSF10D, MANF, EIF1…	556	3677	16766	1.19733	0.799665	0.050201	0.0380937
GOTERM_BP_FAT	GO:0080135~regulation of cellular response to stress	31	4.5388	0.0102385	HSP90AB1, GSTP1, HTRA2, PARK7, TXN, YBX3, DNAJB1, HSPH1, NUP62, CHORDC1, RPS3, CCL19, HSPA1L, HSPA5, PRMT1, PTGES3, FZD8, TRAF2, GREM1, SFPQ, SFRP1, TRAF6, CRY1, MAP3K10, HYOU1, FKBP4, TPT1, PTPN2, HSPA1B, CERS2, HSPA1A	549	581	16650	1.61818	1	0.261252	0.254992
GOTERM_BP_4	GO:0080135~regulation of cellular response to stress	31	4.5388	0.010902	HSP90AB1, GSTP1, HTRA2, PARK7, TXN, YBX3, DNAJB1, HSPH1, NUP62, CHORDC1, RPS3, CCL19, HSPA1L, HSPA5, PRMT1, PTGES3, FZD8, TRAF2, GREM1, SFPQ, SFRP1, TRAF6, CRY1, MAP3K10, HYOU1, FKBP4, TPT1, PTPN2, HSPA1B, CERS2, HSPA1A	545	581	16415	1.60705	1	0.249838	0.243024
GOTERM_BP_ALL	GO:0080135~regulation of cellular response to stress	31	4.5388	0.0109659	HSP90AB1, GSTP1, HTRA2, PARK7, TXN, YBX3, DNAJB1, HSPH1, NUP62, CHORDC1, RPS3, CCL19, HSPA1L, HSPA5, PRMT1, PTGES3, FZD8, TRAF2, GREM1, SFPQ, SFRP1, TRAF6, CRY1, MAP3K10, HYOU1, FKBP4, TPT1, PTPN2, HSPA1B, CERS2, HSPA1A	556	581	16792	1.61144	1	0.237769	0.230589
GOTERM_BP_3	GO:0080135~regulation of cellular response to stress	31	4.5388	0.0111354	HSP90AB1, GSTP1, HTRA2, PARK7, TXN, YBX3, DNAJB1, HSPH1, NUP62, CHORDC1, RPS3, CCL19, HSPA1L, HSPA5, PRMT1, PTGES3, FZD8, TRAF2, GREM1, SFPQ, SFRP1, TRAF6, CRY1, MAP3K10, HYOU1, FKBP4, TPT1, PTPN2, HSPA1B, CERS2, HSPA1A	553	581	16663	1.60773	0.99998	0.170566	0.161552
GOTERM_BP_FAT	GO:0033554~cellular response to stress	74	10.8346	0.0263602	SRPX, HSP90AB1, UBE2D2, AUP1, PARK7, PRPF19, YBX3, MYDGF, RASSF1, NUP62, SUMO2, CHORDC1, PEA15, FLOT1, TNKS1BP1, CTLA4, SEC61B, SDF2, GABARAPL1, RBM14, PRMT1, C8ORF4, LIG4, TRAF2, RAD23A, PDIA6, GREM1, SFPQ, SFRP1, TRAF6, CRY1, TRIB1, FKBP4, UBA52, TP53, CERS2, MATN2, GSTP1, SRF, HTRA2, PRR5L, TXN, THBS1, CRIP1, HSP90B1, ZFP36L1, DNAJB2, DNAJB1, PPP2CB, HSPH1, LMNA, POLD2, RPS3, POLR2F, CCL19, AS…	549	1773	16650	1.2658	1	0.448973	0.438216
GOTERM_BP_ALL	GO:0033554~cellular response to stress	74	10.8346	0.0280985	SRPX, HSP90AB1, UBE2D2, AUP1, PARK7, PRPF19, YBX3, MYDGF, RASSF1, NUP62, SUMO2, CHORDC1, PEA15, FLOT1, TNKS1BP1, CTLA4, SEC61B, SDF2, GABARAPL1, RBM14, PRMT1, C8ORF4, LIG4, TRAF2, RAD23A, PDIA6, GREM1, SFPQ, SFRP1, TRAF6, CRY1, TRIB1, FKBP4, UBA52, TP53, CERS2, MATN2, GSTP1, SRF, HTRA2, PRR5L, TXN, THBS1, CRIP1, HSP90B1, ZFP36L1, DNAJB2, DNAJB1, PPP2CB, HSPH1, LMNA, POLD2, RPS3, POLR2F, CCL19, AS…	556	1773	16792	1.26052	1	0.418626	0.405985
GOTERM_BP_3	GO:0033554~cellular response to stress	74	10.8346	0.0294431	SRPX, HSP90AB1, UBE2D2, AUP1, PARK7, PRPF19, YBX3, MYDGF, RASSF1, NUP62, SUMO2, CHORDC1, PEA15, FLOT1, TNKS1BP1, CTLA4, SEC61B, SDF2, GABARAPL1, RBM14, PRMT1, C8ORF4, LIG4, TRAF2, RAD23A, PDIA6, GREM1, SFPQ, SFRP1, TRAF6, CRY1, TRIB1, FKBP4, UBA52, TP53, CERS2, MATN2, GSTP1, SRF, HTRA2, PRR5L, TXN, THBS1, CRIP1, HSP90B1, ZFP36L1, DNAJB2, DNAJB1, PPP2CB, HSPH1, LMNA, POLD2, RPS3, POLR2F, CCL19, AS…	553	1773	16663	1.25762	1	0.302068	0.286103
Annotation Cluster 21	Enrichment Score: 1.9900287876768301
Category	Term	Count	%	PValue	Genes	List Total	Pop Hits	Pop Total	Fold Enrichment	Bonferroni	Benjamini	FDR
GOTERM_BP_FAT	GO:0051029~rRNA transport	3	0.439239	0.0101215	TST, MRPL18, RPSA	549	5	16650	18.1967	1	0.260206	0.253972
GOTERM_BP_ALL	GO:0051029~rRNA transport	3	0.439239	0.0102042	TST, MRPL18, RPSA	556	5	16792	18.1209	1	0.226649	0.219805
GOTERM_BP_4	GO:0051029~rRNA transport	3	0.439239	0.010257	TST, MRPL18, RPSA	545	5	16415	18.0716	1	0.240058	0.233511
GOTERM_BP_5	GO:0051029~rRNA transport	3	0.439239	0.0103477	TST, MRPL18, RPSA	538	5	16130	17.9888	1	0.306721	0.300864
Annotation Cluster 22	Enrichment Score: 1.8457016857232786
Category	Term	Count	%	PValue	Genes	List Total	Pop Hits	Pop Total	Fold Enrichment	Bonferroni	Benjamini	FDR
GOTERM_BP_FAT	GO:1903827~regulation of cellular protein localization	36	5.27086	0.00023944	PKDCC, HSP90AB1, GDI1, HTRA2, PRR5L, PARK7, SRI, TXN, LITAF, UBL5, PSMB7, HSPH1, YWHAQ, ERBB2, NUP62, LMNA, FYN, CCL19, CCT7, EMD, CCT4, YWHAH, CCT3, TNFSF14, HSPA1L, RHOG, C8ORF4, NUTF2, COMMD1, RANGAP1, GREM1, TMBIM1, TOMM7, RANGRF, RPL28, TP53	549	562	16650	1.94271	0.724471	0.0120481	0.0117594
GOTERM_BP_ALL	GO:1903827~regulation of cellular protein localization	36	5.27086	0.000257088	PKDCC, HSP90AB1, GDI1, HTRA2, PRR5L, PARK7, SRI, TXN, LITAF, UBL5, PSMB7, HSPH1, YWHAQ, ERBB2, NUP62, LMNA, FYN, CCL19, CCT7, EMD, CCT4, YWHAH, CCT3, TNFSF14, HSPA1L, RHOG, C8ORF4, NUTF2, COMMD1, RANGAP1, GREM1, TMBIM1, TOMM7, RANGRF, RPL28, TP53	556	562	16792	1.93461	0.75461	0.0099626	0.00966175
GOTERM_BP_4	GO:1903827~regulation of cellular protein localization	36	5.27086	0.000277215	PKDCC, HSP90AB1, GDI1, HTRA2, PRR5L, PARK7, SRI, TXN, LITAF, UBL5, PSMB7, HSPH1, YWHAQ, ERBB2, NUP62, LMNA, FYN, CCL19, CCT7, EMD, CCT4, YWHAH, CCT3, TNFSF14, HSPA1L, RHOG, C8ORF4, NUTF2, COMMD1, RANGAP1, GREM1, TMBIM1, TOMM7, RANGRF, RPL28, TP53	545	562	16415	1.92935	0.456626	0.0112939	0.0109859
GOTERM_BP_5	GO:1903827~regulation of cellular protein localization	36	5.27086	0.000298576	PKDCC, HSP90AB1, GDI1, HTRA2, PRR5L, PARK7, SRI, TXN, LITAF, UBL5, PSMB7, HSPH1, YWHAQ, ERBB2, NUP62, LMNA, FYN, CCL19, CCT7, EMD, CCT4, YWHAH, CCT3, TNFSF14, HSPA1L, RHOG, C8ORF4, NUTF2, COMMD1, RANGAP1, GREM1, TMBIM1, TOMM7, RANGRF, RPL28, TP53	538	562	16130	1.92052	0.608695	0.0191455	0.0187798
GOTERM_BP_FAT	GO:0070201~regulation of establishment of protein localization	46	6.73499	0.000550388	PKDCC, HSP90AB1, GDI1, HTRA2, PRR5L, PARK7, SRI, TXN, LITAF, HSPD1, UBL5, PSMB7, HSPH1, YWHAQ, DPH3, ERBB2, NUP62, ENSA, CCL19, CCT7, EMD, CCT4, YWHAH, TNFSF14, HSPA1L, RHOG, C8ORF4, VEGFC, TRAF2, NUTF2, INHBB, RANGAP1, FOXP1, GREM1, SFRP1, KCNS3, TRAF6, TMBIM1, TOMM7, GNAS, NDUFAF2, RANGRF, ANG, RPL28, TP53, PPID	549	820	16650	1.70132	0.948365	0.0248737	0.0242777
GOTERM_BP_ALL	GO:0070201~regulation of establishment of protein localization	46	6.73499	0.000586987	PKDCC, HSP90AB1, GDI1, HTRA2, PRR5L, PARK7, SRI, TXN, LITAF, HSPD1, UBL5, PSMB7, HSPH1, YWHAQ, DPH3, ERBB2, NUP62, ENSA, CCL19, CCT7, EMD, CCT4, YWHAH, TNFSF14, HSPA1L, RHOG, C8ORF4, VEGFC, TRAF2, NUTF2, INHBB, RANGAP1, FOXP1, GREM1, SFRP1, KCNS3, TRAF6, TMBIM1, TOMM7, GNAS, NDUFAF2, RANGRF, ANG, RPL28, TP53, PPID	556	820	16792	1.69423	0.959572	0.0208266	0.0201977
GOTERM_BP_4	GO:0070201~regulation of establishment of protein localization	46	6.73499	0.00062355	PKDCC, HSP90AB1, GDI1, HTRA2, PRR5L, PARK7, SRI, TXN, LITAF, HSPD1, UBL5, PSMB7, HSPH1, YWHAQ, DPH3, ERBB2, NUP62, ENSA, CCL19, CCT7, EMD, CCT4, YWHAH, TNFSF14, HSPA1L, RHOG, C8ORF4, VEGFC, TRAF2, NUTF2, INHBB, RANGAP1, FOXP1, GREM1, SFRP1, KCNS3, TRAF6, TMBIM1, TOMM7, GNAS, NDUFAF2, RANGRF, ANG, RPL28, TP53, PPID	545	820	16415	1.68962	0.746461	0.0236519	0.0230069
GOTERM_BP_5	GO:0070201~regulation of establishment of protein localization	46	6.73499	0.000691085	PKDCC, HSP90AB1, GDI1, HTRA2, PRR5L, PARK7, SRI, TXN, LITAF, HSPD1, UBL5, PSMB7, HSPH1, YWHAQ, DPH3, ERBB2, NUP62, ENSA, CCL19, CCT7, EMD, CCT4, YWHAH, TNFSF14, HSPA1L, RHOG, C8ORF4, VEGFC, TRAF2, NUTF2, INHBB, RANGAP1, FOXP1, GREM1, SFRP1, KCNS3, TRAF6, TMBIM1, TOMM7, GNAS, NDUFAF2, RANGRF, ANG, RPL28, TP53, PPID	538	820	16130	1.68188	0.886066	0.0387748	0.0380343
GOTERM_BP_FAT	GO:0032880~regulation of protein localization	51	7.46706	0.000935784	HSP90AB1, GDI1, PARK7, LITAF, UBL5, YWHAQ, NUP62, ENSA, EMD, YWHAH, CCT3, RHOG, C8ORF4, TRAF2, NUTF2, COMMD1, RANGAP1, FOXP1, GREM1, SFRP1, TRAF6, TMBIM1, ANG, RPL28, TP53, PPID, PKDCC, HTRA2, PRR5L, SRI, TXN, HSPD1, DNAJB2, PSMB7, HSPH1, ERBB2, LMNA, DPH3, FYN, CCL19, CCT7, CCT4, TNFSF14, HSPA1L, VEGFC, INHBB, KCNS3, TOMM7, NDUFAF2, GNAS, RANGRF	549	962	16650	1.60782	0.993524	0.0378817	0.036974
GOTERM_BP_FAT	GO:1903829~positive regulation of cellular protein localization	25	3.66032	0.000988559	HSP90AB1, HTRA2, PRR5L, PARK7, UBL5, PSMB7, YWHAQ, ERBB2, FYN, CCL19, CCT7, EMD, CCT4, YWHAH, CCT3, TNFSF14, HSPA1L, RHOG, C8ORF4, NUTF2, GREM1, TOMM7, RANGRF, RPL28, TP53	549	363	16650	2.0887	0.995127	0.0397194	0.0387678
GOTERM_BP_ALL	GO:0032880~regulation of protein localization	51	7.46706	0.0010113	HSP90AB1, GDI1, PARK7, LITAF, UBL5, YWHAQ, NUP62, ENSA, EMD, YWHAH, CCT3, RHOG, C8ORF4, TRAF2, NUTF2, COMMD1, RANGAP1, FOXP1, GREM1, SFRP1, TRAF6, TMBIM1, ANG, RPL28, TP53, PPID, PKDCC, HTRA2, PRR5L, SRI, TXN, HSPD1, DNAJB2, PSMB7, HSPH1, ERBB2, LMNA, DPH3, FYN, CCL19, CCT7, CCT4, TNFSF14, HSPA1L, VEGFC, INHBB, KCNS3, TOMM7, NDUFAF2, GNAS, RANGRF	556	962	16792	1.60112	0.996028	0.0326671	0.0316807
GOTERM_BP_ALL	GO:1903829~positive regulation of cellular protein localization	25	3.66032	0.00104331	HSP90AB1, HTRA2, PRR5L, PARK7, UBL5, PSMB7, YWHAQ, ERBB2, FYN, CCL19, CCT7, EMD, CCT4, YWHAH, CCT3, TNFSF14, HSPA1L, RHOG, C8ORF4, NUTF2, GREM1, TOMM7, RANGRF, RPL28, TP53	556	363	16792	2.07999	0.996666	0.0333371	0.0323304
GOTERM_BP_3	GO:0032880~regulation of protein localization	51	7.46706	0.00104434	HSP90AB1, GDI1, PARK7, LITAF, UBL5, YWHAQ, NUP62, ENSA, EMD, YWHAH, CCT3, RHOG, C8ORF4, TRAF2, NUTF2, COMMD1, RANGAP1, FOXP1, GREM1, SFRP1, TRAF6, TMBIM1, ANG, RPL28, TP53, PPID, PKDCC, HTRA2, PRR5L, SRI, TXN, HSPD1, DNAJB2, PSMB7, HSPH1, ERBB2, LMNA, DPH3, FYN, CCL19, CCT7, CCT4, TNFSF14, HSPA1L, VEGFC, INHBB, KCNS3, TOMM7, NDUFAF2, GNAS, RANGRF	553	962	16663	1.59743	0.635168	0.021811	0.0206583
GOTERM_BP_2	GO:1903829~positive regulation of cellular protein localization	25	3.66032	0.00106715	HSP90AB1, HTRA2, PRR5L, PARK7, UBL5, PSMB7, YWHAQ, ERBB2, FYN, CCL19, CCT7, EMD, CCT4, YWHAH, CCT3, TNFSF14, HSPA1L, RHOG, C8ORF4, NUTF2, GREM1, TOMM7, RANGRF, RPL28, TP53	556	363	16766	2.07677	0.165992	0.0069775	0.00529469
GOTERM_BP_3	GO:1903829~positive regulation of cellular protein localization	25	3.66032	0.0010709	HSP90AB1, HTRA2, PRR5L, PARK7, UBL5, PSMB7, YWHAQ, ERBB2, FYN, CCL19, CCT7, EMD, CCT4, YWHAH, CCT3, TNFSF14, HSPA1L, RHOG, C8ORF4, NUTF2, GREM1, TOMM7, RANGRF, RPL28, TP53	553	363	16663	2.07521	0.644409	0.021811	0.0206583
GOTERM_BP_5	GO:1903829~positive regulation of cellular protein localization	25	3.66032	0.0011529	HSP90AB1, HTRA2, PRR5L, PARK7, UBL5, PSMB7, YWHAQ, ERBB2, FYN, CCL19, CCT7, EMD, CCT4, YWHAH, CCT3, TNFSF14, HSPA1L, RHOG, C8ORF4, NUTF2, GREM1, TOMM7, RANGRF, RPL28, TP53	538	363	16130	2.06484	0.973338	0.0565569	0.0554769
GOTERM_BP_FAT	GO:1900180~regulation of protein localization to nucleus	17	2.48902	0.00237559	CCT3, HSP90AB1, TNFSF14, C8ORF4, NUTF2, PARK7, SRI, TXN, LITAF, GREM1, LMNA, NUP62, FYN, CCL19, CCT7, EMD, CCT4	549	218	16650	2.36502	0.999997	0.0858403	0.0837835
GOTERM_BP_ALL	GO:1900180~regulation of protein localization to nucleus	17	2.48902	0.00247683	CCT3, HSP90AB1, TNFSF14, C8ORF4, NUTF2, PARK7, SRI, TXN, LITAF, GREM1, LMNA, NUP62, FYN, CCL19, CCT7, EMD, CCT4	556	218	16792	2.35516	0.999999	0.0727602	0.070563
GOTERM_BP_5	GO:1900180~regulation of protein localization to nucleus	17	2.48902	0.00266083	CCT3, HSP90AB1, TNFSF14, C8ORF4, NUTF2, PARK7, SRI, TXN, LITAF, GREM1, LMNA, NUP62, FYN, CCL19, CCT7, EMD, CCT4	538	218	16130	2.338	0.999769	0.116116	0.113898
GOTERM_BP_FAT	GO:0060341~regulation of cellular localization	43	6.29575	0.00420736	PKDCC, HSP90AB1, GDI1, HTRA2, PRR5L, PARK7, SRI, TXN, LITAF, IWS1, ZFP36L1, UBL5, PSMB7, HSPH1, LAMP1, YWHAQ, ERBB2, NUP62, LMNA, SNCG, FYN, CCL19, CCT7, EMD, CCT4, YWHAH, CCT3, NUS1, TNFSF14, HSPA1L, RHOG, C8ORF4, NUTF2, ANK2, COMMD1, RANGAP1, GREM1, TMBIM1, TOMM7, NDUFAF2, RANGRF, RPL28, TP53	549	834	16650	1.56367	1	0.134836	0.131605
GOTERM_BP_ALL	GO:0060341~regulation of cellular localization	43	6.29575	0.00438854	PKDCC, HSP90AB1, GDI1, HTRA2, PRR5L, PARK7, SRI, TXN, LITAF, IWS1, ZFP36L1, UBL5, PSMB7, HSPH1, LAMP1, YWHAQ, ERBB2, NUP62, LMNA, SNCG, FYN, CCL19, CCT7, EMD, CCT4, YWHAH, CCT3, NUS1, TNFSF14, HSPA1L, RHOG, C8ORF4, NUTF2, ANK2, COMMD1, RANGAP1, GREM1, TMBIM1, TOMM7, NDUFAF2, RANGRF, RPL28, TP53	556	834	16792	1.55715	1	0.118708	0.115123
GOTERM_BP_3	GO:0060341~regulation of cellular localization	43	6.29575	0.00482837	PKDCC, HSP90AB1, GDI1, HTRA2, PRR5L, PARK7, SRI, TXN, LITAF, IWS1, ZFP36L1, UBL5, PSMB7, HSPH1, LAMP1, YWHAQ, ERBB2, NUP62, LMNA, SNCG, FYN, CCL19, CCT7, EMD, CCT4, YWHAH, CCT3, NUS1, TNFSF14, HSPA1L, RHOG, C8ORF4, NUTF2, ANK2, COMMD1, RANGAP1, GREM1, TMBIM1, TOMM7, NDUFAF2, RANGRF, RPL28, TP53	553	834	16663	1.55357	0.990634	0.0832032	0.0788059
GOTERM_BP_FAT	GO:0033157~regulation of intracellular protein transport	23	3.3675	0.00619635	HSP90AB1, TNFSF14, GDI1, HSPA1L, C8ORF4, HTRA2, PRR5L, NUTF2, PARK7, SRI, TXN, RANGAP1, LITAF, GREM1, UBL5, PSMB7, ERBB2, NUP62, TOMM7, CCL19, RPL28, TP53, EMD	549	373	16650	1.87008	1	0.181641	0.177289
GOTERM_BP_ALL	GO:0033157~regulation of intracellular protein transport	23	3.3675	0.00653498	HSP90AB1, TNFSF14, GDI1, HSPA1L, C8ORF4, HTRA2, PRR5L, NUTF2, PARK7, SRI, TXN, RANGAP1, LITAF, GREM1, UBL5, PSMB7, ERBB2, NUP62, TOMM7, CCL19, RPL28, TP53, EMD	556	373	16792	1.86229	1	0.159407	0.154593
GOTERM_BP_5	GO:0033157~regulation of intracellular protein transport	23	3.3675	0.00709594	HSP90AB1, TNFSF14, GDI1, HSPA1L, C8ORF4, HTRA2, PRR5L, NUTF2, PARK7, SRI, TXN, RANGAP1, LITAF, GREM1, UBL5, PSMB7, ERBB2, NUP62, TOMM7, CCL19, RPL28, TP53, EMD	538	373	16130	1.84872	1	0.236487	0.231971
GOTERM_BP_FAT	GO:0051223~regulation of protein transport	38	5.56369	0.0087594	PKDCC, HSP90AB1, GDI1, HTRA2, PRR5L, PARK7, SRI, TXN, LITAF, HSPD1, UBL5, PSMB7, DPH3, ERBB2, NUP62, ENSA, CCL19, EMD, TNFSF14, HSPA1L, C8ORF4, VEGFC, TRAF2, NUTF2, INHBB, RANGAP1, FOXP1, GREM1, SFRP1, KCNS3, TRAF6, TOMM7, GNAS, NDUFAF2, ANG, RPL28, TP53, PPID	549	746	16650	1.54485	1	0.235882	0.230231
GOTERM_BP_ALL	GO:0051223~regulation of protein transport	38	5.56369	0.00918408	PKDCC, HSP90AB1, GDI1, HTRA2, PRR5L, PARK7, SRI, TXN, LITAF, HSPD1, UBL5, PSMB7, DPH3, ERBB2, NUP62, ENSA, CCL19, EMD, TNFSF14, HSPA1L, C8ORF4, VEGFC, TRAF2, NUTF2, INHBB, RANGAP1, FOXP1, GREM1, SFRP1, KCNS3, TRAF6, TOMM7, GNAS, NDUFAF2, ANG, RPL28, TP53, PPID	556	746	16792	1.53841	1	0.211607	0.205217
GOTERM_BP_4	GO:0051223~regulation of protein transport	38	5.56369	0.00938569	PKDCC, HSP90AB1, GDI1, HTRA2, PRR5L, PARK7, SRI, TXN, LITAF, HSPD1, UBL5, PSMB7, DPH3, ERBB2, NUP62, ENSA, CCL19, EMD, TNFSF14, HSPA1L, C8ORF4, VEGFC, TRAF2, NUTF2, INHBB, RANGAP1, FOXP1, GREM1, SFRP1, KCNS3, TRAF6, TOMM7, GNAS, NDUFAF2, ANG, RPL28, TP53, PPID	545	746	16415	1.53423	1	0.234642	0.228243
GOTERM_BP_5	GO:0051223~regulation of protein transport	38	5.56369	0.0102773	PKDCC, HSP90AB1, GDI1, HTRA2, PRR5L, PARK7, SRI, TXN, LITAF, HSPD1, UBL5, PSMB7, DPH3, ERBB2, NUP62, ENSA, CCL19, EMD, TNFSF14, HSPA1L, C8ORF4, VEGFC, TRAF2, NUTF2, INHBB, RANGAP1, FOXP1, GREM1, SFRP1, KCNS3, TRAF6, TOMM7, GNAS, NDUFAF2, ANG, RPL28, TP53, PPID	538	746	16130	1.5272	1	0.306721	0.300864
GOTERM_BP_FAT	GO:1903533~regulation of protein targeting	19	2.78184	0.0107085	HSP90AB1, TNFSF14, GDI1, HSPA1L, C8ORF4, HTRA2, NUTF2, SRI, TXN, LITAF, GREM1, UBL5, PSMB7, ERBB2, NUP62, TOMM7, CCL19, RPL28, EMD	549	300	16650	1.92077	1	0.270679	0.264193
GOTERM_BP_ALL	GO:1903533~regulation of protein targeting	19	2.78184	0.0111398	HSP90AB1, TNFSF14, GDI1, HSPA1L, C8ORF4, HTRA2, NUTF2, SRI, TXN, LITAF, GREM1, UBL5, PSMB7, ERBB2, NUP62, TOMM7, CCL19, RPL28, EMD	556	300	16792	1.91276	1	0.240585	0.23332
GOTERM_BP_FAT	GO:0046822~regulation of nucleocytoplasmic transport	15	2.19619	0.0115002	HSP90AB1, TNFSF14, C8ORF4, NUTF2, PARK7, SRI, TXN, RANGAP1, LITAF, IWS1, GREM1, NUP62, CCL19, TP53, EMD	549	214	16650	2.12579	1	0.285331	0.278495
GOTERM_BP_ALL	GO:0046822~regulation of nucleocytoplasmic transport	15	2.19619	0.0118923	HSP90AB1, TNFSF14, C8ORF4, NUTF2, PARK7, SRI, TXN, RANGAP1, LITAF, IWS1, GREM1, NUP62, CCL19, TP53, EMD	556	214	16792	2.11692	1	0.253827	0.246162
GOTERM_BP_5	GO:0046822~regulation of nucleocytoplasmic transport	15	2.19619	0.0126212	HSP90AB1, TNFSF14, C8ORF4, NUTF2, PARK7, SRI, TXN, RANGAP1, LITAF, IWS1, GREM1, NUP62, CCL19, TP53, EMD	538	214	16130	2.1015	1	0.354069	0.347308
GOTERM_BP_ALL	GO:0032879~regulation of localization	102	14.9341	0.012622	SERPINE2, CSF1, PARK7, LAMP1, RPS19, BMPER, C8ORF4, ANK2, STON1-GTF2A1L, FOXP1, SFRP1, ARC, NHP2, TRIB1, RPL28, TP53, PPID, PKDCC, PDGFA, HTRA2, TXN, ZFP36L1, DPP6, HSPH1, RRAS, DPH3, NUS1, TNFSF14, HSPA5, HOMER1, INHBB, NFKB1, NDUFAF2, GNAS, HAMP, C5ORF30, HSP90AB1, GDI1, ILK, LAMC2, LITAF, CX3CL1, UBL5, YWHAQ, NUP62, PEA15, ENSA, FLOT1, FFAR3, CLIC1, EMD, YWHAH, CCT3, RHOG, RRAS2, TRAF2, NUTF2,…	556	2473	16792	1.24567	1	0.263231	0.255282
GOTERM_BP_2	GO:0032879~regulation of localization	102	14.9341	0.0133343	SERPINE2, CSF1, PARK7, LAMP1, RPS19, BMPER, C8ORF4, ANK2, STON1-GTF2A1L, FOXP1, SFRP1, ARC, NHP2, TRIB1, RPL28, TP53, PPID, PKDCC, PDGFA, HTRA2, TXN, ZFP36L1, DPP6, HSPH1, RRAS, DPH3, NUS1, TNFSF14, HSPA5, HOMER1, INHBB, NFKB1, NDUFAF2, GNAS, HAMP, C5ORF30, HSP90AB1, GDI1, ILK, LAMC2, LITAF, CX3CL1, UBL5, YWHAQ, NUP62, PEA15, ENSA, FLOT1, FFAR3, CLIC1, EMD, YWHAH, CCT3, RHOG, RRAS2, TRAF2, NUTF2,…	556	2473	16766	1.24374	0.897928	0.0629673	0.0477811
GOTERM_BP_FAT	GO:0032386~regulation of intracellular transport	26	3.80673	0.0134875	HSP90AB1, GDI1, HTRA2, PRR5L, PARK7, SRI, TXN, LITAF, IWS1, UBL5, PSMB7, LAMP1, ERBB2, NUP62, CCL19, EMD, NUS1, TNFSF14, HSPA1L, C8ORF4, NUTF2, RANGAP1, GREM1, TOMM7, RPL28, TP53	549	472	16650	1.6706	1	0.319896	0.312232
GOTERM_BP_ALL	GO:0032386~regulation of intracellular transport	26	3.80673	0.014216	HSP90AB1, GDI1, HTRA2, PRR5L, PARK7, SRI, TXN, LITAF, IWS1, UBL5, PSMB7, LAMP1, ERBB2, NUP62, CCL19, EMD, NUS1, TNFSF14, HSPA1L, C8ORF4, NUTF2, RANGAP1, GREM1, TOMM7, RPL28, TP53	556	472	16792	1.66364	1	0.287689	0.279002
GOTERM_BP_4	GO:0032386~regulation of intracellular transport	26	3.80673	0.0144704	HSP90AB1, GDI1, HTRA2, PRR5L, PARK7, SRI, TXN, LITAF, IWS1, UBL5, PSMB7, LAMP1, ERBB2, NUP62, CCL19, EMD, NUS1, TNFSF14, HSPA1L, C8ORF4, NUTF2, RANGAP1, GREM1, TOMM7, RPL28, TP53	545	472	16415	1.65911	1	0.302056	0.293818
GOTERM_BP_5	GO:0032386~regulation of intracellular transport	26	3.80673	0.0157207	HSP90AB1, GDI1, HTRA2, PRR5L, PARK7, SRI, TXN, LITAF, IWS1, UBL5, PSMB7, LAMP1, ERBB2, NUP62, CCL19, EMD, NUS1, TNFSF14, HSPA1L, C8ORF4, NUTF2, RANGAP1, GREM1, TOMM7, RPL28, TP53	538	472	16130	1.65152	1	0.405888	0.398138
GOTERM_BP_FAT	GO:1904951~positive regulation of establishment of protein localization	27	3.95315	0.0214988	HSP90AB1, HTRA2, PRR5L, SRI, HSPD1, UBL5, PSMB7, YWHAQ, ERBB2, CCL19, CCT7, EMD, CCT4, YWHAH, TNFSF14, HSPA1L, RHOG, C8ORF4, VEGFC, NUTF2, GREM1, TOMM7, RANGRF, ANG, RPL28, TP53, PPID	549	517	16650	1.58385	1	0.416365	0.406389
GOTERM_BP_ALL	GO:1904951~positive regulation of establishment of protein localization	27	3.95315	0.022329	HSP90AB1, HTRA2, PRR5L, SRI, HSPD1, UBL5, PSMB7, YWHAQ, ERBB2, CCL19, CCT7, EMD, CCT4, YWHAH, TNFSF14, HSPA1L, RHOG, C8ORF4, VEGFC, NUTF2, GREM1, TOMM7, RANGRF, ANG, RPL28, TP53, PPID	556	517	16792	1.57725	1	0.382716	0.371159
GOTERM_BP_FAT	GO:0090316~positive regulation of intracellular protein transport	16	2.34261	0.0228509	HSP90AB1, TNFSF14, HSPA1L, C8ORF4, HTRA2, PRR5L, NUTF2, GREM1, UBL5, PSMB7, ERBB2, TOMM7, CCL19, RPL28, TP53, EMD	549	256	16650	1.89549	1	0.433202	0.422823
GOTERM_BP_3	GO:1904951~positive regulation of establishment of protein localization	27	3.95315	0.0229366	HSP90AB1, HTRA2, PRR5L, SRI, HSPD1, UBL5, PSMB7, YWHAQ, ERBB2, CCL19, CCT7, EMD, CCT4, YWHAH, TNFSF14, HSPA1L, RHOG, C8ORF4, VEGFC, NUTF2, GREM1, TOMM7, RANGRF, ANG, RPL28, TP53, PPID	553	517	16663	1.57363	1	0.273257	0.258815
GOTERM_BP_2	GO:1904951~positive regulation of establishment of protein localization	27	3.95315	0.0230399	HSP90AB1, HTRA2, PRR5L, SRI, HSPD1, UBL5, PSMB7, YWHAQ, ERBB2, CCL19, CCT7, EMD, CCT4, YWHAH, TNFSF14, HSPA1L, RHOG, C8ORF4, VEGFC, NUTF2, GREM1, TOMM7, RANGRF, ANG, RPL28, TP53, PPID	556	517	16766	1.57481	0.980987	0.0966473	0.0733383
GOTERM_BP_ALL	GO:0090316~positive regulation of intracellular protein transport	16	2.34261	0.023432	HSP90AB1, TNFSF14, HSPA1L, C8ORF4, HTRA2, PRR5L, NUTF2, GREM1, UBL5, PSMB7, ERBB2, TOMM7, CCL19, RPL28, TP53, EMD	556	256	16792	1.88759	1	0.392737	0.380877
GOTERM_BP_4	GO:0090316~positive regulation of intracellular protein transport	16	2.34261	0.0236569	HSP90AB1, TNFSF14, HSPA1L, C8ORF4, HTRA2, PRR5L, NUTF2, GREM1, UBL5, PSMB7, ERBB2, TOMM7, CCL19, RPL28, TP53, EMD	545	256	16415	1.88245	1	0.423132	0.411592
GOTERM_BP_3	GO:0090316~positive regulation of intracellular protein transport	16	2.34261	0.023794	HSP90AB1, TNFSF14, HSPA1L, C8ORF4, HTRA2, PRR5L, NUTF2, GREM1, UBL5, PSMB7, ERBB2, TOMM7, CCL19, RPL28, TP53, EMD	553	256	16663	1.88325	1	0.273348	0.258901
GOTERM_BP_5	GO:0090316~positive regulation of intracellular protein transport	16	2.34261	0.024881	HSP90AB1, TNFSF14, HSPA1L, C8ORF4, HTRA2, PRR5L, NUTF2, GREM1, UBL5, PSMB7, ERBB2, TOMM7, CCL19, RPL28, TP53, EMD	538	256	16130	1.87384	1	0.536751	0.526501
GOTERM_BP_5	GO:1904951~positive regulation of establishment of protein localization	27	3.95315	0.0249413	HSP90AB1, HTRA2, PRR5L, SRI, HSPD1, UBL5, PSMB7, YWHAQ, ERBB2, CCL19, CCT7, EMD, CCT4, YWHAH, TNFSF14, HSPA1L, RHOG, C8ORF4, VEGFC, NUTF2, GREM1, TOMM7, RANGRF, ANG, RPL28, TP53, PPID	538	517	16130	1.56576	1	0.536751	0.526501
GOTERM_BP_FAT	GO:0032388~positive regulation of intracellular transport	16	2.34261	0.0544247	HSP90AB1, TNFSF14, HSPA1L, C8ORF4, HTRA2, PRR5L, NUTF2, GREM1, UBL5, PSMB7, ERBB2, TOMM7, CCL19, RPL28, TP53, EMD	549	288	16650	1.68488	1	0.63373	0.618546
GOTERM_BP_ALL	GO:0032388~positive regulation of intracellular transport	16	2.34261	0.0556321	HSP90AB1, TNFSF14, HSPA1L, C8ORF4, HTRA2, PRR5L, NUTF2, GREM1, UBL5, PSMB7, ERBB2, TOMM7, CCL19, RPL28, TP53, EMD	556	288	16792	1.67786	1	0.599554	0.581449
GOTERM_BP_3	GO:0032388~positive regulation of intracellular transport	16	2.34261	0.0567299	HSP90AB1, TNFSF14, HSPA1L, C8ORF4, HTRA2, PRR5L, NUTF2, GREM1, UBL5, PSMB7, ERBB2, TOMM7, CCL19, RPL28, TP53, EMD	553	288	16663	1.674	1	0.438574	0.415396
GOTERM_BP_4	GO:0032388~positive regulation of intracellular transport	16	2.34261	0.0567442	HSP90AB1, TNFSF14, HSPA1L, C8ORF4, HTRA2, PRR5L, NUTF2, GREM1, UBL5, PSMB7, ERBB2, TOMM7, CCL19, RPL28, TP53, EMD	545	288	16415	1.67329	1	0.642903	0.62537
GOTERM_BP_FAT	GO:0042306~regulation of protein import into nucleus	11	1.61054	0.0584012	GREM1, HSP90AB1, TNFSF14, NUP62, C8ORF4, NUTF2, CCL19, SRI, TXN, EMD, LITAF	549	172	16650	1.93957	1	0.656745	0.64101
GOTERM_BP_5	GO:0032388~positive regulation of intracellular transport	16	2.34261	0.0590436	HSP90AB1, TNFSF14, HSPA1L, C8ORF4, HTRA2, PRR5L, NUTF2, GREM1, UBL5, PSMB7, ERBB2, TOMM7, CCL19, RPL28, TP53, EMD	538	288	16130	1.66563	1	0.782763	0.767815
GOTERM_BP_ALL	GO:0042306~regulation of protein import into nucleus	11	1.61054	0.0597393	GREM1, HSP90AB1, TNFSF14, NUP62, C8ORF4, NUTF2, CCL19, SRI, TXN, EMD, LITAF	556	172	16792	1.93149	1	0.619253	0.600553
GOTERM_BP_FAT	GO:1904589~regulation of protein import	11	1.61054	0.0640802	GREM1, HSP90AB1, TNFSF14, NUP62, C8ORF4, NUTF2, CCL19, SRI, TXN, EMD, LITAF	549	175	16650	1.90632	1	0.688638	0.672138
GOTERM_BP_ALL	GO:1904589~regulation of protein import	11	1.61054	0.0655261	GREM1, HSP90AB1, TNFSF14, NUP62, C8ORF4, NUTF2, CCL19, SRI, TXN, EMD, LITAF	556	175	16792	1.89838	1	0.650972	0.631315
GOTERM_BP_5	GO:1904589~regulation of protein import	11	1.61054	0.0680283	GREM1, HSP90AB1, TNFSF14, NUP62, C8ORF4, NUTF2, CCL19, SRI, TXN, EMD, LITAF	538	175	16130	1.88455	1	0.818341	0.802714
GOTERM_BP_FAT	GO:0046824~positive regulation of nucleocytoplasmic transport	8	1.1713	0.0915081	GREM1, HSP90AB1, TNFSF14, C8ORF4, NUTF2, CCL19, TP53, EMD	549	117	16650	2.0737	1	0.83505	0.815042
GOTERM_BP_ALL	GO:0046824~positive regulation of nucleocytoplasmic transport	8	1.1713	0.0930601	GREM1, HSP90AB1, TNFSF14, C8ORF4, NUTF2, CCL19, TP53, EMD	556	117	16792	2.06506	1	0.799497	0.775354
GOTERM_BP_4	GO:0046824~positive regulation of nucleocytoplasmic transport	8	1.1713	0.0940437	GREM1, HSP90AB1, TNFSF14, C8ORF4, NUTF2, CCL19, TP53, EMD	545	117	16415	2.05944	1	0.803398	0.781487
GOTERM_BP_5	GO:0046824~positive regulation of nucleocytoplasmic transport	8	1.1713	0.0957489	GREM1, HSP90AB1, TNFSF14, C8ORF4, NUTF2, CCL19, TP53, EMD	538	117	16130	2.05001	1	0.957404	0.939122
GOTERM_BP_FAT	GO:0051222~positive regulation of protein transport	21	3.07467	0.124599	HSP90AB1, TNFSF14, HSPA1L, C8ORF4, VEGFC, HTRA2, PRR5L, NUTF2, SRI, HSPD1, GREM1, UBL5, PSMB7, ERBB2, TOMM7, ANG, CCL19, RPL28, TP53, EMD, PPID	549	460	16650	1.38453	1	0.952851	0.93002
GOTERM_BP_ALL	GO:0051222~positive regulation of protein transport	21	3.07467	0.127288	HSP90AB1, TNFSF14, HSPA1L, C8ORF4, VEGFC, HTRA2, PRR5L, NUTF2, SRI, HSPD1, GREM1, UBL5, PSMB7, ERBB2, TOMM7, ANG, CCL19, RPL28, TP53, EMD, PPID	556	460	16792	1.37876	1	0.921827	0.89399
GOTERM_BP_3	GO:0051222~positive regulation of protein transport	21	3.07467	0.129465	HSP90AB1, TNFSF14, HSPA1L, C8ORF4, VEGFC, HTRA2, PRR5L, NUTF2, SRI, HSPD1, GREM1, UBL5, PSMB7, ERBB2, TOMM7, ANG, CCL19, RPL28, TP53, EMD, PPID	553	460	16663	1.37559	1	0.718011	0.680065
GOTERM_BP_4	GO:0051222~positive regulation of protein transport	21	3.07467	0.130228	HSP90AB1, TNFSF14, HSPA1L, C8ORF4, VEGFC, HTRA2, PRR5L, NUTF2, SRI, HSPD1, GREM1, UBL5, PSMB7, ERBB2, TOMM7, ANG, CCL19, RPL28, TP53, EMD, PPID	545	460	16415	1.37501	1	0.917708	0.89268
GOTERM_BP_5	GO:0051222~positive regulation of protein transport	21	3.07467	0.138225	HSP90AB1, TNFSF14, HSPA1L, C8ORF4, VEGFC, HTRA2, PRR5L, NUTF2, SRI, HSPD1, GREM1, UBL5, PSMB7, ERBB2, TOMM7, ANG, CCL19, RPL28, TP53, EMD, PPID	538	460	16130	1.36872	1	1	0.981216
GOTERM_BP_FAT	GO:0051049~regulation of transport	67	9.80966	0.184749	HSP90AB1, SERPINE2, GDI1, PARK7, LITAF, UBL5, LAMP1, YWHAQ, NUP62, PEA15, ENSA, FLOT1, FFAR3, CLIC1, EMD, YWHAH, C8ORF4, TRAF2, ANK2, NUTF2, COMMD1, RANGAP1, STON1-GTF2A1L, FOXP1, GREM1, SFRP1, ARC, TRAF6, MZB1, CRY1, ANG, MFGE8, RPL28, TP53, PPID, PKDCC, KCNA4, HTRA2, PRR5L, GLRX, SRI, TXN, THBS1, IWS1, HSPD1, PSMB7, DPP6, LMAN2, ERBB2, DPH3, SNCG, CCL19, NUS1, TNFSF14, HSPA1L, HOMER1, VEGFC, IN…	549	1796	16650	1.13138	1	1	0.976221
GOTERM_BP_ALL	GO:0051049~regulation of transport	67	9.80966	0.193713	HSP90AB1, SERPINE2, GDI1, PARK7, LITAF, UBL5, LAMP1, YWHAQ, NUP62, PEA15, ENSA, FLOT1, FFAR3, CLIC1, EMD, YWHAH, C8ORF4, TRAF2, ANK2, NUTF2, COMMD1, RANGAP1, STON1-GTF2A1L, FOXP1, GREM1, SFRP1, ARC, TRAF6, MZB1, CRY1, ANG, MFGE8, RPL28, TP53, PPID, PKDCC, KCNA4, HTRA2, PRR5L, GLRX, SRI, TXN, THBS1, IWS1, HSPD1, PSMB7, DPP6, LMAN2, ERBB2, DPH3, SNCG, CCL19, NUS1, TNFSF14, HSPA1L, HOMER1, VEGFC, IN…	556	1796	16792	1.12667	1	1	0.96998
GOTERM_BP_3	GO:0051049~regulation of transport	67	9.80966	0.201537	HSP90AB1, SERPINE2, GDI1, PARK7, LITAF, UBL5, LAMP1, YWHAQ, NUP62, PEA15, ENSA, FLOT1, FFAR3, CLIC1, EMD, YWHAH, C8ORF4, TRAF2, ANK2, NUTF2, COMMD1, RANGAP1, STON1-GTF2A1L, FOXP1, GREM1, SFRP1, ARC, TRAF6, MZB1, CRY1, ANG, MFGE8, RPL28, TP53, PPID, PKDCC, KCNA4, HTRA2, PRR5L, GLRX, SRI, TXN, THBS1, IWS1, HSPD1, PSMB7, DPP6, LMAN2, ERBB2, DPH3, SNCG, CCL19, NUS1, TNFSF14, HSPA1L, HOMER1, VEGFC, IN…	553	1796	16663	1.12408	1	0.877234	0.830873
GOTERM_BP_2	GO:0051050~positive regulation of transport	35	5.12445	0.264151	HSP90AB1, HTRA2, PRR5L, GLRX, PARK7, SRI, HSPD1, UBL5, PSMB7, LAMP1, YWHAQ, LMAN2, ERBB2, FLOT1, FFAR3, CCL19, EMD, YWHAH, TNFSF14, HSPA1L, HOMER1, C8ORF4, VEGFC, NUTF2, ANK2, INHBB, GREM1, ARC, TOMM7, ANG, MFGE8, RPL28, HAMP, TP53, PPID	556	920	16766	1.14719	1	0.632475	0.479937
GOTERM_BP_FAT	GO:0051050~positive regulation of transport	35	5.12445	0.26666	HSP90AB1, HTRA2, PRR5L, GLRX, PARK7, SRI, HSPD1, UBL5, PSMB7, LAMP1, YWHAQ, LMAN2, ERBB2, FLOT1, FFAR3, CCL19, EMD, YWHAH, TNFSF14, HSPA1L, HOMER1, C8ORF4, VEGFC, NUTF2, ANK2, INHBB, GREM1, ARC, TOMM7, ANG, MFGE8, RPL28, HAMP, TP53, PPID	549	920	16650	1.15378	1	1	0.976221
GOTERM_BP_ALL	GO:0051050~positive regulation of transport	35	5.12445	0.272755	HSP90AB1, HTRA2, PRR5L, GLRX, PARK7, SRI, HSPD1, UBL5, PSMB7, LAMP1, YWHAQ, LMAN2, ERBB2, FLOT1, FFAR3, CCL19, EMD, YWHAH, TNFSF14, HSPA1L, HOMER1, C8ORF4, VEGFC, NUTF2, ANK2, INHBB, GREM1, ARC, TOMM7, ANG, MFGE8, RPL28, HAMP, TP53, PPID	556	920	16792	1.14897	1	1	0.96998
GOTERM_BP_3	GO:0051050~positive regulation of transport	35	5.12445	0.277539	HSP90AB1, HTRA2, PRR5L, GLRX, PARK7, SRI, HSPD1, UBL5, PSMB7, LAMP1, YWHAQ, LMAN2, ERBB2, FLOT1, FFAR3, CCL19, EMD, YWHAH, TNFSF14, HSPA1L, HOMER1, C8ORF4, VEGFC, NUTF2, ANK2, INHBB, GREM1, ARC, TOMM7, ANG, MFGE8, RPL28, HAMP, TP53, PPID	553	920	16663	1.14633	1	1	0.948133
GOTERM_BP_4	GO:0051050~positive regulation of transport	35	5.12445	0.281523	HSP90AB1, HTRA2, PRR5L, GLRX, PARK7, SRI, HSPD1, UBL5, PSMB7, LAMP1, YWHAQ, LMAN2, ERBB2, FLOT1, FFAR3, CCL19, EMD, YWHAH, TNFSF14, HSPA1L, HOMER1, C8ORF4, VEGFC, NUTF2, ANK2, INHBB, GREM1, ARC, TOMM7, ANG, MFGE8, RPL28, HAMP, TP53, PPID	545	920	16415	1.14584	1	1	0.97317
GOTERM_BP_5	GO:0051050~positive regulation of transport	35	5.12445	0.289828	HSP90AB1, HTRA2, PRR5L, GLRX, PARK7, SRI, HSPD1, UBL5, PSMB7, LAMP1, YWHAQ, LMAN2, ERBB2, FLOT1, FFAR3, CCL19, EMD, YWHAH, TNFSF14, HSPA1L, HOMER1, C8ORF4, VEGFC, NUTF2, ANK2, INHBB, GREM1, ARC, TOMM7, ANG, MFGE8, RPL28, HAMP, TP53, PPID	538	920	16130	1.1406	1	1	0.981216
Annotation Cluster 23	Enrichment Score: 1.8084802938167406
Category	Term	Count	%	PValue	Genes	List Total	Pop Hits	Pop Total	Fold Enrichment	Bonferroni	Benjamini	FDR
GOTERM_BP_FAT	GO:0048585~negative regulation of response to stimulus	65	9.51684	0.00265919	SERPINE2, TGFB1I1, PARK7, NENF, LITAF, YBX3, CX3CL1, RPS19, BMPER, NUP62, PEA15, CTLA4, PTGIR, IGFBP4, UNC5B, LMO3, FST, KRT1, C8ORF4, TRAF2, DUSP8, KIF7, DUSP6, FOXP1, GREM1, SFRP1, TMBIM1, MZB1, PSME1, CRY1, PSME2, SMPDL3B, TRIB1, UBA52, PFDN5, CERS2, GSTP1, PDGFA, HTRA2, PRR5L, SRI, TXN, THBS1, PSMB6, PPP2CB, PSMB7, HSPH1, LMNA, RPS3, CD59, FYN, RPS27A, HSPA5, SEMA4F, NMI, WTIP, NFKB1, DLC1, N…	549	1369	16650	1.43996	0.999999	0.0948152	0.0925434
GOTERM_BP_ALL	GO:0048585~negative regulation of response to stimulus	65	9.51684	0.00302912	SERPINE2, TGFB1I1, PARK7, NENF, LITAF, YBX3, CX3CL1, RPS19, BMPER, NUP62, PEA15, CTLA4, PTGIR, IGFBP4, UNC5B, LMO3, FST, KRT1, C8ORF4, TRAF2, DUSP8, KIF7, DUSP6, FOXP1, GREM1, SFRP1, TMBIM1, MZB1, PSME1, CRY1, PSME2, SMPDL3B, TRIB1, UBA52, PFDN5, CERS2, GSTP1, PDGFA, HTRA2, PRR5L, SRI, TXN, THBS1, PSMB6, PPP2CB, PSMB7, HSPH1, LMNA, RPS3, CD59, FYN, RPS27A, HSPA5, SEMA4F, NMI, WTIP, NFKB1, DLC1, N…	556	1369	16792	1.43396	1	0.0874228	0.0847828
GOTERM_BP_2	GO:0048585~negative regulation of response to stimulus	65	9.51684	0.00306267	SERPINE2, TGFB1I1, PARK7, NENF, LITAF, YBX3, CX3CL1, RPS19, BMPER, NUP62, PEA15, CTLA4, PTGIR, IGFBP4, UNC5B, LMO3, FST, KRT1, C8ORF4, TRAF2, DUSP8, KIF7, DUSP6, FOXP1, GREM1, SFRP1, TMBIM1, MZB1, PSME1, CRY1, PSME2, SMPDL3B, TRIB1, UBA52, PFDN5, CERS2, GSTP1, PDGFA, HTRA2, PRR5L, SRI, TXN, THBS1, PSMB6, PPP2CB, PSMB7, HSPH1, LMNA, RPS3, CD59, FYN, RPS27A, HSPA5, SEMA4F, NMI, WTIP, NFKB1, DLC1, N…	556	1369	16766	1.43174	0.406342	0.0192835	0.0146327
GOTERM_BP_3	GO:0048585~negative regulation of response to stimulus	65	9.51684	0.0030911	SERPINE2, TGFB1I1, PARK7, NENF, LITAF, YBX3, CX3CL1, RPS19, BMPER, NUP62, PEA15, CTLA4, PTGIR, IGFBP4, UNC5B, LMO3, FST, KRT1, C8ORF4, TRAF2, DUSP8, KIF7, DUSP6, FOXP1, GREM1, SFRP1, TMBIM1, MZB1, PSME1, CRY1, PSME2, SMPDL3B, TRIB1, UBA52, PFDN5, CERS2, GSTP1, PDGFA, HTRA2, PRR5L, SRI, TXN, THBS1, PSMB6, PPP2CB, PSMB7, HSPH1, LMNA, RPS3, CD59, FYN, RPS27A, HSPA5, SEMA4F, NMI, WTIP, NFKB1, DLC1, N…	553	1369	16663	1.43067	0.949588	0.0562814	0.053307
GOTERM_BP_FAT	GO:1902531~regulation of intracellular signal transduction	77	11.2738	0.00423268	PIGU, SERPINE2, CSF1, GDI1, ILK, PARK7, NENF, LITAF, YBX3, CX3CL1, SYDE2, MYDGF, HINT1, LGALS1, BMPER, NUP62, PEA15, FLOT1, NELFE, PTGIR, PLEKHG2, IGFBP4, UNC5B, PRMT1, LMO3, RHOG, C8ORF4, TRAF2, RHOC, DUSP8, DUSP6, GREM1, SFPQ, SFRP1, EEF1D, TRAF6, TRIB1, UBA52, TP53, CTF1, MEAF6, GSTP1, PDGFA, HTRA2, ADRB1, PRR5L, TNFRSF11B, SRI, ZC3HAV1, TXN, THBS1, AKAP1, PPP2CB, HSPH1, CCL8, RRAS, ERBB2, S10…	549	1714	16650	1.36245	1	0.134845	0.131614
GOTERM_BP_ALL	GO:1902531~regulation of intracellular signal transduction	77	11.2738	0.00490076	PIGU, SERPINE2, CSF1, GDI1, ILK, PARK7, NENF, LITAF, YBX3, CX3CL1, SYDE2, MYDGF, HINT1, LGALS1, BMPER, NUP62, PEA15, FLOT1, NELFE, PTGIR, PLEKHG2, IGFBP4, UNC5B, PRMT1, LMO3, RHOG, C8ORF4, TRAF2, RHOC, DUSP8, DUSP6, GREM1, SFPQ, SFRP1, EEF1D, TRAF6, TRIB1, UBA52, TP53, CTF1, MEAF6, GSTP1, PDGFA, HTRA2, ADRB1, PRR5L, TNFRSF11B, SRI, ZC3HAV1, TXN, THBS1, AKAP1, PPP2CB, HSPH1, CCL8, RRAS, ERBB2, S10…	556	1714	16792	1.35677	1	0.128739	0.124852
GOTERM_BP_4	GO:1902531~regulation of intracellular signal transduction	77	11.2738	0.00515566	PIGU, SERPINE2, CSF1, GDI1, ILK, PARK7, NENF, LITAF, YBX3, CX3CL1, SYDE2, MYDGF, HINT1, LGALS1, BMPER, NUP62, PEA15, FLOT1, NELFE, PTGIR, PLEKHG2, IGFBP4, UNC5B, PRMT1, LMO3, RHOG, C8ORF4, TRAF2, RHOC, DUSP8, DUSP6, GREM1, SFPQ, SFRP1, EEF1D, TRAF6, TRIB1, UBA52, TP53, CTF1, MEAF6, GSTP1, PDGFA, HTRA2, ADRB1, PRR5L, TNFRSF11B, SRI, ZC3HAV1, TXN, THBS1, AKAP1, PPP2CB, HSPH1, CCL8, RRAS, ERBB2, S10…	545	1714	16415	1.35308	0.999988	0.147304	0.143287
GOTERM_BP_5	GO:1902531~regulation of intracellular signal transduction	77	11.2738	0.00557975	PIGU, SERPINE2, CSF1, GDI1, ILK, PARK7, NENF, LITAF, YBX3, CX3CL1, SYDE2, MYDGF, HINT1, LGALS1, BMPER, NUP62, PEA15, FLOT1, NELFE, PTGIR, PLEKHG2, IGFBP4, UNC5B, PRMT1, LMO3, RHOG, C8ORF4, TRAF2, RHOC, DUSP8, DUSP6, GREM1, SFPQ, SFRP1, EEF1D, TRAF6, TRIB1, UBA52, TP53, CTF1, MEAF6, GSTP1, PDGFA, HTRA2, ADRB1, PRR5L, TNFRSF11B, SRI, ZC3HAV1, TXN, THBS1, AKAP1, PPP2CB, HSPH1, CCL8, RRAS, ERBB2, S10…	538	1714	16130	1.34689	1	0.211224	0.20719
GOTERM_BP_ALL	GO:0048583~regulation of response to stimulus	144	21.0835	0.0106575	SERPINE2, CSF1, UBE2D2, PARK7, ACTG1, SYDE2, LGALS1, GRB14, LAMP1, RPS19, BMPER, CHORDC1, GNAT1, UNC5B, IGFBP4, LMO3, FST, KRT1, C8ORF4, FOXP1, CTDNEP1, SFRP1, ARC, DOK5, PSME1, PSME2, TRIB1, FKBP4, UBA52, TP53, MEAF6, KLRB1, PDGFA, HTRA2, TNFRSF11B, ADRB1, TXN, ZC3HAV1, HSP90B1, CYP27B1, HSPH1, RRAS, C7, S100A13, VCAM1, TNFSF14, HSPA5, HOMER1, FZD8, INHBB, NMI, NFKB1, NDUFAF2, GNAS, MAP3K10, HYO…	556	3636	16792	1.1961	1	0.233866	0.226804
GOTERM_BP_2	GO:0048583~regulation of response to stimulus	144	21.0835	0.0113331	SERPINE2, CSF1, UBE2D2, PARK7, ACTG1, SYDE2, LGALS1, GRB14, LAMP1, RPS19, BMPER, CHORDC1, GNAT1, UNC5B, IGFBP4, LMO3, FST, KRT1, C8ORF4, FOXP1, CTDNEP1, SFRP1, ARC, DOK5, PSME1, PSME2, TRIB1, FKBP4, UBA52, TP53, MEAF6, KLRB1, PDGFA, HTRA2, TNFRSF11B, ADRB1, TXN, ZC3HAV1, HSP90B1, CYP27B1, HSPH1, RRAS, C7, S100A13, VCAM1, TNFSF14, HSPA5, HOMER1, FZD8, INHBB, NMI, NFKB1, NDUFAF2, GNAS, MAP3K10, HYO…	556	3636	16766	1.19424	0.855954	0.0566654	0.042999
GOTERM_BP_FAT	GO:0010646~regulation of cell communication	121	17.716	0.0134679	SERPINE2, CSF1, PARK7, SYDE2, LGALS1, GRB14, BMPER, GNAT1, UNC5B, IGFBP4, LMO3, FST, C8ORF4, ANK2, FOXP1, CTDNEP1, SFRP1, ARC, DOK5, PSME1, PSME2, TRIB1, UBA52, TP53, MEAF6, NOLC1, PDGFA, HTRA2, TNFRSF11B, ADRB1, TXN, ZC3HAV1, CYP27B1, HSPH1, RRAS, S100A13, TNFSF14, HSPA5, HOMER1, FZD8, INHBB, NFKB1, NDUFAF2, GNAS, MAP3K10, HYOU1, SRPX, PIGU, HSP90AB1, GDI1, TGFB1I1, ILK, NENF, LITAF, YBX3, CX3CL…	549	3020	16650	1.21512	1	0.319896	0.312232
GOTERM_BP_ALL	GO:0010646~regulation of cell communication	121	17.716	0.0148379	SERPINE2, CSF1, PARK7, SYDE2, LGALS1, GRB14, BMPER, GNAT1, UNC5B, IGFBP4, LMO3, FST, C8ORF4, ANK2, FOXP1, CTDNEP1, SFRP1, ARC, DOK5, PSME1, PSME2, TRIB1, UBA52, TP53, MEAF6, NOLC1, PDGFA, HTRA2, TNFRSF11B, ADRB1, TXN, ZC3HAV1, CYP27B1, HSPH1, RRAS, S100A13, TNFSF14, HSPA5, HOMER1, FZD8, INHBB, NFKB1, NDUFAF2, GNAS, MAP3K10, HYOU1, SRPX, PIGU, HSP90AB1, GDI1, TGFB1I1, ILK, NENF, LITAF, YBX3, CX3CL…	556	3020	16792	1.21006	1	0.291147	0.282355
GOTERM_BP_FAT	GO:0009966~regulation of signal transduction	110	16.1054	0.0156689	SERPINE2, CSF1, PARK7, SYDE2, LGALS1, GRB14, BMPER, GNAT1, UNC5B, IGFBP4, LMO3, FST, C8ORF4, FOXP1, CTDNEP1, SFRP1, ARC, DOK5, PSME1, PSME2, TRIB1, UBA52, TP53, MEAF6, PDGFA, HTRA2, TNFRSF11B, ADRB1, TXN, ZC3HAV1, CYP27B1, HSPH1, RRAS, S100A13, TNFSF14, HSPA5, HOMER1, FZD8, INHBB, NFKB1, GNAS, MAP3K10, HYOU1, SRPX, PIGU, HSP90AB1, GDI1, TGFB1I1, ILK, NENF, LITAF, YBX3, CX3CL1, MYDGF, HINT1, ESM1,…	549	2728	16650	1.2229	1	0.341665	0.333479
GOTERM_BP_3	GO:0010646~regulation of cell communication	121	17.716	0.015709	SERPINE2, CSF1, PARK7, SYDE2, LGALS1, GRB14, BMPER, GNAT1, UNC5B, IGFBP4, LMO3, FST, C8ORF4, ANK2, FOXP1, CTDNEP1, SFRP1, ARC, DOK5, PSME1, PSME2, TRIB1, UBA52, TP53, MEAF6, NOLC1, PDGFA, HTRA2, TNFRSF11B, ADRB1, TXN, ZC3HAV1, CYP27B1, HSPH1, RRAS, S100A13, TNFSF14, HSPA5, HOMER1, FZD8, INHBB, NFKB1, NDUFAF2, GNAS, MAP3K10, HYOU1, SRPX, PIGU, HSP90AB1, GDI1, TGFB1I1, ILK, NENF, LITAF, YBX3, CX3CL…	553	3020	16663	1.20728	1	0.213509	0.202225
GOTERM_BP_FAT	GO:0009968~negative regulation of signal transduction	50	7.32064	0.0157992	SERPINE2, TGFB1I1, PARK7, LITAF, YBX3, CX3CL1, BMPER, NUP62, PEA15, PTGIR, IGFBP4, UNC5B, LMO3, FST, C8ORF4, TRAF2, DUSP8, KIF7, DUSP6, FOXP1, GREM1, SFRP1, TMBIM1, PSME1, CRY1, PSME2, SMPDL3B, TRIB1, UBA52, PFDN5, GSTP1, HTRA2, PRR5L, SRI, THBS1, PSMB6, PPP2CB, PSMB7, HSPH1, LMNA, FYN, RPS27A, HSPA5, WTIP, DLC1, HYOU1, TPT1, PTPN2, HSPA1B, HSPA1A	549	1089	16650	1.39246	1	0.342996	0.334778
GOTERM_BP_ALL	GO:0009968~negative regulation of signal transduction	50	7.32064	0.017212	SERPINE2, TGFB1I1, PARK7, LITAF, YBX3, CX3CL1, BMPER, NUP62, PEA15, PTGIR, IGFBP4, UNC5B, LMO3, FST, C8ORF4, TRAF2, DUSP8, KIF7, DUSP6, FOXP1, GREM1, SFRP1, TMBIM1, PSME1, CRY1, PSME2, SMPDL3B, TRIB1, UBA52, PFDN5, GSTP1, HTRA2, PRR5L, SRI, THBS1, PSMB6, PPP2CB, PSMB7, HSPH1, LMNA, FYN, RPS27A, HSPA5, WTIP, DLC1, HYOU1, TPT1, PTPN2, HSPA1B, HSPA1A	556	1089	16792	1.38666	1	0.321245	0.311544
GOTERM_BP_ALL	GO:0009966~regulation of signal transduction	110	16.1054	0.0177976	SERPINE2, CSF1, PARK7, SYDE2, LGALS1, GRB14, BMPER, GNAT1, UNC5B, IGFBP4, LMO3, FST, C8ORF4, FOXP1, CTDNEP1, SFRP1, ARC, DOK5, PSME1, PSME2, TRIB1, UBA52, TP53, MEAF6, PDGFA, HTRA2, TNFRSF11B, ADRB1, TXN, ZC3HAV1, CYP27B1, HSPH1, RRAS, S100A13, TNFSF14, HSPA5, HOMER1, FZD8, INHBB, NFKB1, GNAS, MAP3K10, HYOU1, SRPX, PIGU, HSP90AB1, GDI1, TGFB1I1, ILK, NENF, LITAF, YBX3, CX3CL1, MYDGF, HINT1, ESM1,…	556	2728	16792	1.2178	1	0.329283	0.31934
GOTERM_BP_4	GO:0009968~negative regulation of signal transduction	50	7.32064	0.0179537	SERPINE2, TGFB1I1, PARK7, LITAF, YBX3, CX3CL1, BMPER, NUP62, PEA15, PTGIR, IGFBP4, UNC5B, LMO3, FST, C8ORF4, TRAF2, DUSP8, KIF7, DUSP6, FOXP1, GREM1, SFRP1, TMBIM1, PSME1, CRY1, PSME2, SMPDL3B, TRIB1, UBA52, PFDN5, GSTP1, HTRA2, PRR5L, SRI, THBS1, PSMB6, PPP2CB, PSMB7, HSPH1, LMNA, FYN, RPS27A, HSPA5, WTIP, DLC1, HYOU1, TPT1, PTPN2, HSPA1B, HSPA1A	545	1089	16415	1.38289	1	0.35584	0.346135
GOTERM_BP_3	GO:0009968~negative regulation of signal transduction	50	7.32064	0.0182693	SERPINE2, TGFB1I1, PARK7, LITAF, YBX3, CX3CL1, BMPER, NUP62, PEA15, PTGIR, IGFBP4, UNC5B, LMO3, FST, C8ORF4, TRAF2, DUSP8, KIF7, DUSP6, FOXP1, GREM1, SFRP1, TMBIM1, PSME1, CRY1, PSME2, SMPDL3B, TRIB1, UBA52, PFDN5, GSTP1, HTRA2, PRR5L, SRI, THBS1, PSMB6, PPP2CB, PSMB7, HSPH1, LMNA, FYN, RPS27A, HSPA5, WTIP, DLC1, HYOU1, TPT1, PTPN2, HSPA1B, HSPA1A	553	1089	16663	1.38347	1	0.239248	0.226604
GOTERM_BP_3	GO:0009966~regulation of signal transduction	110	16.1054	0.0185702	SERPINE2, CSF1, PARK7, SYDE2, LGALS1, GRB14, BMPER, GNAT1, UNC5B, IGFBP4, LMO3, FST, C8ORF4, FOXP1, CTDNEP1, SFRP1, ARC, DOK5, PSME1, PSME2, TRIB1, UBA52, TP53, MEAF6, PDGFA, HTRA2, TNFRSF11B, ADRB1, TXN, ZC3HAV1, CYP27B1, HSPH1, RRAS, S100A13, TNFSF14, HSPA5, HOMER1, FZD8, INHBB, NFKB1, GNAS, MAP3K10, HYOU1, SRPX, PIGU, HSP90AB1, GDI1, TGFB1I1, ILK, NENF, LITAF, YBX3, CX3CL1, MYDGF, HINT1, ESM1,…	553	2728	16663	1.215	1	0.239248	0.226604
GOTERM_BP_5	GO:0009968~negative regulation of signal transduction	50	7.32064	0.0189364	SERPINE2, TGFB1I1, PARK7, LITAF, YBX3, CX3CL1, BMPER, NUP62, PEA15, PTGIR, IGFBP4, UNC5B, LMO3, FST, C8ORF4, TRAF2, DUSP8, KIF7, DUSP6, FOXP1, GREM1, SFRP1, TMBIM1, PSME1, CRY1, PSME2, SMPDL3B, TRIB1, UBA52, PFDN5, GSTP1, HTRA2, PRR5L, SRI, THBS1, PSMB6, PPP2CB, PSMB7, HSPH1, LMNA, FYN, RPS27A, HSPA5, WTIP, DLC1, HYOU1, TPT1, PTPN2, HSPA1B, HSPA1A	538	1089	16130	1.37656	1	0.461226	0.452418
GOTERM_BP_4	GO:0009966~regulation of signal transduction	110	16.1054	0.0190171	SERPINE2, CSF1, PARK7, SYDE2, LGALS1, GRB14, BMPER, GNAT1, UNC5B, IGFBP4, LMO3, FST, C8ORF4, FOXP1, CTDNEP1, SFRP1, ARC, DOK5, PSME1, PSME2, TRIB1, UBA52, TP53, MEAF6, PDGFA, HTRA2, TNFRSF11B, ADRB1, TXN, ZC3HAV1, CYP27B1, HSPH1, RRAS, S100A13, TNFSF14, HSPA5, HOMER1, FZD8, INHBB, NFKB1, GNAS, MAP3K10, HYOU1, SRPX, PIGU, HSP90AB1, GDI1, TGFB1I1, ILK, NENF, LITAF, YBX3, CX3CL1, MYDGF, HINT1, ESM1,…	545	2728	16415	1.21449	1	0.370245	0.360147
GOTERM_BP_FAT	GO:0010648~negative regulation of cell communication	53	7.75988	0.0201757	SERPINE2, TGFB1I1, PARK7, LITAF, YBX3, CX3CL1, BMPER, NUP62, PEA15, PTGIR, IGFBP4, UNC5B, LMO3, FST, C8ORF4, TRAF2, DUSP8, KIF7, DUSP6, FOXP1, GREM1, SFRP1, TMBIM1, PSME1, CRY1, PSME2, SMPDL3B, TRIB1, UBA52, PFDN5, GSTP1, SRF, HTRA2, PRR5L, SRI, THBS1, PSMB6, PPP2CB, PSMB7, HSPH1, LMNA, FYN, RPS27A, HSPA5, INHBB, WTIP, DLC1, NDUFAF2, HYOU1, TPT1, PTPN2, HSPA1B, HSPA1A	549	1182	16650	1.35988	1	0.400834	0.39123
GOTERM_BP_FAT	GO:0023051~regulation of signaling	121	17.716	0.0202646	SERPINE2, CSF1, PARK7, SYDE2, LGALS1, GRB14, BMPER, GNAT1, UNC5B, IGFBP4, LMO3, FST, C8ORF4, ANK2, FOXP1, CTDNEP1, SFRP1, ARC, DOK5, PSME1, PSME2, TRIB1, UBA52, TP53, MEAF6, NOLC1, PDGFA, HTRA2, TNFRSF11B, ADRB1, TXN, ZC3HAV1, CYP27B1, HSPH1, RRAS, S100A13, TNFSF14, HSPA5, HOMER1, FZD8, INHBB, NFKB1, NDUFAF2, GNAS, MAP3K10, HYOU1, SRPX, PIGU, HSP90AB1, GDI1, TGFB1I1, ILK, NENF, LITAF, YBX3, CX3CL…	549	3070	16650	1.19533	1	0.40112	0.391509
GOTERM_BP_FAT	GO:0023057~negative regulation of signaling	53	7.75988	0.0209308	SERPINE2, TGFB1I1, PARK7, LITAF, YBX3, CX3CL1, BMPER, NUP62, PEA15, PTGIR, IGFBP4, UNC5B, LMO3, FST, C8ORF4, TRAF2, DUSP8, KIF7, DUSP6, FOXP1, GREM1, SFRP1, TMBIM1, PSME1, CRY1, PSME2, SMPDL3B, TRIB1, UBA52, PFDN5, GSTP1, SRF, HTRA2, PRR5L, SRI, THBS1, PSMB6, PPP2CB, PSMB7, HSPH1, LMNA, FYN, RPS27A, HSPA5, INHBB, WTIP, DLC1, NDUFAF2, HYOU1, TPT1, PTPN2, HSPA1B, HSPA1A	549	1186	16650	1.35529	1	0.409787	0.399968
GOTERM_BP_5	GO:0009966~regulation of signal transduction	110	16.1054	0.0210734	SERPINE2, CSF1, PARK7, SYDE2, LGALS1, GRB14, BMPER, GNAT1, UNC5B, IGFBP4, LMO3, FST, C8ORF4, FOXP1, CTDNEP1, SFRP1, ARC, DOK5, PSME1, PSME2, TRIB1, UBA52, TP53, MEAF6, PDGFA, HTRA2, TNFRSF11B, ADRB1, TXN, ZC3HAV1, CYP27B1, HSPH1, RRAS, S100A13, TNFSF14, HSPA5, HOMER1, FZD8, INHBB, NFKB1, GNAS, MAP3K10, HYOU1, SRPX, PIGU, HSP90AB1, GDI1, TGFB1I1, ILK, NENF, LITAF, YBX3, CX3CL1, MYDGF, HINT1, ESM1,…	538	2728	16130	1.20893	1	0.486858	0.477561
GOTERM_BP_ALL	GO:0010648~negative regulation of cell communication	53	7.75988	0.0214863	SERPINE2, TGFB1I1, PARK7, LITAF, YBX3, CX3CL1, BMPER, NUP62, PEA15, PTGIR, IGFBP4, UNC5B, LMO3, FST, C8ORF4, TRAF2, DUSP8, KIF7, DUSP6, FOXP1, GREM1, SFRP1, TMBIM1, PSME1, CRY1, PSME2, SMPDL3B, TRIB1, UBA52, PFDN5, GSTP1, SRF, HTRA2, PRR5L, SRI, THBS1, PSMB6, PPP2CB, PSMB7, HSPH1, LMNA, FYN, RPS27A, HSPA5, INHBB, WTIP, DLC1, NDUFAF2, HYOU1, TPT1, PTPN2, HSPA1B, HSPA1A	556	1182	16792	1.35421	1	0.373889	0.362599
GOTERM_BP_3	GO:0010648~negative regulation of cell communication	53	7.75988	0.02197	SERPINE2, TGFB1I1, PARK7, LITAF, YBX3, CX3CL1, BMPER, NUP62, PEA15, PTGIR, IGFBP4, UNC5B, LMO3, FST, C8ORF4, TRAF2, DUSP8, KIF7, DUSP6, FOXP1, GREM1, SFRP1, TMBIM1, PSME1, CRY1, PSME2, SMPDL3B, TRIB1, UBA52, PFDN5, GSTP1, SRF, HTRA2, PRR5L, SRI, THBS1, PSMB6, PPP2CB, PSMB7, HSPH1, LMNA, FYN, RPS27A, HSPA5, INHBB, WTIP, DLC1, NDUFAF2, HYOU1, TPT1, PTPN2, HSPA1B, HSPA1A	553	1182	16663	1.3511	1	0.269177	0.254951
GOTERM_BP_4	GO:0010648~negative regulation of cell communication	53	7.75988	0.0220499	SERPINE2, TGFB1I1, PARK7, LITAF, YBX3, CX3CL1, BMPER, NUP62, PEA15, PTGIR, IGFBP4, UNC5B, LMO3, FST, C8ORF4, TRAF2, DUSP8, KIF7, DUSP6, FOXP1, GREM1, SFRP1, TMBIM1, PSME1, CRY1, PSME2, SMPDL3B, TRIB1, UBA52, PFDN5, GSTP1, SRF, HTRA2, PRR5L, SRI, THBS1, PSMB6, PPP2CB, PSMB7, HSPH1, LMNA, FYN, RPS27A, HSPA5, INHBB, WTIP, DLC1, NDUFAF2, HYOU1, TPT1, PTPN2, HSPA1B, HSPA1A	545	1182	16415	1.35053	1	0.397622	0.386778
GOTERM_BP_ALL	GO:0023057~negative regulation of signaling	53	7.75988	0.0222867	SERPINE2, TGFB1I1, PARK7, LITAF, YBX3, CX3CL1, BMPER, NUP62, PEA15, PTGIR, IGFBP4, UNC5B, LMO3, FST, C8ORF4, TRAF2, DUSP8, KIF7, DUSP6, FOXP1, GREM1, SFRP1, TMBIM1, PSME1, CRY1, PSME2, SMPDL3B, TRIB1, UBA52, PFDN5, GSTP1, SRF, HTRA2, PRR5L, SRI, THBS1, PSMB6, PPP2CB, PSMB7, HSPH1, LMNA, FYN, RPS27A, HSPA5, INHBB, WTIP, DLC1, NDUFAF2, HYOU1, TPT1, PTPN2, HSPA1B, HSPA1A	556	1186	16792	1.34964	1	0.382716	0.371159
GOTERM_BP_3	GO:0023057~negative regulation of signaling	53	7.75988	0.0226176	SERPINE2, TGFB1I1, PARK7, LITAF, YBX3, CX3CL1, BMPER, NUP62, PEA15, PTGIR, IGFBP4, UNC5B, LMO3, FST, C8ORF4, TRAF2, DUSP8, KIF7, DUSP6, FOXP1, GREM1, SFRP1, TMBIM1, PSME1, CRY1, PSME2, SMPDL3B, TRIB1, UBA52, PFDN5, GSTP1, SRF, HTRA2, PRR5L, SRI, THBS1, PSMB6, PPP2CB, PSMB7, HSPH1, LMNA, FYN, RPS27A, HSPA5, INHBB, WTIP, DLC1, NDUFAF2, HYOU1, TPT1, PTPN2, HSPA1B, HSPA1A	553	1186	16663	1.34654	1	0.272825	0.258406
GOTERM_BP_2	GO:0023057~negative regulation of signaling	53	7.75988	0.0228687	SERPINE2, TGFB1I1, PARK7, LITAF, YBX3, CX3CL1, BMPER, NUP62, PEA15, PTGIR, IGFBP4, UNC5B, LMO3, FST, C8ORF4, TRAF2, DUSP8, KIF7, DUSP6, FOXP1, GREM1, SFRP1, TMBIM1, PSME1, CRY1, PSME2, SMPDL3B, TRIB1, UBA52, PFDN5, GSTP1, SRF, HTRA2, PRR5L, SRI, THBS1, PSMB6, PPP2CB, PSMB7, HSPH1, LMNA, FYN, RPS27A, HSPA5, INHBB, WTIP, DLC1, NDUFAF2, HYOU1, TPT1, PTPN2, HSPA1B, HSPA1A	556	1186	16766	1.34755	0.980412	0.0966473	0.0733383
GOTERM_BP_ALL	GO:0023051~regulation of signaling	121	17.716	0.0229295	SERPINE2, CSF1, PARK7, SYDE2, LGALS1, GRB14, BMPER, GNAT1, UNC5B, IGFBP4, LMO3, FST, C8ORF4, ANK2, FOXP1, CTDNEP1, SFRP1, ARC, DOK5, PSME1, PSME2, TRIB1, UBA52, TP53, MEAF6, NOLC1, PDGFA, HTRA2, TNFRSF11B, ADRB1, TXN, ZC3HAV1, CYP27B1, HSPH1, RRAS, S100A13, TNFSF14, HSPA5, HOMER1, FZD8, INHBB, NFKB1, NDUFAF2, GNAS, MAP3K10, HYOU1, SRPX, PIGU, HSP90AB1, GDI1, TGFB1I1, ILK, NENF, LITAF, YBX3, CX3CL…	556	3070	16792	1.19035	1	0.387884	0.376171
GOTERM_BP_5	GO:0010648~negative regulation of cell communication	53	7.75988	0.0232726	SERPINE2, TGFB1I1, PARK7, LITAF, YBX3, CX3CL1, BMPER, NUP62, PEA15, PTGIR, IGFBP4, UNC5B, LMO3, FST, C8ORF4, TRAF2, DUSP8, KIF7, DUSP6, FOXP1, GREM1, SFRP1, TMBIM1, PSME1, CRY1, PSME2, SMPDL3B, TRIB1, UBA52, PFDN5, GSTP1, SRF, HTRA2, PRR5L, SRI, THBS1, PSMB6, PPP2CB, PSMB7, HSPH1, LMNA, FYN, RPS27A, HSPA5, INHBB, WTIP, DLC1, NDUFAF2, HYOU1, TPT1, PTPN2, HSPA1B, HSPA1A	538	1182	16130	1.34434	1	0.518599	0.508695
GOTERM_BP_2	GO:0023051~regulation of signaling	121	17.716	0.0247704	SERPINE2, CSF1, PARK7, SYDE2, LGALS1, GRB14, BMPER, GNAT1, UNC5B, IGFBP4, LMO3, FST, C8ORF4, ANK2, FOXP1, CTDNEP1, SFRP1, ARC, DOK5, PSME1, PSME2, TRIB1, UBA52, TP53, MEAF6, NOLC1, PDGFA, HTRA2, TNFRSF11B, ADRB1, TXN, ZC3HAV1, CYP27B1, HSPH1, RRAS, S100A13, TNFSF14, HSPA5, HOMER1, FZD8, INHBB, NFKB1, NDUFAF2, GNAS, MAP3K10, HYOU1, SRPX, PIGU, HSP90AB1, GDI1, TGFB1I1, ILK, NENF, LITAF, YBX3, CX3CL…	556	3070	16766	1.18851	0.985934	0.0994422	0.0754591
GOTERM_BP_FAT	GO:1902532~negative regulation of intracellular signal transduction	22	3.22108	0.0736263	SERPINE2, GSTP1, LMO3, HTRA2, PARK7, SRI, WTIP, DUSP8, LITAF, THBS1, YBX3, DUSP6, PPP2CB, SFRP1, HSPH1, DLC1, NUP62, HYOU1, HSPA1B, TPT1, PTPN2, HSPA1A	549	454	16650	1.46963	1	0.740942	0.723189
GOTERM_BP_ALL	GO:1902532~negative regulation of intracellular signal transduction	22	3.22108	0.0764115	SERPINE2, GSTP1, LMO3, HTRA2, PARK7, SRI, WTIP, DUSP8, LITAF, THBS1, YBX3, DUSP6, PPP2CB, SFRP1, HSPH1, DLC1, NUP62, HYOU1, HSPA1B, TPT1, PTPN2, HSPA1A	556	454	16792	1.46351	1	0.707649	0.686279
GOTERM_BP_4	GO:1902532~negative regulation of intracellular signal transduction	22	3.22108	0.077382	SERPINE2, GSTP1, LMO3, HTRA2, PARK7, SRI, WTIP, DUSP8, LITAF, THBS1, YBX3, DUSP6, PPP2CB, SFRP1, HSPH1, DLC1, NUP62, HYOU1, HSPA1B, TPT1, PTPN2, HSPA1A	545	454	16415	1.45952	1	0.730646	0.710719
GOTERM_BP_5	GO:1902532~negative regulation of intracellular signal transduction	22	3.22108	0.0824444	SERPINE2, GSTP1, LMO3, HTRA2, PARK7, SRI, WTIP, DUSP8, LITAF, THBS1, YBX3, DUSP6, PPP2CB, SFRP1, HSPH1, DLC1, NUP62, HYOU1, HSPA1B, TPT1, PTPN2, HSPA1A	538	454	16130	1.45284	1	0.896333	0.879217
Annotation Cluster 24	Enrichment Score: 1.8082639305966584
Category	Term	Count	%	PValue	Genes	List Total	Pop Hits	Pop Total	Fold Enrichment	Bonferroni	Benjamini	FDR
GOTERM_BP_FAT	GO:0002684~positive regulation of immune system process	51	7.46706	0.000881893	HSP90AB1, CSF1, UBE2D2, ARPC1A, BRK1, ACTG1, LGALS1, LAMP1, RPS19, FLOT1, FFAR3, CTLA4, PCID2, PRMT1, KRT1, TRAF2, FOXP1, TRAF6, MZB1, PSME1, PSME2, SMPDL3B, TRIB1, UBA52, COLEC11, ZC3HAV1, THBS1, HSPD1, HSP90B1, ZFP36L1, PSMB6, PSMB7, HSPH1, CCL8, C7, CD59, FYN, CCL19, RPS27A, VCAM1, TNFSF14, VEGFC, NFKB1, IGLL5, FCGR2A, TNIP2, ID2, GNAS, PTPN2, HSPA1B, HSPA1A	549	960	16650	1.61117	0.991342	0.0369046	0.0360204
GOTERM_BP_FAT	GO:0080134~regulation of response to stress	64	9.37042	0.000912571	HSP90AB1, SERPINE2, UBE2D2, PARK7, YBX3, CX3CL1, LAMP1, RPS19, NUP62, CHORDC1, FLOT1, FFAR3, PRMT1, IFNGR2, KRT1, TRAF2, FOXP1, GREM1, SFPQ, SFRP1, TRAF6, PSME1, CRY1, PSME2, SMPDL3B, FKBP4, UBA52, CERS2, GSTP1, PDGFA, HTRA2, ZC3HAV1, TXN, THBS1, HSPD1, HSP90B1, PSMB6, DNAJB1, PSMB7, HSPH1, CCL8, C7, RPS3, CD59, FYN, CCL19, RPS27A, LDLR, HSPA1L, HSPA5, PTGES3, PLA2G2A, FZD8, NMI, NFKB1, FABP4, TN…	549	1285	16650	1.51049	0.992661	0.0374822	0.0365841
GOTERM_BP_ALL	GO:0002684~positive regulation of immune system process	51	7.46706	0.000973415	HSP90AB1, CSF1, UBE2D2, ARPC1A, BRK1, ACTG1, LGALS1, LAMP1, RPS19, FLOT1, FFAR3, CTLA4, PCID2, PRMT1, KRT1, TRAF2, FOXP1, TRAF6, MZB1, PSME1, PSME2, SMPDL3B, TRIB1, UBA52, COLEC11, ZC3HAV1, THBS1, HSPD1, HSP90B1, ZFP36L1, PSMB6, PSMB7, HSPH1, CCL8, C7, CD59, FYN, CCL19, RPS27A, VCAM1, TNFSF14, VEGFC, NFKB1, IGLL5, FCGR2A, TNIP2, ID2, GNAS, PTPN2, HSPA1B, HSPA1A	556	960	16792	1.60445	0.995114	0.0316592	0.0307031
GOTERM_BP_2	GO:0002684~positive regulation of immune system process	51	7.46706	0.00100399	HSP90AB1, CSF1, UBE2D2, ARPC1A, BRK1, ACTG1, LGALS1, LAMP1, RPS19, FLOT1, FFAR3, CTLA4, PCID2, PRMT1, KRT1, TRAF2, FOXP1, TRAF6, MZB1, PSME1, PSME2, SMPDL3B, TRIB1, UBA52, COLEC11, ZC3HAV1, THBS1, HSPD1, HSP90B1, ZFP36L1, PSMB6, PSMB7, HSPH1, CCL8, C7, CD59, FYN, CCL19, RPS27A, VCAM1, TNFSF14, VEGFC, NFKB1, IGLL5, FCGR2A, TNIP2, ID2, GNAS, PTPN2, HSPA1B, HSPA1A	556	960	16766	1.60197	0.156979	0.00682713	0.00518058
GOTERM_BP_3	GO:0002684~positive regulation of immune system process	51	7.46706	0.00100741	HSP90AB1, CSF1, UBE2D2, ARPC1A, BRK1, ACTG1, LGALS1, LAMP1, RPS19, FLOT1, FFAR3, CTLA4, PCID2, PRMT1, KRT1, TRAF2, FOXP1, TRAF6, MZB1, PSME1, PSME2, SMPDL3B, TRIB1, UBA52, COLEC11, ZC3HAV1, THBS1, HSPD1, HSP90B1, ZFP36L1, PSMB6, PSMB7, HSPH1, CCL8, C7, CD59, FYN, CCL19, RPS27A, VCAM1, TNFSF14, VEGFC, NFKB1, IGLL5, FCGR2A, TNIP2, ID2, GNAS, PTPN2, HSPA1B, HSPA1A	553	960	16663	1.60076	0.621916	0.0216033	0.0204616
GOTERM_BP_ALL	GO:0080134~regulation of response to stress	64	9.37042	0.00101636	HSP90AB1, SERPINE2, UBE2D2, PARK7, YBX3, CX3CL1, LAMP1, RPS19, NUP62, CHORDC1, FLOT1, FFAR3, PRMT1, IFNGR2, KRT1, TRAF2, FOXP1, GREM1, SFPQ, SFRP1, TRAF6, PSME1, CRY1, PSME2, SMPDL3B, FKBP4, UBA52, CERS2, GSTP1, PDGFA, HTRA2, ZC3HAV1, TXN, THBS1, HSPD1, HSP90B1, PSMB6, DNAJB1, PSMB7, HSPH1, CCL8, C7, RPS3, CD59, FYN, CCL19, RPS27A, LDLR, HSPA1L, HSPA5, PTGES3, PLA2G2A, FZD8, NMI, NFKB1, FABP4, TN…	556	1285	16792	1.5042	0.996137	0.0326671	0.0316807
GOTERM_BP_3	GO:0080134~regulation of response to stress	64	9.37042	0.0010849	HSP90AB1, SERPINE2, UBE2D2, PARK7, YBX3, CX3CL1, LAMP1, RPS19, NUP62, CHORDC1, FLOT1, FFAR3, PRMT1, IFNGR2, KRT1, TRAF2, FOXP1, GREM1, SFPQ, SFRP1, TRAF6, PSME1, CRY1, PSME2, SMPDL3B, FKBP4, UBA52, CERS2, GSTP1, PDGFA, HTRA2, ZC3HAV1, TXN, THBS1, HSPD1, HSP90B1, PSMB6, DNAJB1, PSMB7, HSPH1, CCL8, C7, RPS3, CD59, FYN, CCL19, RPS27A, LDLR, HSPA1L, HSPA5, PTGES3, PLA2G2A, FZD8, NMI, NFKB1, FABP4, TN…	553	1285	16663	1.50074	0.649185	0.021811	0.0206583
GOTERM_BP_FAT	GO:0031349~positive regulation of defense response	26	3.80673	0.00181163	UBE2D2, ZC3HAV1, CX3CL1, HSPD1, HSP90B1, PSMB6, PSMB7, CCL8, LAMP1, RPS19, FLOT1, FFAR3, FYN, RPS27A, LDLR, PLA2G2A, NFKB1, FABP4, TNIP2, TRAF6, PSME1, PSME2, SMPDL3B, UBA52, HSPA1B, HSPA1A	549	402	16650	1.9615	0.999942	0.067735	0.066112
GOTERM_BP_ALL	GO:0031349~positive regulation of defense response	26	3.80673	0.00193537	UBE2D2, ZC3HAV1, CX3CL1, HSPD1, HSP90B1, PSMB6, PSMB7, CCL8, LAMP1, RPS19, FLOT1, FFAR3, FYN, RPS27A, LDLR, PLA2G2A, NFKB1, FABP4, TNIP2, TRAF6, PSME1, PSME2, SMPDL3B, UBA52, HSPA1B, HSPA1A	556	402	16792	1.95333	0.999975	0.0584245	0.0566603
GOTERM_BP_FAT	GO:0045088~regulation of innate immune response	24	3.51391	0.00195038	HSP90AB1, IFNGR2, UBE2D2, NMI, ZC3HAV1, NFKB1, HSPD1, HSP90B1, PSMB6, PSMB7, LAMP1, RPS19, TNIP2, TRAF6, FLOT1, PSME1, PSME2, FYN, RPS27A, SMPDL3B, UBA52, HSPA1B, PTPN2, HSPA1A	549	360	16650	2.02186	0.999973	0.0718861	0.0701637
GOTERM_BP_3	GO:0031349~positive regulation of defense response	26	3.80673	0.00198797	UBE2D2, ZC3HAV1, CX3CL1, HSPD1, HSP90B1, PSMB6, PSMB7, CCL8, LAMP1, RPS19, FLOT1, FFAR3, FYN, RPS27A, LDLR, PLA2G2A, NFKB1, FABP4, TNIP2, TRAF6, PSME1, PSME2, SMPDL3B, UBA52, HSPA1B, HSPA1A	553	402	16663	1.94884	0.853437	0.0376155	0.0356276
GOTERM_BP_4	GO:0031349~positive regulation of defense response	26	3.80673	0.00199577	UBE2D2, ZC3HAV1, CX3CL1, HSPD1, HSP90B1, PSMB6, PSMB7, CCL8, LAMP1, RPS19, FLOT1, FFAR3, FYN, RPS27A, LDLR, PLA2G2A, NFKB1, FABP4, TNIP2, TRAF6, PSME1, PSME2, SMPDL3B, UBA52, HSPA1B, HSPA1A	545	402	16415	1.94801	0.987662	0.0645691	0.0628081
GOTERM_BP_ALL	GO:0045088~regulation of innate immune response	24	3.51391	0.00205511	HSP90AB1, IFNGR2, UBE2D2, NMI, ZC3HAV1, NFKB1, HSPD1, HSP90B1, PSMB6, PSMB7, LAMP1, RPS19, TNIP2, TRAF6, FLOT1, PSME1, PSME2, FYN, RPS27A, SMPDL3B, UBA52, HSPA1B, PTPN2, HSPA1A	556	360	16792	2.01343	0.999987	0.0610278	0.0591849
GOTERM_BP_4	GO:0045088~regulation of innate immune response	24	3.51391	0.00209368	HSP90AB1, IFNGR2, UBE2D2, NMI, ZC3HAV1, NFKB1, HSPD1, HSP90B1, PSMB6, PSMB7, LAMP1, RPS19, TNIP2, TRAF6, FLOT1, PSME1, PSME2, FYN, RPS27A, SMPDL3B, UBA52, HSPA1B, PTPN2, HSPA1A	545	360	16415	2.00795	0.990057	0.066755	0.0649344
GOTERM_BP_5	GO:0031349~positive regulation of defense response	26	3.80673	0.00215343	UBE2D2, ZC3HAV1, CX3CL1, HSPD1, HSP90B1, PSMB6, PSMB7, CCL8, LAMP1, RPS19, FLOT1, FFAR3, FYN, RPS27A, LDLR, PLA2G2A, NFKB1, FABP4, TNIP2, TRAF6, PSME1, PSME2, SMPDL3B, UBA52, HSPA1B, HSPA1A	538	402	16130	1.9391	0.998856	0.0995011	0.0976011
GOTERM_BP_5	GO:0045088~regulation of innate immune response	24	3.51391	0.00225072	HSP90AB1, IFNGR2, UBE2D2, NMI, ZC3HAV1, NFKB1, HSPD1, HSP90B1, PSMB6, PSMB7, LAMP1, RPS19, TNIP2, TRAF6, FLOT1, PSME1, PSME2, FYN, RPS27A, SMPDL3B, UBA52, HSPA1B, PTPN2, HSPA1A	538	360	16130	1.99876	0.999158	0.101025	0.0990958
GOTERM_BP_FAT	GO:0038061~NIK/NF-kappaB signaling	11	1.61054	0.00277035	PSMB6, PSMB7, TRAF6, PSME1, RPS3, PSME2, TRAF2, RPS27A, UBA52, NFKB1, UBE2M	549	107	16650	3.11782	1	0.0981288	0.0957777
GOTERM_BP_ALL	GO:0038061~NIK/NF-kappaB signaling	11	1.61054	0.00285593	PSMB6, PSMB7, TRAF6, PSME1, RPS3, PSME2, TRAF2, RPS27A, UBA52, NFKB1, UBE2M	556	107	16792	3.10482	1	0.0830042	0.0804976
GOTERM_BP_FAT	GO:0002758~innate immune response-activating signal transduction	18	2.63543	0.002912	UBE2D2, ZC3HAV1, NFKB1, HSPD1, HSP90B1, PSMB6, PSMB7, TNIP2, TRAF6, FLOT1, PSME1, PSME2, FYN, RPS27A, SMPDL3B, UBA52, HSPA1B, HSPA1A	549	243	16650	2.24651	1	0.101806	0.0993671
GOTERM_BP_5	GO:0038061~NIK/NF-kappaB signaling	11	1.61054	0.0030036	PSMB6, PSMB7, TRAF6, PSME1, RPS3, PSME2, TRAF2, RPS27A, UBA52, NFKB1, UBE2M	538	107	16130	3.0822	0.999921	0.129278	0.12681
GOTERM_BP_ALL	GO:0002758~innate immune response-activating signal transduction	18	2.63543	0.00304011	UBE2D2, ZC3HAV1, NFKB1, HSPD1, HSP90B1, PSMB6, PSMB7, TNIP2, TRAF6, FLOT1, PSME1, PSME2, FYN, RPS27A, SMPDL3B, UBA52, HSPA1B, HSPA1A	556	243	16792	2.23714	1	0.0874228	0.0847828
GOTERM_BP_4	GO:0002758~innate immune response-activating signal transduction	18	2.63543	0.00309999	UBE2D2, ZC3HAV1, NFKB1, HSPD1, HSP90B1, PSMB6, PSMB7, TNIP2, TRAF6, FLOT1, PSME1, PSME2, FYN, RPS27A, SMPDL3B, UBA52, HSPA1B, HSPA1A	545	243	16415	2.23106	0.99892	0.0960559	0.0934362
GOTERM_BP_FAT	GO:0031347~regulation of defense response	37	5.41728	0.00321028	HSP90AB1, GSTP1, UBE2D2, PARK7, ZC3HAV1, CX3CL1, HSPD1, HSP90B1, PSMB6, PSMB7, CCL8, LAMP1, RPS19, C7, FLOT1, FFAR3, CD59, FYN, RPS27A, LDLR, IFNGR2, PLA2G2A, KRT1, NMI, NFKB1, FOXP1, FABP4, TNIP2, TRAF6, PSME1, PSME2, SMPDL3B, UBA52, PTPN2, HSPA1B, HSPA1A, C5ORF30	549	676	16650	1.65996	1	0.109393	0.106772
GOTERM_BP_ALL	GO:0031347~regulation of defense response	37	5.41728	0.00346745	HSP90AB1, GSTP1, UBE2D2, PARK7, ZC3HAV1, CX3CL1, HSPD1, HSP90B1, PSMB6, PSMB7, CCL8, LAMP1, RPS19, C7, FLOT1, FFAR3, CD59, FYN, RPS27A, LDLR, IFNGR2, PLA2G2A, KRT1, NMI, NFKB1, FOXP1, FABP4, TNIP2, TRAF6, PSME1, PSME2, SMPDL3B, UBA52, PTPN2, HSPA1B, HSPA1A, C5ORF30	556	676	16792	1.65304	1	0.0966641	0.0937451
GOTERM_BP_4	GO:0031347~regulation of defense response	37	5.41728	0.00355226	HSP90AB1, GSTP1, UBE2D2, PARK7, ZC3HAV1, CX3CL1, HSPD1, HSP90B1, PSMB6, PSMB7, CCL8, LAMP1, RPS19, C7, FLOT1, FFAR3, CD59, FYN, RPS27A, LDLR, IFNGR2, PLA2G2A, KRT1, NMI, NFKB1, FOXP1, FABP4, TNIP2, TRAF6, PSME1, PSME2, SMPDL3B, UBA52, PTPN2, HSPA1B, HSPA1A, C5ORF30	545	676	16415	1.64854	0.999602	0.107055	0.104135
GOTERM_BP_FAT	GO:0045089~positive regulation of innate immune response	20	2.92826	0.00379175	UBE2D2, ZC3HAV1, NFKB1, HSPD1, HSP90B1, PSMB6, PSMB7, LAMP1, RPS19, TNIP2, TRAF6, FLOT1, PSME1, PSME2, FYN, RPS27A, SMPDL3B, UBA52, HSPA1B, HSPA1A	549	292	16650	2.07725	1	0.1268	0.123762
GOTERM_BP_FAT	GO:0002218~activation of innate immune response	18	2.63543	0.00388957	UBE2D2, ZC3HAV1, NFKB1, HSPD1, HSP90B1, PSMB6, PSMB7, TNIP2, TRAF6, FLOT1, PSME1, PSME2, FYN, RPS27A, SMPDL3B, UBA52, HSPA1B, HSPA1A	549	250	16650	2.18361	1	0.128475	0.125397
GOTERM_BP_ALL	GO:0045089~positive regulation of innate immune response	20	2.92826	0.00399035	UBE2D2, ZC3HAV1, NFKB1, HSPD1, HSP90B1, PSMB6, PSMB7, LAMP1, RPS19, TNIP2, TRAF6, FLOT1, PSME1, PSME2, FYN, RPS27A, SMPDL3B, UBA52, HSPA1B, HSPA1A	556	292	16792	2.06859	1	0.110118	0.106792
GOTERM_BP_ALL	GO:0002218~activation of innate immune response	18	2.63543	0.00405225	UBE2D2, ZC3HAV1, NFKB1, HSPD1, HSP90B1, PSMB6, PSMB7, TNIP2, TRAF6, FLOT1, PSME1, PSME2, FYN, RPS27A, SMPDL3B, UBA52, HSPA1B, HSPA1A	556	250	16792	2.1745	1	0.111054	0.107701
GOTERM_BP_4	GO:0045089~positive regulation of innate immune response	20	2.92826	0.0040664	UBE2D2, ZC3HAV1, NFKB1, HSPD1, HSP90B1, PSMB6, PSMB7, LAMP1, RPS19, TNIP2, TRAF6, FLOT1, PSME1, PSME2, FYN, RPS27A, SMPDL3B, UBA52, HSPA1B, HSPA1A	545	292	16415	2.06296	0.999872	0.120893	0.117596
GOTERM_BP_3	GO:0002218~activation of innate immune response	18	2.63543	0.00415214	UBE2D2, ZC3HAV1, NFKB1, HSPD1, HSP90B1, PSMB6, PSMB7, TNIP2, TRAF6, FLOT1, PSME1, PSME2, FYN, RPS27A, SMPDL3B, UBA52, HSPA1B, HSPA1A	553	250	16663	2.1695	0.98196	0.0742003	0.0702788
GOTERM_BP_5	GO:0045089~positive regulation of innate immune response	20	2.92826	0.00432083	UBE2D2, ZC3HAV1, NFKB1, HSPD1, HSP90B1, PSMB6, PSMB7, LAMP1, RPS19, TNIP2, TRAF6, FLOT1, PSME1, PSME2, FYN, RPS27A, SMPDL3B, UBA52, HSPA1B, HSPA1A	538	292	16130	2.05352	0.999999	0.172283	0.168993
GOTERM_BP_5	GO:0002218~activation of innate immune response	18	2.63543	0.00433175	UBE2D2, ZC3HAV1, NFKB1, HSPD1, HSP90B1, PSMB6, PSMB7, TNIP2, TRAF6, FLOT1, PSME1, PSME2, FYN, RPS27A, SMPDL3B, UBA52, HSPA1B, HSPA1A	538	250	16130	2.15866	0.999999	0.172283	0.168993
GOTERM_BP_DIRECT	GO:0038061~NIK/NF-kappaB signaling	8	1.1713	0.00598833	PSMB6, PSMB7, PSME1, PSME2, RPS27A, UBA52, NFKB1, UBE2M	556	66	16792	3.66078	0.999999	0.5513	0.547689
GOTERM_BP_FAT	GO:0002223~stimulatory C-type lectin receptor signaling pathway	10	1.46413	0.00777669	PSMB6, PSMB7, TRAF6, UBE2D2, PSME1, PSME2, FYN, RPS27A, UBA52, NFKB1	549	105	16650	2.88837	1	0.215823	0.210652
GOTERM_BP_DIRECT	GO:0002223~stimulatory C-type lectin receptor signaling pathway	10	1.46413	0.00798468	PSMB6, PSMB7, TRAF6, UBE2D2, PSME1, PSME2, FYN, RPS27A, UBA52, NFKB1	556	105	16792	2.87633	1	0.609497	0.605505
GOTERM_BP_ALL	GO:0002223~stimulatory C-type lectin receptor signaling pathway	10	1.46413	0.00798468	PSMB6, PSMB7, TRAF6, UBE2D2, PSME1, PSME2, FYN, RPS27A, UBA52, NFKB1	556	105	16792	2.87633	1	0.188053	0.182374
GOTERM_BP_FAT	GO:0002253~activation of immune response	30	4.39239	0.00856297	COLEC11, HSP90AB1, UBE2D2, ARPC1A, BRK1, ZC3HAV1, HSPD1, ACTG1, HSP90B1, PSMB6, PSMB7, C7, FLOT1, CTLA4, CD59, FYN, RPS27A, KRT1, NFKB1, IGLL5, FCGR2A, TNIP2, TRAF6, PSME1, PSME2, SMPDL3B, UBA52, PTPN2, HSPA1B, HSPA1A	549	550	16650	1.65425	1	0.234026	0.228418
GOTERM_BP_FAT	GO:0002220~innate immune response activating cell surface receptor signaling pathway	10	1.46413	0.00876234	PSMB6, PSMB7, TRAF6, UBE2D2, PSME1, PSME2, FYN, RPS27A, UBA52, NFKB1	549	107	16650	2.83438	1	0.235882	0.230231
GOTERM_BP_ALL	GO:0002220~innate immune response activating cell surface receptor signaling pathway	10	1.46413	0.00899452	PSMB6, PSMB7, TRAF6, UBE2D2, PSME1, PSME2, FYN, RPS27A, UBA52, NFKB1	556	107	16792	2.82256	1	0.209132	0.202817
GOTERM_BP_ALL	GO:0002253~activation of immune response	30	4.39239	0.00919202	COLEC11, HSP90AB1, UBE2D2, ARPC1A, BRK1, ZC3HAV1, HSPD1, ACTG1, HSP90B1, PSMB6, PSMB7, C7, FLOT1, CTLA4, CD59, FYN, RPS27A, KRT1, NFKB1, IGLL5, FCGR2A, TNIP2, TRAF6, PSME1, PSME2, SMPDL3B, UBA52, PTPN2, HSPA1B, HSPA1A	556	550	16792	1.64735	1	0.211607	0.205217
GOTERM_BP_5	GO:0002220~innate immune response activating cell surface receptor signaling pathway	10	1.46413	0.0093957	PSMB6, PSMB7, TRAF6, UBE2D2, PSME1, PSME2, FYN, RPS27A, UBA52, NFKB1	538	107	16130	2.802	1	0.295213	0.289576
GOTERM_BP_2	GO:0002253~activation of immune response	30	4.39239	0.00951393	COLEC11, HSP90AB1, UBE2D2, ARPC1A, BRK1, ZC3HAV1, HSPD1, ACTG1, HSP90B1, PSMB6, PSMB7, C7, FLOT1, CTLA4, CD59, FYN, RPS27A, KRT1, NFKB1, IGLL5, FCGR2A, TNIP2, TRAF6, PSME1, PSME2, SMPDL3B, UBA52, PTPN2, HSPA1B, HSPA1A	556	550	16766	1.6448	0.80311	0.050201	0.0380937
GOTERM_BP_4	GO:0002253~activation of immune response	30	4.39239	0.009615	COLEC11, HSP90AB1, UBE2D2, ARPC1A, BRK1, ZC3HAV1, HSPD1, ACTG1, HSP90B1, PSMB6, PSMB7, C7, FLOT1, CTLA4, CD59, FYN, RPS27A, KRT1, NFKB1, IGLL5, FCGR2A, TNIP2, TRAF6, PSME1, PSME2, SMPDL3B, UBA52, PTPN2, HSPA1B, HSPA1A	545	550	16415	1.64287	1	0.237674	0.231192
GOTERM_BP_5	GO:0002253~activation of immune response	30	4.39239	0.0101297	COLEC11, HSP90AB1, UBE2D2, ARPC1A, BRK1, ZC3HAV1, HSPD1, ACTG1, HSP90B1, PSMB6, PSMB7, C7, FLOT1, CTLA4, CD59, FYN, RPS27A, KRT1, NFKB1, IGLL5, FCGR2A, TNIP2, TRAF6, PSME1, PSME2, SMPDL3B, UBA52, PTPN2, HSPA1B, HSPA1A	538	550	16130	1.63535	1	0.306721	0.300864
GOTERM_BP_FAT	GO:0050778~positive regulation of immune response	35	5.12445	0.0111912	COLEC11, HSP90AB1, UBE2D2, ARPC1A, BRK1, ZC3HAV1, HSPD1, ACTG1, HSP90B1, PSMB6, PSMB7, LAMP1, RPS19, C7, FLOT1, CTLA4, FFAR3, CD59, FYN, CCL19, RPS27A, KRT1, TRAF2, NFKB1, IGLL5, FCGR2A, TNIP2, TRAF6, PSME1, PSME2, SMPDL3B, UBA52, PTPN2, HSPA1B, HSPA1A	549	684	16650	1.55186	1	0.280249	0.273534
GOTERM_BP_ALL	GO:0050778~positive regulation of immune response	35	5.12445	0.0119614	COLEC11, HSP90AB1, UBE2D2, ARPC1A, BRK1, ZC3HAV1, HSPD1, ACTG1, HSP90B1, PSMB6, PSMB7, LAMP1, RPS19, C7, FLOT1, CTLA4, FFAR3, CD59, FYN, CCL19, RPS27A, KRT1, TRAF2, NFKB1, IGLL5, FCGR2A, TNIP2, TRAF6, PSME1, PSME2, SMPDL3B, UBA52, PTPN2, HSPA1B, HSPA1A	556	684	16792	1.5454	1	0.254308	0.246628
GOTERM_BP_3	GO:0050778~positive regulation of immune response	35	5.12445	0.0123347	COLEC11, HSP90AB1, UBE2D2, ARPC1A, BRK1, ZC3HAV1, HSPD1, ACTG1, HSP90B1, PSMB6, PSMB7, LAMP1, RPS19, C7, FLOT1, CTLA4, FFAR3, CD59, FYN, CCL19, RPS27A, KRT1, TRAF2, NFKB1, IGLL5, FCGR2A, TNIP2, TRAF6, PSME1, PSME2, SMPDL3B, UBA52, PTPN2, HSPA1B, HSPA1A	553	684	16663	1.54184	0.999994	0.177656	0.168267
GOTERM_BP_4	GO:0050778~positive regulation of immune response	35	5.12445	0.0124328	COLEC11, HSP90AB1, UBE2D2, ARPC1A, BRK1, ZC3HAV1, HSPD1, ACTG1, HSP90B1, PSMB6, PSMB7, LAMP1, RPS19, C7, FLOT1, CTLA4, FFAR3, CD59, FYN, CCL19, RPS27A, KRT1, TRAF2, NFKB1, IGLL5, FCGR2A, TNIP2, TRAF6, PSME1, PSME2, SMPDL3B, UBA52, PTPN2, HSPA1B, HSPA1A	545	684	16415	1.54119	1	0.270814	0.263428
GOTERM_BP_FAT	GO:0032101~regulation of response to external stimulus	36	5.27086	0.0141987	SERPINE2, CSF1, GSTP1, PDGFA, NENF, PARK7, ZC3HAV1, THBS1, CX3CL1, HSPD1, CYP27B1, CCL8, RPS19, C7, FFAR3, CD59, FYN, CCL19, GNAT1, LDLR, TNFSF14, PLA2G2A, KRT1, VEGFC, SEMA4F, NFKB1, FOXP1, GREM1, FABP4, TRAF6, SMPDL3B, TRIB1, METAP1, PTPN2, CERS2, C5ORF30	549	721	16650	1.51429	1	0.323549	0.315797
GOTERM_BP_ALL	GO:0032101~regulation of response to external stimulus	36	5.27086	0.0150513	SERPINE2, CSF1, GSTP1, PDGFA, NENF, PARK7, ZC3HAV1, THBS1, CX3CL1, HSPD1, CYP27B1, CCL8, RPS19, C7, FFAR3, CD59, FYN, CCL19, GNAT1, LDLR, TNFSF14, PLA2G2A, KRT1, VEGFC, SEMA4F, NFKB1, FOXP1, GREM1, FABP4, TRAF6, SMPDL3B, TRIB1, METAP1, PTPN2, CERS2, C5ORF30	556	721	16792	1.50798	1	0.291632	0.282825
GOTERM_BP_3	GO:0032101~regulation of response to external stimulus	36	5.27086	0.0155723	SERPINE2, CSF1, GSTP1, PDGFA, NENF, PARK7, ZC3HAV1, THBS1, CX3CL1, HSPD1, CYP27B1, CCL8, RPS19, C7, FFAR3, CD59, FYN, CCL19, GNAT1, LDLR, TNFSF14, PLA2G2A, KRT1, VEGFC, SEMA4F, NFKB1, FOXP1, GREM1, FABP4, TRAF6, SMPDL3B, TRIB1, METAP1, PTPN2, CERS2, C5ORF30	553	721	16663	1.50451	1	0.213509	0.202225
GOTERM_BP_FAT	GO:0002682~regulation of immune system process	61	8.93119	0.0156745	HSP90AB1, CSF1, TNFRSF13B, UBE2D2, ARPC1A, BRK1, ACTG1, LGALS1, LAMP1, RPS19, FLOT1, FFAR3, CTLA4, PCID2, PRMT1, IFNGR2, KRT1, C8ORF4, TRAF2, FOXP1, GREM1, SFRP1, TRAF6, MZB1, PSME1, PSME2, SMPDL3B, TRIB1, UBA52, COLEC11, KLRB1, ZC3HAV1, THBS1, HSPD1, HSP90B1, ZFP36L1, PSMB6, PSMB7, HSPH1, CCL8, C7, ERBB2, CD59, FYN, CCL19, RPS27A, VCAM1, TNFSF14, VEGFC, NMI, NFKB1, IGLL5, FCGR2A, TNIP2, ID2, GNA…	549	1378	16650	1.34253	1	0.341665	0.333479
GOTERM_BP_FAT	GO:0002221~pattern recognition receptor signaling pathway	12	1.75695	0.016193	TNIP2, TRAF6, UBE2D2, FLOT1, ZC3HAV1, RPS27A, SMPDL3B, UBA52, HSPA1B, HSP90B1, HSPD1, HSPA1A	549	159	16650	2.2889	1	0.345964	0.337675
GOTERM_BP_ALL	GO:0002682~regulation of immune system process	61	8.93119	0.0164253	HSP90AB1, CSF1, TNFRSF13B, UBE2D2, ARPC1A, BRK1, ACTG1, LGALS1, LAMP1, RPS19, FLOT1, FFAR3, CTLA4, PCID2, PRMT1, IFNGR2, KRT1, C8ORF4, TRAF2, FOXP1, GREM1, SFRP1, TRAF6, MZB1, PSME1, PSME2, SMPDL3B, TRIB1, UBA52, COLEC11, KLRB1, ZC3HAV1, THBS1, HSPD1, HSP90B1, ZFP36L1, PSMB6, PSMB7, HSPH1, CCL8, C7, ERBB2, CD59, FYN, CCL19, RPS27A, VCAM1, TNFSF14, VEGFC, NMI, NFKB1, IGLL5, FCGR2A, TNIP2, ID2, GNA…	556	1378	16792	1.33693	1	0.31271	0.303267
GOTERM_BP_ALL	GO:0002221~pattern recognition receptor signaling pathway	12	1.75695	0.0166576	TNIP2, TRAF6, UBE2D2, FLOT1, ZC3HAV1, RPS27A, SMPDL3B, UBA52, HSPA1B, HSP90B1, HSPD1, HSPA1A	556	159	16792	2.27935	1	0.314006	0.304524
GOTERM_BP_2	GO:0002682~regulation of immune system process	61	8.93119	0.0170107	HSP90AB1, CSF1, TNFRSF13B, UBE2D2, ARPC1A, BRK1, ACTG1, LGALS1, LAMP1, RPS19, FLOT1, FFAR3, CTLA4, PCID2, PRMT1, IFNGR2, KRT1, C8ORF4, TRAF2, FOXP1, GREM1, SFRP1, TRAF6, MZB1, PSME1, PSME2, SMPDL3B, TRIB1, UBA52, COLEC11, KLRB1, ZC3HAV1, THBS1, HSPD1, HSP90B1, ZFP36L1, PSMB6, PSMB7, HSPH1, CCL8, C7, ERBB2, CD59, FYN, CCL19, RPS27A, VCAM1, TNFSF14, VEGFC, NMI, NFKB1, IGLL5, FCGR2A, TNIP2, ID2, GNA…	556	1378	16766	1.33486	0.945888	0.0781571	0.0593075
GOTERM_BP_5	GO:0002221~pattern recognition receptor signaling pathway	12	1.75695	0.0174601	TNIP2, TRAF6, UBE2D2, FLOT1, ZC3HAV1, RPS27A, SMPDL3B, UBA52, HSPA1B, HSP90B1, HSPD1, HSPA1A	538	159	16130	2.26275	1	0.438877	0.430496
GOTERM_BP_FAT	GO:0045087~innate immune response	40	5.85652	0.017728	HSP90AB1, CSF1, UBE2D2, ZC3HAV1, ECSIT, CX3CL1, HSPD1, HSP90B1, JCHAIN, PSMB6, CYP27B1, PSMB7, CCL8, LAMP1, RPS19, C7, FLOT1, FYN, CCL19, RPS27A, RPL39, VCAM1, IFNGR2, KRT1, NMI, NFKB1, IGLL5, TNIP2, TRAF6, PSME1, PSME2, ANG, FAU, SMPDL3B, ULBP1, UBA52, HIST1H2BD, PTPN2, HSPA1B, HSPA1A	549	836	16650	1.45109	1	0.37002	0.361155
GOTERM_BP_3	GO:0045087~innate immune response	40	5.85652	0.0192328	HSP90AB1, CSF1, UBE2D2, ZC3HAV1, ECSIT, CX3CL1, HSPD1, HSP90B1, JCHAIN, PSMB6, CYP27B1, PSMB7, CCL8, LAMP1, RPS19, C7, FLOT1, FYN, CCL19, RPS27A, RPL39, VCAM1, IFNGR2, KRT1, NMI, NFKB1, IGLL5, TNIP2, TRAF6, PSME1, PSME2, ANG, FAU, SMPDL3B, ULBP1, UBA52, HIST1H2BD, PTPN2, HSPA1B, HSPA1A	553	836	16663	1.44172	1	0.244206	0.2313
GOTERM_BP_ALL	GO:0045087~innate immune response	40	5.85652	0.0195778	HSP90AB1, CSF1, UBE2D2, ZC3HAV1, ECSIT, CX3CL1, HSPD1, HSP90B1, JCHAIN, PSMB6, CYP27B1, PSMB7, CCL8, LAMP1, RPS19, C7, FLOT1, FYN, CCL19, RPS27A, RPL39, VCAM1, IFNGR2, KRT1, NMI, NFKB1, IGLL5, TNIP2, TRAF6, PSME1, PSME2, ANG, FAU, SMPDL3B, ULBP1, UBA52, HIST1H2BD, PTPN2, HSPA1B, HSPA1A	556	836	16792	1.44504	1	0.352317	0.341678
GOTERM_BP_4	GO:0045087~innate immune response	40	5.85652	0.0196669	HSP90AB1, CSF1, UBE2D2, ZC3HAV1, ECSIT, CX3CL1, HSPD1, HSP90B1, JCHAIN, PSMB6, CYP27B1, PSMB7, CCL8, LAMP1, RPS19, C7, FLOT1, FYN, CCL19, RPS27A, RPL39, VCAM1, IFNGR2, KRT1, NMI, NFKB1, IGLL5, TNIP2, TRAF6, PSME1, PSME2, ANG, FAU, SMPDL3B, ULBP1, UBA52, HIST1H2BD, PTPN2, HSPA1B, HSPA1A	545	836	16415	1.44111	1	0.376236	0.365975
GOTERM_BP_FAT	GO:0002757~immune response-activating signal transduction	26	3.80673	0.0242874	HSP90AB1, UBE2D2, ARPC1A, BRK1, ZC3HAV1, HSPD1, ACTG1, HSP90B1, PSMB6, PSMB7, FLOT1, CTLA4, FYN, RPS27A, NFKB1, IGLL5, FCGR2A, TNIP2, TRAF6, PSME1, PSME2, SMPDL3B, UBA52, PTPN2, HSPA1B, HSPA1A	549	498	16650	1.58338	1	0.443774	0.433141
GOTERM_BP_FAT	GO:0006955~immune response	66	9.66325	0.0249186	HSP90AB1, CSF1, TNFRSF13B, UBE2D2, ARPC1A, BRK1, ECSIT, CX3CL1, JCHAIN, ACTG1, LGALS1, LAMP1, RPS19, FTH1, FLOT1, FFAR3, CTLA4, RPL39, IFNGR2, KRT1, RPS6, C8ORF4, LIG4, TRAF2, FOXP1, TRAF6, PSME1, PSME2, ANG, SMPDL3B, UBA52, HIST1H2BD, COLEC11, HMHB1, TNFRSF11B, ZC3HAV1, THBS1, CRIP1, HSPD1, HSP90B1, PSMB6, CYP27B1, PSMB7, CCL8, PNMA1, C7, S100A13, CD59, FYN, CCL19, RPS27A, VCAM1, TNFSF14, NMI, N…	549	1551	16650	1.29055	1	0.445721	0.435041
GOTERM_BP_ALL	GO:0002757~immune response-activating signal transduction	26	3.80673	0.0253988	HSP90AB1, UBE2D2, ARPC1A, BRK1, ZC3HAV1, HSPD1, ACTG1, HSP90B1, PSMB6, PSMB7, FLOT1, CTLA4, FYN, RPS27A, NFKB1, IGLL5, FCGR2A, TNIP2, TRAF6, PSME1, PSME2, SMPDL3B, UBA52, PTPN2, HSPA1B, HSPA1A	556	498	16792	1.57678	1	0.408174	0.395848
GOTERM_BP_3	GO:0002757~immune response-activating signal transduction	26	3.80673	0.0258704	HSP90AB1, UBE2D2, ARPC1A, BRK1, ZC3HAV1, HSPD1, ACTG1, HSP90B1, PSMB6, PSMB7, FLOT1, CTLA4, FYN, RPS27A, NFKB1, IGLL5, FCGR2A, TNIP2, TRAF6, PSME1, PSME2, SMPDL3B, UBA52, PTPN2, HSPA1B, HSPA1A	553	498	16663	1.57316	1	0.283692	0.268699
GOTERM_BP_ALL	GO:0006955~immune response	66	9.66325	0.0272279	HSP90AB1, CSF1, TNFRSF13B, UBE2D2, ARPC1A, BRK1, ECSIT, CX3CL1, JCHAIN, ACTG1, LGALS1, LAMP1, RPS19, FTH1, FLOT1, FFAR3, CTLA4, RPL39, IFNGR2, KRT1, RPS6, C8ORF4, LIG4, TRAF2, FOXP1, TRAF6, PSME1, PSME2, ANG, SMPDL3B, UBA52, HIST1H2BD, COLEC11, HMHB1, TNFRSF11B, ZC3HAV1, THBS1, CRIP1, HSPD1, HSP90B1, PSMB6, CYP27B1, PSMB7, CCL8, PNMA1, C7, S100A13, CD59, FYN, CCL19, RPS27A, VCAM1, TNFSF14, NMI, N…	556	1551	16792	1.28517	1	0.41441	0.401896
GOTERM_BP_2	GO:0006955~immune response	66	9.66325	0.0279878	HSP90AB1, CSF1, TNFRSF13B, UBE2D2, ARPC1A, BRK1, ECSIT, CX3CL1, JCHAIN, ACTG1, LGALS1, LAMP1, RPS19, FTH1, FLOT1, FFAR3, CTLA4, RPL39, IFNGR2, KRT1, RPS6, C8ORF4, LIG4, TRAF2, FOXP1, TRAF6, PSME1, PSME2, ANG, SMPDL3B, UBA52, HIST1H2BD, COLEC11, HMHB1, TNFRSF11B, ZC3HAV1, THBS1, CRIP1, HSPD1, HSP90B1, PSMB6, CYP27B1, PSMB7, CCL8, PNMA1, C7, S100A13, CD59, FYN, CCL19, RPS27A, VCAM1, TNFSF14, NMI, N…	556	1551	16766	1.28318	0.99198	0.105638	0.0801607
GOTERM_BP_5	GO:0002757~immune response-activating signal transduction	26	3.80673	0.0282347	HSP90AB1, UBE2D2, ARPC1A, BRK1, ZC3HAV1, HSPD1, ACTG1, HSP90B1, PSMB6, PSMB7, FLOT1, CTLA4, FYN, RPS27A, NFKB1, IGLL5, FCGR2A, TNIP2, TRAF6, PSME1, PSME2, SMPDL3B, UBA52, PTPN2, HSPA1B, HSPA1A	538	498	16130	1.56529	1	0.557133	0.546494
GOTERM_BP_FAT	GO:0038093~Fc receptor signaling pathway	15	2.19619	0.0306426	HSP90AB1, UBE2D2, ARPC1A, BRK1, NFKB1, ACTG1, PSMB6, PSMB7, FCGR2A, TRAF6, PSME1, PSME2, FYN, RPS27A, UBA52	549	243	16650	1.87209	1	0.482397	0.470839
GOTERM_BP_ALL	GO:0038093~Fc receptor signaling pathway	15	2.19619	0.0315823	HSP90AB1, UBE2D2, ARPC1A, BRK1, NFKB1, ACTG1, PSMB6, PSMB7, FCGR2A, TRAF6, PSME1, PSME2, FYN, RPS27A, UBA52	556	243	16792	1.86429	1	0.448222	0.434687
GOTERM_BP_FAT	GO:0050776~regulation of immune response	41	6.00293	0.0390264	COLEC11, HSP90AB1, KLRB1, UBE2D2, ARPC1A, BRK1, ZC3HAV1, HSPD1, ACTG1, HSP90B1, PSMB6, PSMB7, LAMP1, RPS19, C7, FLOT1, CTLA4, FFAR3, CD59, FYN, CCL19, RPS27A, VCAM1, IFNGR2, KRT1, TRAF2, NMI, NFKB1, IGLL5, FCGR2A, TNIP2, TRAF6, PSME1, PSME2, SMPDL3B, ULBP1, UBA52, PTPN2, HSPA1B, CD200, HSPA1A	549	912	16650	1.36342	1	0.529265	0.516583
GOTERM_BP_ALL	GO:0050776~regulation of immune response	41	6.00293	0.0408763	COLEC11, HSP90AB1, KLRB1, UBE2D2, ARPC1A, BRK1, ZC3HAV1, HSPD1, ACTG1, HSP90B1, PSMB6, PSMB7, LAMP1, RPS19, C7, FLOT1, CTLA4, FFAR3, CD59, FYN, CCL19, RPS27A, VCAM1, IFNGR2, KRT1, TRAF2, NMI, NFKB1, IGLL5, FCGR2A, TNIP2, TRAF6, PSME1, PSME2, SMPDL3B, ULBP1, UBA52, PTPN2, HSPA1B, CD200, HSPA1A	556	912	16792	1.35774	1	0.50537	0.490109
GOTERM_BP_FAT	GO:0002224~toll-like receptor signaling pathway	9	1.31772	0.0428633	TNIP2, TRAF6, UBE2D2, FLOT1, RPS27A, SMPDL3B, UBA52, HSP90B1, HSPD1	549	119	16650	2.2937	1	0.556232	0.542905
GOTERM_BP_3	GO:0050776~regulation of immune response	41	6.00293	0.0431225	COLEC11, HSP90AB1, KLRB1, UBE2D2, ARPC1A, BRK1, ZC3HAV1, HSPD1, ACTG1, HSP90B1, PSMB6, PSMB7, LAMP1, RPS19, C7, FLOT1, CTLA4, FFAR3, CD59, FYN, CCL19, RPS27A, VCAM1, IFNGR2, KRT1, TRAF2, NMI, NFKB1, IGLL5, FCGR2A, TNIP2, TRAF6, PSME1, PSME2, SMPDL3B, ULBP1, UBA52, PTPN2, HSPA1B, CD200, HSPA1A	553	912	16663	1.35462	1	0.365028	0.345736
GOTERM_BP_ALL	GO:0002224~toll-like receptor signaling pathway	9	1.31772	0.0437553	TNIP2, TRAF6, UBE2D2, FLOT1, RPS27A, SMPDL3B, UBA52, HSP90B1, HSPD1	556	119	16792	2.28414	1	0.524296	0.508464
GOTERM_BP_FAT	GO:0002764~immune response-regulating signaling pathway	26	3.80673	0.0464883	HSP90AB1, UBE2D2, ARPC1A, BRK1, ZC3HAV1, HSPD1, ACTG1, HSP90B1, PSMB6, PSMB7, FLOT1, CTLA4, FYN, RPS27A, NFKB1, IGLL5, FCGR2A, TNIP2, TRAF6, PSME1, PSME2, SMPDL3B, UBA52, PTPN2, HSPA1B, HSPA1A	549	531	16650	1.48498	1	0.587542	0.573465
GOTERM_BP_ALL	GO:0002764~immune response-regulating signaling pathway	26	3.80673	0.0485485	HSP90AB1, UBE2D2, ARPC1A, BRK1, ZC3HAV1, HSPD1, ACTG1, HSP90B1, PSMB6, PSMB7, FLOT1, CTLA4, FYN, RPS27A, NFKB1, IGLL5, FCGR2A, TNIP2, TRAF6, PSME1, PSME2, SMPDL3B, UBA52, PTPN2, HSPA1B, HSPA1A	556	531	16792	1.47879	1	0.554957	0.538198
GOTERM_BP_4	GO:0002764~immune response-regulating signaling pathway	26	3.80673	0.0496283	HSP90AB1, UBE2D2, ARPC1A, BRK1, ZC3HAV1, HSPD1, ACTG1, HSP90B1, PSMB6, PSMB7, FLOT1, CTLA4, FYN, RPS27A, NFKB1, IGLL5, FCGR2A, TNIP2, TRAF6, PSME1, PSME2, SMPDL3B, UBA52, PTPN2, HSPA1B, HSPA1A	545	531	16415	1.47477	1	0.600007	0.583643
GOTERM_BP_FAT	GO:0050852~T cell receptor signaling pathway	11	1.61054	0.0496879	PSMB6, PSMB7, TRAF6, UBE2D2, PSME1, PSME2, FYN, RPS27A, UBA52, NFKB1, PTPN2	549	167	16650	1.99764	1	0.601168	0.586764
GOTERM_BP_ALL	GO:0050852~T cell receptor signaling pathway	11	1.61054	0.0508555	PSMB6, PSMB7, TRAF6, UBE2D2, PSME1, PSME2, FYN, RPS27A, UBA52, NFKB1, PTPN2	556	167	16792	1.98932	1	0.570584	0.553354
GOTERM_BP_5	GO:0002764~immune response-regulating signaling pathway	26	3.80673	0.0526093	HSP90AB1, UBE2D2, ARPC1A, BRK1, ZC3HAV1, HSPD1, ACTG1, HSP90B1, PSMB6, PSMB7, FLOT1, CTLA4, FYN, RPS27A, NFKB1, IGLL5, FCGR2A, TNIP2, TRAF6, PSME1, PSME2, SMPDL3B, UBA52, PTPN2, HSPA1B, HSPA1A	538	531	16130	1.46802	1	0.738981	0.72487
GOTERM_BP_DIRECT	GO:0050852~T cell receptor signaling pathway	10	1.46413	0.0572464	PSMB6, PSMB7, TRAF6, UBE2D2, PSME1, PSME2, FYN, RPS27A, UBA52, NFKB1	556	148	16792	2.04064	1	1	0.993884
GOTERM_BP_1	GO:0002376~immune system process	96	14.0556	0.0577165	HSP90AB1, CSF1, TNFRSF13B, UBE2D2, ARPC1A, BRK1, SNX10, ECSIT, CX3CL1, PTMS, JCHAIN, ACTG1, LGALS1, GRB14, LAMP1, RPS19, MB, FTH1, FLOT1, LEPR, FFAR3, CTLA4, KIFAP3, PKNOX1, RPL39, PCID2, PRMT1, IFNGR2, FST, RPL22, KRT1, RPS6, C8ORF4, LIG4, TRAF2, FOXP1, GREM1, SFRP1, TRAF6, MZB1, PSME1, PSME2, ANG, SMPDL3B, TRIB1, UBA52, HIST1H2BD, COLEC11, CD151, KLRB1, SRF, HMHB1, TNFRSF11B, ZC3HAV1, THBS1, CR…	556	2465	16792	1.1762	0.773775	0.173149	0.151506
GOTERM_BP_ALL	GO:0002376~immune system process	96	14.0556	0.0577165	HSP90AB1, CSF1, TNFRSF13B, UBE2D2, ARPC1A, BRK1, SNX10, ECSIT, CX3CL1, PTMS, JCHAIN, ACTG1, LGALS1, GRB14, LAMP1, RPS19, MB, FTH1, FLOT1, LEPR, FFAR3, CTLA4, KIFAP3, PKNOX1, RPL39, PCID2, PRMT1, IFNGR2, FST, RPL22, KRT1, RPS6, C8ORF4, LIG4, TRAF2, FOXP1, GREM1, SFRP1, TRAF6, MZB1, PSME1, PSME2, ANG, SMPDL3B, TRIB1, UBA52, HIST1H2BD, COLEC11, CD151, KLRB1, SRF, HMHB1, TNFRSF11B, ZC3HAV1, THBS1, CR…	556	2465	16792	1.1762	1	0.60943	0.591027
GOTERM_BP_FAT	GO:0050851~antigen receptor-mediated signaling pathway	13	1.90337	0.0744256	UBE2D2, NFKB1, PSMB6, IGLL5, PSMB7, TRAF6, PSME1, CTLA4, PSME2, FYN, RPS27A, UBA52, PTPN2	549	228	16650	1.72922	1	0.744875	0.727028
GOTERM_BP_ALL	GO:0050851~antigen receptor-mediated signaling pathway	13	1.90337	0.0763888	UBE2D2, NFKB1, PSMB6, IGLL5, PSMB7, TRAF6, PSME1, CTLA4, PSME2, FYN, RPS27A, UBA52, PTPN2	556	228	16792	1.72201	1	0.707649	0.686279
GOTERM_BP_5	GO:0050851~antigen receptor-mediated signaling pathway	13	1.90337	0.0800325	UBE2D2, NFKB1, PSMB6, IGLL5, PSMB7, TRAF6, PSME1, CTLA4, PSME2, FYN, RPS27A, UBA52, PTPN2	538	228	16130	1.70947	1	0.887252	0.870309
GOTERM_BP_FAT	GO:0002429~immune response-activating cell surface receptor signaling pathway	18	2.63543	0.0995594	HSP90AB1, UBE2D2, ARPC1A, BRK1, NFKB1, ACTG1, PSMB6, IGLL5, PSMB7, FCGR2A, TRAF6, PSME1, CTLA4, PSME2, FYN, RPS27A, UBA52, PTPN2	549	367	16650	1.48747	1	0.851765	0.831357
GOTERM_BP_ALL	GO:0002429~immune response-activating cell surface receptor signaling pathway	18	2.63543	0.102813	HSP90AB1, UBE2D2, ARPC1A, BRK1, NFKB1, ACTG1, PSMB6, IGLL5, PSMB7, FCGR2A, TRAF6, PSME1, CTLA4, PSME2, FYN, RPS27A, UBA52, PTPN2	556	367	16792	1.48127	1	0.821921	0.797101
GOTERM_BP_4	GO:0002429~immune response-activating cell surface receptor signaling pathway	18	2.63543	0.103081	HSP90AB1, UBE2D2, ARPC1A, BRK1, NFKB1, ACTG1, PSMB6, IGLL5, PSMB7, FCGR2A, TRAF6, PSME1, CTLA4, PSME2, FYN, RPS27A, UBA52, PTPN2	545	367	16415	1.47724	1	0.815543	0.793301
GOTERM_BP_FAT	GO:0006952~defense response	59	8.63836	0.128056	HSP90AB1, CSF1, UBE2D2, PARK7, ECSIT, CX3CL1, JCHAIN, LAMP1, RPS19, FLOT1, COTL1, FFAR3, RPL39, PTGIR, IGFBP4, IFNGR2, KRT1, FOXP1, TRAF6, PSME1, PSME2, ANG, SMPDL3B, UBA52, HIST1H2BD, GSTP1, TNFRSF11B, ZC3HAV1, THBS1, HSPD1, HSP90B1, PSMB6, PLAC8, CYP27B1, PSMB7, CCL8, PNMA1, C7, CD59, FYN, CCL19, RPS27A, LDLR, VCAM1, PLA2G2A, INHBB, NMI, NFKB1, TNFRSF10D, IGLL5, FABP4, TNIP2, FAU, ULBP1, HAMP, …	549	1518	16650	1.17875	1	0.961704	0.938661
GOTERM_BP_FAT	GO:0000209~protein polyubiquitination	13	1.90337	0.129057	UBE2D2, TRAF2, NMI, PRPF19, ANAPC11, PSMB6, PSMB7, TRAF6, PSME1, PSME2, RPS27A, UBA52, HAMP	549	252	16650	1.56453	1	0.96376	0.940668
GOTERM_BP_ALL	GO:0000209~protein polyubiquitination	13	1.90337	0.130811	UBE2D2, TRAF2, NMI, PRPF19, ANAPC11, PSMB6, PSMB7, TRAF6, PSME1, PSME2, RPS27A, UBA52, HAMP	556	252	16792	1.55801	1	0.931879	0.903739
GOTERM_BP_ALL	GO:0006952~defense response	59	8.63836	0.135272	HSP90AB1, CSF1, UBE2D2, PARK7, ECSIT, CX3CL1, JCHAIN, LAMP1, RPS19, FLOT1, COTL1, FFAR3, RPL39, PTGIR, IGFBP4, IFNGR2, KRT1, FOXP1, TRAF6, PSME1, PSME2, ANG, SMPDL3B, UBA52, HIST1H2BD, GSTP1, TNFRSF11B, ZC3HAV1, THBS1, HSPD1, HSP90B1, PSMB6, PLAC8, CYP27B1, PSMB7, CCL8, PNMA1, C7, CD59, FYN, CCL19, RPS27A, LDLR, VCAM1, PLA2G2A, INHBB, NMI, NFKB1, TNFRSF10D, IGLL5, FABP4, TNIP2, FAU, ULBP1, HAMP, …	556	1518	16792	1.17384	1	0.960736	0.931724
GOTERM_BP_3	GO:0006952~defense response	59	8.63836	0.13939	HSP90AB1, CSF1, UBE2D2, PARK7, ECSIT, CX3CL1, JCHAIN, LAMP1, RPS19, FLOT1, COTL1, FFAR3, RPL39, PTGIR, IGFBP4, IFNGR2, KRT1, FOXP1, TRAF6, PSME1, PSME2, ANG, SMPDL3B, UBA52, HIST1H2BD, GSTP1, TNFRSF11B, ZC3HAV1, THBS1, HSPD1, HSP90B1, PSMB6, PLAC8, CYP27B1, PSMB7, CCL8, PNMA1, C7, CD59, FYN, CCL19, RPS27A, LDLR, VCAM1, PLA2G2A, INHBB, NMI, NFKB1, TNFRSF10D, IGLL5, FABP4, TNIP2, FAU, ULBP1, HAMP, …	553	1518	16663	1.17114	1	0.75995	0.719787
GOTERM_BP_FAT	GO:0002768~immune response-regulating cell surface receptor signaling pathway	18	2.63543	0.16572	HSP90AB1, UBE2D2, ARPC1A, BRK1, NFKB1, ACTG1, PSMB6, IGLL5, PSMB7, FCGR2A, TRAF6, PSME1, CTLA4, PSME2, FYN, RPS27A, UBA52, PTPN2	549	399	16650	1.36817	1	1	0.976221
GOTERM_BP_ALL	GO:0002768~immune response-regulating cell surface receptor signaling pathway	18	2.63543	0.171175	HSP90AB1, UBE2D2, ARPC1A, BRK1, NFKB1, ACTG1, PSMB6, IGLL5, PSMB7, FCGR2A, TRAF6, PSME1, CTLA4, PSME2, FYN, RPS27A, UBA52, PTPN2	556	399	16792	1.36247	1	1	0.96998
GOTERM_BP_5	GO:0002768~immune response-regulating cell surface receptor signaling pathway	18	2.63543	0.182146	HSP90AB1, UBE2D2, ARPC1A, BRK1, NFKB1, ACTG1, PSMB6, IGLL5, PSMB7, FCGR2A, TRAF6, PSME1, CTLA4, PSME2, FYN, RPS27A, UBA52, PTPN2	538	399	16130	1.35254	1	1	0.981216
GOTERM_BP_DIRECT	GO:0038095~Fc-epsilon receptor signaling pathway	9	1.31772	0.236695	PSMB6, PSMB7, TRAF6, UBE2D2, PSME1, PSME2, RPS27A, UBA52, NFKB1	556	178	16792	1.52704	1	1	0.993884
GOTERM_BP_FAT	GO:0038095~Fc-epsilon receptor signaling pathway	9	1.31772	0.237827	PSMB6, PSMB7, TRAF6, UBE2D2, PSME1, PSME2, RPS27A, UBA52, NFKB1	549	179	16650	1.52486	1	1	0.976221
GOTERM_BP_ALL	GO:0038095~Fc-epsilon receptor signaling pathway	9	1.31772	0.241239	PSMB6, PSMB7, TRAF6, UBE2D2, PSME1, PSME2, RPS27A, UBA52, NFKB1	556	179	16792	1.51851	1	1	0.96998
GOTERM_BP_DIRECT	GO:0000209~protein polyubiquitination	9	1.31772	0.264383	PSMB6, PSMB7, TRAF6, UBE2D2, PSME1, PSME2, RPS27A, PRPF19, UBA52	556	184	16792	1.47724	1	1	0.993884
GOTERM_BP_FAT	GO:0002252~immune effector process	27	3.95315	0.39795	COLEC11, HSP90AB1, ARPC1A, BRK1, ZC3HAV1, HSPD1, ACTG1, LGALS1, LAMP1, RPS19, C7, S100A13, FFAR3, CD59, FYN, CCL19, KRT1, RPS6, C8ORF4, LIG4, TRAF2, FOXP1, IGLL5, FCGR2A, TRAF6, MZB1, ULBP1	549	742	16650	1.10357	1	1	0.976221
GOTERM_BP_2	GO:0002252~immune effector process	27	3.95315	0.406245	COLEC11, HSP90AB1, ARPC1A, BRK1, ZC3HAV1, HSPD1, ACTG1, LGALS1, LAMP1, RPS19, C7, S100A13, FFAR3, CD59, FYN, CCL19, KRT1, RPS6, C8ORF4, LIG4, TRAF2, FOXP1, IGLL5, FCGR2A, TRAF6, MZB1, ULBP1	556	742	16766	1.09727	1	0.793812	0.602363
GOTERM_BP_ALL	GO:0002252~immune effector process	27	3.95315	0.415581	COLEC11, HSP90AB1, ARPC1A, BRK1, ZC3HAV1, HSPD1, ACTG1, LGALS1, LAMP1, RPS19, C7, S100A13, FFAR3, CD59, FYN, CCL19, KRT1, RPS6, C8ORF4, LIG4, TRAF2, FOXP1, IGLL5, FCGR2A, TRAF6, MZB1, ULBP1	556	742	16792	1.09897	1	1	0.96998
Annotation Cluster 25	Enrichment Score: 1.778917830129975
Category	Term	Count	%	PValue	Genes	List Total	Pop Hits	Pop Total	Fold Enrichment	Bonferroni	Benjamini	FDR
GOTERM_BP_FAT	GO:0010033~response to organic substance	129	18.8873	5.74664e-05	RPL3, RPL32, CSF1, CIB2, HNRNPU, AUP1, PARK7, RPL10A, EEF1B2, LGALS1, BMPER, LEPR, PIM1, PSPH, IER2, LMO3, KRT8, ANK2, PDIA6, FOXP1, EEF1A1, ALDH3A1, SFRP1, DOK5, PAPPA, PSME1, PSME2, TRIB1, FKBP4, UBA52, HTRA2, TNFRSF11B, LTBP2, ZC3HAV1, HSP90B1, ZFP36L1, CYP27B1, HSPH1, PMVK, SERPINH1, NDN, VCAM1, TNFSF14, HSPA5, HOMER1, HSPA6, INHBB, NMI, NFKB1, TNFRSF10D, MANF, NDUFAF2, GNAS, HYOU1, HAMP, UBE…	549	2822	16650	1.38636	0.266076	0.0032229	0.00314568
[truncated: 9,453 more rows]
