# Supplementary material for: Systemic and adipocyte transcriptional and metabolic dysregulation in idiopathic intracranial hypertension
Source: JCI Insight. 2021 May 24;6(10):e145346. doi: 10.1172/jci.insight.145346 (PMC8262372; doi:10.1172/jci.insight.145346)
Supplement: Supplemental Data Set 3 [file jciinsight-6-145346-s016.xlsx]

## Sheet: Details
Supplemental spreadsheet 3a.
Table detailing the gene sets used for gene ontology analysis (Figure 6)
	Gene list name	Figure	Description	Source for gene set	URL of source	Gene annotation format
	Ribosomal genes	Figure 6D	human ribosomal genes (noncoding)	Yoshihama M et al. The human ribosomal protein genes: sequencing and comparative analysis of 73 genes.. Genome Res. 2002;12(3):379–90.	The Human Ribosomal Protein Genes: Sequencing and Comparative Analysis of 73 Genes (cshlp.org)	HGNC
	Lipid Biosynthesis	Figure 6E	Genes encoding for proteins involved in lipid biosynthesis	Gene set enrichment analysis data set	http://www.gsea-msigdb.org/gsea/msigdb/genesets.jsp	HGNC
	Caloric Intake UP	Figure 6F	Genes that were UPregulated upon calorific intake in adipose tissue	Franck N et al. Identification of adipocyte genes regulated by caloric intake. J. Clin. Endocrinol. Metab. 2011;96(2):E413–E418.	Identification of Adipocyte Genes Regulated by Caloric Intake | The Journal of Clinical Endocrinology & Metabolism | Oxford Academic (oup.com)	HGNC
	Caloric Intake DOWN	Figure 6G	Genes that were DOWNregulated upon calorific intake in adipose tissue	Franck N et al. Identification of adipocyte genes regulated by caloric intake. J. Clin. Endocrinol. Metab. 2011;96(2):E413–E418.	Identification of Adipocyte Genes Regulated by Caloric Intake | The Journal of Clinical Endocrinology & Metabolism | Oxford Academic (oup.com)	HGNC

## Sheet: Gene lists
Supplemental spreadsheet 3b
List of genes for each gene set used in the gene ontology analysis
Ribosomal Proteins	Caloric Intake UP	Caloric Intake DOWN	Lipid Biosynthesis
RPSA	AACS	ACSM5	A4GALT
RPS2	ABCC6	ANGPTL4	ABCB11
RPS3	ABCC6P2	C1NH	ABCD3
RPS3A	ACACA	C6	ABHD3
RPS4X	ACLY	CCNI	ABHD5
RPS4Y	ACSL1	CDKN1C	ACAA2
RPS5	AGTRL1	CIDEA	ACACA
RPS6	ALDH9A1	CLIPR-59	ACACB
RPS7	ALDOC	CPT1B	ACBD3
RPS8	AQP1	EIF3E	ACER1
RPS9	ATP2B4	EIF3F	ACER2
RPS10	ATR	EIF4B	ACER3
RPS11	C1orf54	EIF4EBP1	ACHE
RPS12	COL3A1	EIF4EBP2	ACLY
RPS13	COL5A1	FAU	ACOT7
RPS14	COL5A2	FXYD1	ACOT8
RPS15	COL5A3	GPD1L	ACOX2
RPS15A	CYP46A1	GPR153	ACSF3
RPS16	DBI	GPX3	ACSL1
RPS17	DLAT	GSDML	ACSL3
RPS18	DOCK6	HNRPA1	ACSL4
RPS19	ECHDC1	IGBP1	ACSM1
RPS20	ELOVL5	IMPA2	ACSM3
RPS21	FADS1	ITSN1	ACSS1
RPS23	FADS2	MAOB	ACSS2
RPS24	FASN	MATN2	ADM
RPS25	FLJ10357	NAP1L1	AGK
RPS26	GCSH	NFE2L1	AGMO
RPS27	GLYAT	PCK2	AGPAT1
RPS27A	GPX1	PRDX6	AGPAT2
RPS28	HSPA12A	RPL13	AGPAT3
RPS29	INSIG1	RPL13A	AGPAT4
RPS30	LAMB3	RPL14	AGPAT5
RPL3	LOC55908	TD26	AGPAT6
RPL4	LOX	RPL30	AGPAT9
RPL5	LOXL2	RPL36AL	AGPS
RPL6	MGC4172	RPL37	AGXT2L1
RPL7	MGLL	RPL5	AKR1B1
RPL7A	MME	RPL9	AKR1B15
RPL8	MXRA5	RPLP1	AKR1C3
RPL9	NMB	RPS15A	AKR1C4
RPL10	PEDF	RPS16	AKR1D1
RPL10A	PRDX2	RPS24	ALDH1A2
RPL12	PTPLB	RPS25	ALDH1A3
RPL13A	SCD	RPS4X	ALDH3A2
RPL14	SEMA3C	RANGNRF	ALDH3B1
RPL15	SPARC	SEMA3G	ALDH3B2
RPL17	TCTA	SIK2	ALDH8A1
RPL18	TF	SRPX	ALG1
RPL18A	THBS4	TINP1	ALG5
RPL19	TP53I3		ALOX12
RPL21	TSPO		ALOX12B
RPL22			ALOX15
RPL23			ALOX15B
RPL23A			ALOX5
RPL24			ALOX5AP
RPL26			ALOXE3
RPL27			AMACR
RPL27A			ANG
RPL30			APOA1
RPL31			APOA2
RPL32			APOA4
RPL34			APOA5
RPL35			ARF1
RPL36			ARF3
RPL36A			ARV1
RPL37			ATM
RPL39			B3GNT5
RPL40			B4GALNT1
RPL41			BAAT
RPP0			BCMO1
RPP1			BRCA1
RPP2			C14orf1
			C1orf93
			C20orf173
			C20orf79
			C5orf4
			C9orf3
			CACNA1H
			CBR1
			CBR4
			CD74
			CDIPT
			CDS1
			CDS2
			CECR5
			CEPT1
			CERS1
			CERS2
			CERS3
			CERS4
			CERS5
			CERS6
			CFTR
			CH25H
			CHAT
			CHKA
			CHKB
			CHPT1
			CLN8
			CNBP
			COL4A3BP
			COQ2
			CPNE1
			CPNE3
			CPNE6
			CPNE7
			CRH
			CRLS1
			CSNK1G2
			CWH43
			CYB5R1
			CYB5R2
			CYB5R3
			CYP11A1
			CYP11B1
			CYP11B2
			CYP17A1
			CYP19A1
			CYP1A1
			CYP21A2
			CYP27A1
			CYP27B1
			CYP2R1
			CYP39A1
			CYP3A4
			CYP46A1
			CYP51A1
			CYP7A1
			CYP7B1
			CYP8B1
			DDHD1
			DDHD2
			DECR2
			DEGS1
			DEGS2
			DGAT1
			DGAT2
			DGKE
			DHCR24
			DHCR7
			DHDDS
			DHRS9
			DOLK
			DOLPP1
			DPAGT1
			DPM1
			DPM2
			DPM3
			EBP
			EDN1
			EDN2
			ELOVL1
			ELOVL2
			ELOVL3
			ELOVL4
			ELOVL5
			ELOVL6
			ELOVL7
			EPT1
			ETNK1
			ETNK2
			FA2H
			FABP5
			FADS1
			FADS2
			FADS3
			FADS6
			FAM57B
			FAR1
			FASN
			FCER1A
			FDFT1
			FDPS
			FDX1
			FDX1L
			FDXR
			FGF1
			FGF10
			FGF16
			FGF17
			FGF18
			FGF19
			FGF2
			FGF20
			FGF22
			FGF23
			FGF3
			FGF4
			FGF5
			FGF6
			FGF7
			FGF8
			FGF9
			FGFR1
			FGFR2
			FGFR3
			FGFR4
			FIG4
			FITM1
			FITM2
			FRS2
			FSHB
			G6PD
			GAB1
			GAL3ST1
			GAL3ST2
			GAL3ST3
			GAL3ST4
			GBA
			GBGT1
			GGPS1
			GGT1
			GGT2
			GGT3P
			GGT5
			GGT6
			GGT7
			GGTA1P
			GGTLC1
			GGTLC2
			GGTLC3
			GK
			GNPAT
			GPAA1
			GPAM
			GPAT2
			GPD1
			GPD1L
			GRB2
			HEXB
			HINT2
			HMGCR
			HMGCS1
			HMGCS2
			HPGDS
			HSD11B1
			HSD11B2
			HSD17B1
			HSD17B11
			HSD17B12
			HSD17B14
			HSD17B2
			HSD17B3
			HSD17B4
			HSD17B6
			HSD17B7
			HSD17B8
			HSD3B1
			HSD3B2
			HSD3B7
			IDI1
			IDI2
			IMPA1
			INPP4A
			INPP4B
			INPP5D
			INPP5E
			INPP5F
			INPP5J
			INPP5K
			INPPL1
			INSIG1
			INSIG2
			IRS1
			IRS2
			ISPD
			ISYNA1
			JUB
			KDSR
			KL
			KLB
			LARGE
			LBR
			LCAT
			LCLAT1
			LHB
			LIAS
			LIPC
			LIPT2
			LOC100288072
			LOC643181
			LPCAT1
			LPCAT2
			LPCAT3
			LPCAT4
			LPGAT1
			LPIN1
			LPIN2
			LPIN3
			LPL
			LSS
			LTA4H
			LTC4S
			MBOAT1
			MBOAT2
			MBOAT7
			MCAT
			MECR
			MED1
			MGLL
			MGST2
			MIF
			MLYCD
			MOGAT1
			MOGAT2
			MOGAT3
			MPPE1
			MSMO1
			MTM1
			MTMR1
			MTMR14
			MTMR2
			MTMR3
			MTMR4
			MTMR6
			MTMR7
			MVD
			MVK
			MYO5A
			NANS
			NDUFAB1
			NPC1L1
			NR0B1
			NSDHL
			NUS1
			OCRL
			OLAH
			OXSM
			P2RX1
			P2RX7
			PBX1
			PCK1
			PCYT1A
			PCYT1B
			PCYT2
			PDSS1
			PDSS2
			PECR
			PEMT
			PEX7
			PGAP1
			PGAP2
			PGAP3
			PGS1
			PHOSPHO1
			PI4K2A
			PI4K2B
			PI4KA
			PI4KB
			PIGA
			PIGB
			PIGC
			PIGF
			PIGG
			PIGH
			PIGK
			PIGL
			PIGM
			PIGN
			PIGO
			PIGP
			PIGQ
			PIGS
			PIGT
			PIGU
			PIGV
			PIGW
			PIGX
			PIGY
			PIGZ
			PIK3C2A
			PIK3C2B
			PIK3C2G
			PIK3C3
			PIK3CA
			PIK3CB
			PIK3CD
			PIK3CG
			PIK3R1
			PIK3R2
			PIK3R3
			PIK3R4
			PIK3R5
			PIK3R6
			PIKFYVE
			PIP4K2A
			PIP4K2B
			PIP4K2C
			PIP5K1A
			PIP5K1B
			PIP5K1C
			PISD
			PLA2G10
			PLA2G12A
			PLA2G16
			PLA2G1B
			PLA2G2A
			PLA2G2D
			PLA2G2E
			PLA2G2F
			PLA2G4A
			PLA2G4B
			PLA2G4D
			PLA2G4F
			PLA2G5
			PLA2G6
			PLAUR
			PLCE1
			PLCG2
			PLD1
			PLD2
			PLD6
			PLP1
			PLSCR1
			PMVK
			PNPLA3
			PNPLA8
			PPAP2A
			PPAP2B
			PPAP2C
			PPARD
			PPM1L
			PRG3
			PRKAA1
			PRKAA2
			PRKAB1
			PRKAB2
			PRKAG1
			PRKAG2
			PRKAG3
			PRKD1
			PRLR
			PRPF19
			PTDSS1
			PTDSS2
			PTEN
			PTGDS
			PTGES
			PTGES2
			PTGES3
			PTGIS
			PTGS1
			PTGS2
			PTPLA
			PTPLAD1
			PTPLAD2
			PTPLB
			PTPMT1
			PTPN11
			QKI
			RBP1
			RDH10
			RDH8
			RNPEP
			RNPEPL1
			SACM1L
			SAMD8
			SC5DL
			SCARB1
			SCD
			SCD5
			SCP2
			SDR42E1
			SERAC1
			SERINC1
			SERINC4
			SERINC5
			SGMS1
			SGMS2
			SGPL1
			SGPP1
			SGPP2
			SH3YL1
			SLC27A1
			SLC27A2
			SLC27A5
			SLC44A1
			SLC44A2
			SLC44A3
			SLC44A4
			SLC44A5
			SMPD1
			SMPD2
			SMPD4
			SPHK1
			SPHK2
			SPTLC1
			SPTLC2
			SPTLC3
			SPTSSA
			SPTSSB
			SQLE
			SRD5A1
			SRD5A2
			SRD5A3
			SREBF1
			ST3GAL1
			ST3GAL2
			ST3GAL3
			ST3GAL4
			ST3GAL5
			ST3GAL6
			ST6GALNAC1
			ST6GALNAC2
			ST6GALNAC3
			ST6GALNAC4
			ST6GALNAC5
			ST6GALNAC6
			ST8SIA1
			ST8SIA2
			ST8SIA3
			ST8SIA4
			ST8SIA5
			ST8SIA6
			STAR
			STARD3
			STARD5
			SYK
			SYNJ1
			SYNJ2
			TAMM41
			TAZ
			TBXAS1
			TECR
			TFCP2L1
			THNSL2
			TLR9
			TM7SF2
			TPTE2
			TRERF1
			TSPO
			UGCG
			UGT8
			VAC14
			VAPA
			VAPB
			WNT4
			XBP1
